# Supplementary material for: Systematic analyses uncover plasma proteins linked to incident cardiovascular diseases
Source: Protein Cell. 2025 Aug 6;17(3):231–47. doi: 10.1093/procel/pwaf072 (PMC12987571; doi:10.1093/procel/pwaf072)
Supplement: pwaf072_Supplementary_Table_1 [file pwaf072_supplementary_table_1.xlsx]

## Sheet: Index 
Table	Contents
S1	Supplementary Table 1 Characteristics of the study population
S2	Supplementary Table 2 Associations between plasma protein biomarkers and incident CVDs
S3	Supplementary Table 3 Associations between plasma protein biomarkers and mortality
S4	Supplementary Table 4 Competing risk analysis for protein associations with incident CVDs
S5	Supplementary Table 5 The impact of age (≥ 60) on the associations between plasma protein biomarkers and incident CVDs
S6	Supplementary Table 6 The impact of sex on the associations between plasma protein biomarkers and incident CVDs
S7	Supplementary Table 7 The associations between plasma protein biomarkers and incident CVDs in final model
S8	Supplementary Table 8 Characteristics of CMR metrics
S9	Supplementary Table 9 The associations between plasma protein biomarkers and CMR metrics
S10	Supplementary Table 10 The performance of machine-learning based prediction model
S11	Supplementary Table 11 The NRI and IDI for the integrated model
S12	Supplementary Table 12 The importance scores of selected proteins outperformed in each CVD outcome by the prediction model
S13	Supplementary Table 13 Mendelian randomization analysis between incident CVDs and plasma proteins (disease as outcome)
S14	Supplementary Table 14 Mendelian randomization analysis between incident CVDs and plasma proteins (protein as outcome)
S15	Supplementary Table 15 Enrichment in drug target genes
S16	Supplementary Table 16 Significant mediation triangles among a risk factor, a protein, and a CVD
S17	Supplementary Table 17 Associations between CVD polygenic risk scores and plasma protein levels
S18	Supplementary Table 18 Pathway enrichment analysis of CVD-associated proteins
S19	Supplementary Table 19 Transcription factor enrichment analysis of CVD-associated proteins
S20	Supplementary Table 20 Protein-protein interaction network 1
S21	Supplementary Table 21 Protein-protein interaction network 2
S22	Supplementary Table 22 Protein-protein interaction network 3
S23	Supplementary Table 23 Overview of proteins included
S24	Supplementary Table 24 Diagnosis codes
S25	Supplementary Table 25 Definition of CVD risk factors
S26	Supplementary Table 26 GWAS summary data for Mendalian Randomization analysis

## Sheet: S1
S1	Supplementary Table 1 Characteristics of the study population
Characteristic		Statistic*
	level	Overall	Female	Male
Participants [N]		53026	29,079 (54.8)	23,947 (45.2)
Age (years [SD])		56.83 (8.14)	56.65 (7.97)	57.04 (8.33)
Ethnicity (%)	White	49,793 (93.9)	27,354 (94.1)	22,439 (93.7)
Townsend deprivation		-1.20 (3.15)	-1.25 (3.07)	-1.13 (3.25)
Smoking status (%)	Current smoker	5,480 (10.3)	2,492 (8.6)	2,988 (12.5)
Alcohol intake (%)	Daily or almost daily alcohol intake	36,762 (69.3)	18,337 (63.1)	18,425 (76.9)
Physical activity (%)	Daily moderate to vigorous physical activity	39,542 (78.0)	21,090 (77.2)	18,452 (78.9)
Healthy diet (%)	Daily consumption of vegetables and fruit	31,678 (60.9)	19,342 (69.0)	12,336 (51.5)
Social contact (%)	Social acitivity (active)	686 (1.4)	284 (1.0)	402 (1.7)
	Soclal acitivity (moderate)	6,636 (13.1)	3,367 (12.3)	3,269 (14.0)
	Social acitivity (inactive)	20,795 (40.9)	11,368 (41.4)	9,427 (40.4)
	Social acitivity (isolation)	22,675 (44.6)	12,424 (45.3)	10,251 (43.9)
Healthy sleep (%)	Sleep duration between 7-9 hours/day	37,659 (72.5)	20,315 (72.5)	17,344 (72.5)
Body mass index [kg/m^2]		27.44 (4.75)	27.12 (5.13)	27.83 (4.22)
Waist circumference [cm]		90.46 (13.49)	84.88 (12.61)	96.99 (11.38)
Diastolic blood pressure [mmHg]		82.14 (10.76)	80.69 (10.65)	83.84 (10.65)
Systolic blood pressure [mmHg]		139.60 (19.53)	137.11 (19.96)	142.62 (18.55)
Total cholesterol [mmol/L]		5.66 (1.16)	5.85 (1.14)	5.43 (1.14)
HDL cholesterol [mmol/L]		1.44 (0.38)	1.59 (0.38)	1.28 (0.32)
LDL cholesterol [mmol/L]		3.53 (0.88)	3.61 (0.88)	3.44 (0.87)
Triglycerides [mmol/L]		1.74 (1.02)	1.56 (0.87)	1.96 (1.14)
HbA1c [mmol/mol]		36.31 (7.05)	35.98 (6.29)	36.70 (7.82)
Participant-reported fasting time		3.84 (2.50)	3.76 (2.38)	3.94 (2.63)
Blood collection season		0.49 (0.50)	0.48 (0.50)	0.50 (0.50)

## Sheet: S2
S2	Supplementary Table 2 Associations between plasma protein biomarkers and incident CVDs
Exposure	Outcome	Events	Hazard ratio (95%CI)	P value
NTproBNP	AF	3079	1.69 (1.65-1.74)	6.30981421575839e-313
NPPB	AF	3012	1.44 (1.41-1.48)	1.03e-164
NTproBNP	HF	1576	1.64 (1.58-1.70)	8.97e-144
GDF15	HF	1593	2.12 (1.99-2.26)	1.21e-116
GDF15	CAD	3835	1.73 (1.64-1.81)	4.62e-102
WFDC2	HF	1487	2.51 (2.31-2.74)	9.77e-98
NTproBNP	Cardiomyopathy	273	2.07 (1.91-2.24)	4.23e-72
GDF15	Peripheral arterial disease	921	2.04 (1.88-2.20)	6.84e-72
IGFBP4	HF	1557	2.08 (1.92-2.26)	2.14e-71
ANGPT2	AF	3101	2.13 (1.96-2.32)	7.17e-69
WFDC2	Peripheral arterial disease	866	2.70 (2.42-3.02)	1.34e-68
NPPB	HF	1530	1.37 (1.32-1.42)	8.57e-64
MMP12	CAD	3805	1.54 (1.46-1.62)	1.73e-61
EDA2R	HF	1587	2.39 (2.15-2.65)	7.73e-61
WFDC2	CAD	3563	1.74 (1.63-1.86)	1.97e-60
ADM	HF	1587	4.31 (3.60-5.15)	4.93e-58
PLAUR	HF	1569	3.31 (2.86-3.83)	2.53e-57
MMP12	Abdominal aneurysm	229	3.57 (3.05-4.18)	5.03e-57
EFNA4	HF	1558	2.56 (2.28-2.87)	5.08e-57
TNFRSF12A	HF	1580	2.37 (2.13-2.64)	8.16e-56
NTproBNP	CAD	3787	1.24 (1.21-1.28)	1.25e-55
HAVCR1	HF	1583	1.63 (1.53-1.73)	1.09e-54
LTBP2	AF	3119	2.17 (1.97-2.40)	7.34e-53
LTBP2	HF	1593	2.79 (2.45-3.18)	8.52e-53
IGFBP4	CAD	3761	1.59 (1.50-1.69)	1.28e-52
LGALS4	CAD	3798	1.47 (1.40-1.54)	1.44e-52
IGFBP7	HF	1593	2.08 (1.90-2.29)	3.31e-52
PLAUR	CAD	3782	2.14 (1.94-2.37)	8.47e-51
ACVRL1	HF	1558	3.22 (2.76-3.75)	1.95e-50
TNFRSF10A	CAD	3751	1.70 (1.58-1.82)	4.47e-50
PGF	HF	1593	2.46 (2.18-2.77)	1.36e-49
TNFRSF1A	HF	1580	2.59 (2.29-2.95)	4.59e-49
EDA2R	CAD	3828	1.72 (1.60-1.85)	9.94e-49
TNFRSF10A	HF	1559	1.99 (1.82-2.19)	1.69e-48
VSIG4	HF	1579	2.09 (1.89-2.31)	8.86e-48
FSTL3	HF	1569	2.50 (2.21-2.82)	1.06e-47
EDA2R	Peripheral arterial disease	915	2.70 (2.36-3.08)	1.29e-47
TNFRSF9	HF	1559	1.78 (1.65-1.93)	1.69e-47
HAVCR1	CAD	3822	1.36 (1.31-1.42)	6.18e-47
AREG	HF	1553	1.86 (1.71-2.03)	6.37e-47
PGF	CAD	3836	1.94 (1.77-2.12)	9.06e-47
CKAP4	HF	1586	2.36 (2.10-2.65)	1.38e-46
TNFRSF4	Peripheral arterial disease	919	2.45 (2.16-2.76)	2.98e-46
CD27	HF	1580	1.97 (1.79-2.17)	2.23e-45
COL18A1	HF	1584	3.77 (3.14-4.53)	3e-45
EFNA4	CAD	3746	1.84 (1.69-2.01)	4.07e-45
ANGPT2	HF	1587	2.30 (2.05-2.58)	7.42e-45
SCARB2	HF	1533	2.32 (2.06-2.61)	1.22e-44
SHISA5	HF	1355	2.26 (2.02-2.53)	1.73e-44
CST3	CAD	3811	1.97 (1.79-2.17)	1.95e-44
TNFRSF12A	CAD	3810	1.71 (1.59-1.85)	2.3e-44
GDF15	AF	3119	1.55 (1.45-1.65)	7.47e-44
TNFRSF10B	HF	1559	1.43 (1.36-1.50)	9.9e-44
TNFRSF4	HF	1589	2.04 (1.85-2.26)	1.27e-43
SPINK1	HF	1580	1.84 (1.69-2.01)	1.49e-43
NPC2	HF	1331	2.13 (1.91-2.37)	2.89e-43
RNASE6	HF	1349	2.00 (1.81-2.21)	3.01e-43
PRSS8	CAD	3788	1.61 (1.50-1.72)	3.52e-43
LAYN	HF	1557	2.20 (1.96-2.46)	5.62e-43
EFNA1	HF	1576	2.60 (2.27-2.98)	2.14e-42
NPC2	CAD	3185	1.78 (1.64-1.94)	7.03e-42
TNFRSF10B	CAD	3751	1.32 (1.27-1.37)	9.52e-42
ADM	CAD	3828	2.20 (1.96-2.47)	9.72e-42
CRIM1	AF	3100	2.86 (2.46-3.34)	1.29e-41
TIMP1	HF	1553	2.54 (2.22-2.90)	1.45e-41
CD300E	HF	1584	2.00 (1.80-2.21)	1.53e-41
ADM	AF	3101	2.41 (2.12-2.73)	2.83e-41
CHCHD10	CAD	3241	1.66 (1.54-1.79)	7.54e-41
RNASE1	HF	1359	2.42 (2.12-2.75)	8.51e-41
COL6A3	CAD	3835	1.71 (1.58-1.84)	1.19e-40
PLAUR	Peripheral arterial disease	901	3.59 (2.97-4.33)	3.9e-40
LGALS9	CAD	3799	1.82 (1.67-1.99)	4.89e-40
TNFRSF1B	HF	1580	1.65 (1.53-1.77)	6.83e-40
LAIR1	HF	1576	1.81 (1.66-1.98)	2.89e-39
NECTIN2	HF	1571	2.48 (2.17-2.85)	4.35e-39
ASGR1	CAD	3751	1.82 (1.67-2.00)	5e-39
SCARB2	CAD	3682	1.75 (1.61-1.91)	9.6e-39
COL6A3	HF	1593	2.14 (1.91-2.40)	1.4e-38
CHCHD10	HF	1349	2.03 (1.83-2.27)	2.77e-38
CD74	HF	1585	2.18 (1.94-2.45)	2.9e-38
RBFOX3	HF	1344	1.84 (1.68-2.02)	3.72e-38
TFF2	HF	1578	1.58 (1.47-1.69)	3.87e-38
SPON2	HF	1567	2.23 (1.98-2.52)	3.91e-38
EPHA2	HF	1500	2.07 (1.86-2.32)	3.93e-38
TFF3	HF	1569	1.61 (1.50-1.73)	4.41e-38
CD300E	CAD	3814	1.56 (1.46-1.67)	7.49e-38
RELT	HF	1580	2.45 (2.14-2.81)	1.13e-37
IGFBP4	AF	3036	1.55 (1.45-1.66)	1.15e-37
HGF	CAD	3836	1.66 (1.53-1.79)	2.17e-37
GFRA1	HF	1585	2.61 (2.26-3.03)	2.55e-37
IGFBP4	Peripheral arterial disease	883	2.06 (1.84-2.31)	4.26e-37
OCLN	CAD	3240	1.59 (1.48-1.70)	7.38e-37
RBFOX3	Peripheral arterial disease	785	1.97 (1.77-2.19)	1.4e-36
TNFRSF1A	CAD	3798	1.78 (1.63-1.95)	1.74e-36
CXCL17	CAD	3836	1.46 (1.38-1.55)	6.37e-36
WFDC2	AF	2897	1.62 (1.51-1.75)	7.07e-36
IGFBP2	AF	3114	1.40 (1.33-1.47)	8.66e-36
RARRES2	CAD	3818	1.40 (1.33-1.48)	1.25e-35
LGALS9	HF	1575	2.34 (2.04-2.67)	1.33e-35
TNFRSF1A	Peripheral arterial disease	900	2.87 (2.43-3.39)	1.34e-35
TFF3	CAD	3784	1.41 (1.33-1.49)	2.26e-35
COL18A1	CAD	3810	2.18 (1.93-2.46)	2.58e-35
RBFOX3	CAD	3240	1.57 (1.47-1.69)	3.64e-35
COL4A1	AF	3079	1.65 (1.53-1.79)	4.96e-35
CD27	Peripheral arterial disease	911	2.16 (1.91-2.45)	5.07e-35
CD302	HF	1553	2.26 (1.99-2.57)	6.91e-35
PLAUR	AF	3076	2.03 (1.82-2.28)	9.88e-35
VSIG4	CAD	3793	1.54 (1.44-1.65)	1.21e-34
AGRN	CAD	3812	1.60 (1.49-1.73)	1.62e-34
REN	CAD	3787	1.24 (1.20-1.28)	2.77e-34
REN	HF	1576	1.36 (1.29-1.43)	2.96e-34
SHISA5	Peripheral arterial disease	789	2.44 (2.11-2.82)	5.89e-34
EPHA2	Peripheral arterial disease	874	2.36 (2.06-2.71)	6.21e-34
OCLN	HF	1344	1.88 (1.70-2.09)	6.79e-34
IGFBP7	AF	3119	1.68 (1.54-1.83)	1.76e-33
ASGR1	HF	1559	2.20 (1.94-2.51)	1.84e-33
PGF	Peripheral arterial disease	920	2.37 (2.06-2.73)	2.25e-33
TIMP1	CAD	3752	1.80 (1.63-1.98)	3.58e-33
EDN1	HF	1318	2.82 (2.38-3.35)	3.7e-33
TNFRSF6B	HF	1559	1.51 (1.41-1.61)	4.68e-33
RELT	CAD	3798	1.78 (1.62-1.96)	6.38e-33
CD79B	HF	1593	1.68 (1.54-1.83)	7.11e-33
TNFRSF1B	Peripheral arterial disease	900	1.73 (1.58-1.89)	7.72e-33
FABP1	CAD	3798	1.20 (1.16-1.23)	9.11e-33
AMBP	CAD	3822	2.35 (2.04-2.71)	9.88e-33
DLL1	HF	1580	2.35 (2.04-2.70)	1.16e-32
EDA2R	AF	3101	1.65 (1.52-1.79)	1.17e-32
IL2RA	HF	1564	1.76 (1.61-1.94)	1.29e-32
CD74	CAD	3815	1.62 (1.50-1.76)	1.35e-32
VSIG4	Peripheral arterial disease	899	2.19 (1.92-2.49)	2.49e-32
SPINK1	CAD	3798	1.46 (1.37-1.55)	3.57e-32
CCL7	CAD	3796	1.28 (1.23-1.34)	5.28e-32
NPDC1	HF	1576	2.02 (1.80-2.27)	6e-32
CST3	HF	1578	2.34 (2.03-2.70)	6.41e-32
COLEC12	HF	1576	2.57 (2.19-3.01)	8.02e-32
HSPG2	AF	3042	1.98 (1.76-2.21)	1.08e-31
PTGDS	CAD	3776	1.67 (1.54-1.82)	1.28e-31
ANGPTL4	HF	1578	1.81 (1.64-2.00)	1.31e-31
LGALS9	Peripheral arterial disease	903	2.72 (2.30-3.21)	1.73e-31
KLK4	Peripheral arterial disease	915	1.60 (1.48-1.73)	2.09e-31
EDN1	AF	2568	2.15 (1.89-2.44)	2.13e-31
REG1A	HF	1564	1.58 (1.46-1.70)	3.07e-31
TNFRSF14	HF	1577	2.19 (1.92-2.50)	3.52e-31
TNFRSF4	CAD	3830	1.53 (1.42-1.64)	4.45e-31
CHI3L1	HF	1540	1.34 (1.28-1.41)	4.62e-31
CD302	Peripheral arterial disease	901	2.67 (2.26-3.15)	6.39e-31
CD274	HF	1559	1.91 (1.72-2.14)	6.78e-31
GFRA1	CAD	3823	1.80 (1.63-1.99)	7.77e-31
TNF	CAD	3710	1.41 (1.33-1.49)	8.56e-31
SHISA5	CAD	3246	1.78 (1.62-1.97)	8.63e-31
IL6	HF	1553	1.30 (1.24-1.36)	9.67e-31
LILRB4	HF	1543	1.77 (1.60-1.95)	9.95e-31
NPC2	Peripheral arterial disease	783	2.24 (1.95-2.57)	1.07e-30
PRAP1	CAD	3246	1.67 (1.53-1.83)	1.13e-30
IFI30	CAD	3157	1.62 (1.49-1.76)	1.17e-30
MMP12	Peripheral arterial disease	908	1.80 (1.63-1.99)	1.21e-30
NPPB	Cardiomyopathy	263	1.64 (1.51-1.79)	1.32e-30
SHISA5	AF	2627	1.85 (1.66-2.05)	1.52e-30
COLEC12	CAD	3798	1.87 (1.68-2.07)	1.53e-30
CD80	HF	1356	2.17 (1.90-2.47)	1.58e-30
EFEMP1	HF	1580	2.22 (1.94-2.55)	1.61e-30
RNASE6	CAD	3225	1.65 (1.51-1.80)	2.25e-30
TNFRSF11A	HF	1593	1.83 (1.65-2.03)	2.25e-30
AREG	CAD	3761	1.44 (1.35-1.53)	2.44e-30
TGFA	CAD	3796	1.40 (1.32-1.48)	2.65e-30
CDCP1	CAD	3751	1.34 (1.27-1.41)	2.72e-30
HLA_E	HF	1568	2.19 (1.92-2.51)	2.74e-30
ULBP2	HF	1559	1.88 (1.69-2.10)	2.75e-30
B2M	HF	1352	1.56 (1.45-1.68)	2.99e-30
CD302	CAD	3761	1.69 (1.54-1.84)	4.05e-30
TNFRSF12A	AF	3087	1.64 (1.51-1.79)	4.41e-30
GPR37	CAD	3717	1.30 (1.24-1.36)	4.62e-30
FGF23	HF	1585	1.45 (1.36-1.55)	4.98e-30
CHGA	CAD	3246	1.22 (1.18-1.26)	6.16e-30
MMP12	HF	1573	1.58 (1.46-1.71)	7e-30
IL1RN	CAD	3791	1.31 (1.25-1.37)	8.27e-30
AREG	Peripheral arterial disease	901	1.84 (1.65-2.04)	9.72e-30
CD59	CAD	3637	1.93 (1.72-2.17)	1.06e-29
GDF15	Aortic valve stenosis	676	1.92 (1.71-2.15)	2e-29
TNFRSF9	CAD	3751	1.42 (1.34-1.51)	2.46e-29
COL6A3	Peripheral arterial disease	921	2.36 (2.03-2.74)	3.13e-29
TNFRSF11A	CAD	3836	1.50 (1.40-1.61)	3.74e-29
NECTIN2	CAD	3778	1.71 (1.56-1.88)	4.25e-29
BTN3A2	HF	1568	1.73 (1.57-1.90)	6.07e-29
HAVCR2	HF	1580	1.94 (1.73-2.18)	6.77e-29
CD300E	Peripheral arterial disease	911	2.11 (1.85-2.40)	7.17e-29
PIGR	CAD	3748	1.54 (1.43-1.67)	7.85e-29
TNFRSF11B	HF	1576	2.16 (1.89-2.47)	8.42e-29
EFNA1	CAD	3792	1.73 (1.57-1.91)	8.88e-29
LAIR1	AF	3092	1.53 (1.42-1.65)	9.7e-29
CD27	CAD	3810	1.45 (1.36-1.55)	1.1e-28
ANGPT2	Peripheral arterial disease	915	2.29 (1.98-2.65)	1.15e-28
MMP7	CAD	3713	1.42 (1.34-1.51)	1.24e-28
CD302	AF	3057	1.76 (1.59-1.95)	1.45e-28
MMP7	HF	1529	1.73 (1.57-1.91)	1.61e-28
NPPB	CAD	3717	1.14 (1.12-1.17)	1.9e-28
HSPG2	HF	1563	2.30 (1.99-2.67)	2.4e-28
WFDC2	Pulmonary embolism	829	2.06 (1.81-2.34)	3.21e-28
ACVRL1	CAD	3746	1.85 (1.66-2.07)	3.82e-28
REN	Peripheral arterial disease	905	1.46 (1.37-1.56)	3.88e-28
SPON2	CAD	3768	1.59 (1.46-1.72)	5.69e-28
CRIM1	HF	1582	3.23 (2.62-3.98)	6.44e-28
COL4A1	HF	1576	1.84 (1.65-2.05)	6.56e-28
SPON1	HF	1577	1.83 (1.64-2.04)	6.79e-28
RNASET2	HF	1579	2.17 (1.89-2.49)	7.71e-28
CSF1	HF	1582	2.41 (2.06-2.82)	9.88e-28
VSIG2	CAD	3243	1.33 (1.26-1.40)	1.2e-27
LAIR1	CAD	3798	1.45 (1.35-1.54)	1.36e-27
EFNA4	Peripheral arterial disease	889	2.41 (2.05-2.82)	1.66e-27
PIK3IP1	HF	1580	2.19 (1.90-2.52)	2.83e-27
IL2RA	Peripheral arterial disease	902	1.95 (1.73-2.20)	3.6e-27
TNFRSF10A	Peripheral arterial disease	889	1.98 (1.75-2.24)	3.67e-27
CXCL9	HF	1582	1.38 (1.30-1.46)	4.02e-27
MZB1	HF	1581	1.56 (1.44-1.69)	4.54e-27
PIGR	HF	1554	1.88 (1.68-2.11)	5.25e-27
CD59	HF	1518	2.41 (2.05-2.83)	5.9e-27
SORCS2	CAD	3712	1.55 (1.43-1.68)	6.64e-27
YAP1	HF	1349	2.60 (2.18-3.09)	6.91e-27
SEPTIN8	HF	1345	1.99 (1.75-2.25)	7.81e-27
CXCL9	Peripheral arterial disease	910	1.48 (1.38-1.59)	7.96e-27
IL18BP	HF	1581	2.05 (1.79-2.33)	9.79e-27
TNFRSF1B	CAD	3798	1.40 (1.32-1.49)	1.05e-26
ST6GAL1	CAD	3835	1.58 (1.45-1.72)	1.11e-26
B2M	AF	2639	1.46 (1.36-1.56)	1.76e-26
REG4	HF	1577	1.56 (1.44-1.69)	1.78e-26
INHBB	HF	1337	1.68 (1.53-1.85)	1.81e-26
FSTL3	CAD	3795	1.61 (1.47-1.75)	1.91e-26
GAST	CAD	3241	1.13 (1.11-1.16)	2.38e-26
TNFRSF14	CAD	3802	1.63 (1.49-1.78)	2.48e-26
CKB	AF	2627	1.41 (1.32-1.50)	2.84e-26
LILRA5	HF	1571	2.11 (1.84-2.43)	3.12e-26
CDCP1	HF	1559	1.50 (1.39-1.62)	3.42e-26
FSTL3	AF	3082	1.68 (1.53-1.85)	3.71e-26
MSR1	HF	1585	1.68 (1.52-1.85)	3.86e-26
PALM2	HF	1349	1.91 (1.70-2.16)	4.67e-26
CTHRC1	HF	1355	2.36 (2.01-2.77)	4.77e-26
IGFBP2	HF	1590	1.47 (1.37-1.58)	5.73e-26
TGFBR2	HF	1580	1.86 (1.66-2.08)	5.82e-26
HAVCR2	Peripheral arterial disease	900	2.25 (1.93-2.61)	6.34e-26
CD83	HF	1568	1.92 (1.70-2.17)	8.7e-26
LAMP3	HF	1589	1.55 (1.43-1.69)	8.83e-26
ACVRL1	Peripheral arterial disease	889	3.09 (2.50-3.81)	9.79e-26
B4GALT1	HF	1582	2.27 (1.95-2.64)	9.8e-26
LTBR	HF	1571	2.13 (1.85-2.45)	1.14e-25
HSPG2	CAD	3780	1.74 (1.57-1.93)	1.28e-25
NPDC1	CAD	3787	1.56 (1.44-1.70)	1.36e-25
CKAP4	Peripheral arterial disease	914	2.33 (1.99-2.74)	1.39e-25
RNASE6	Peripheral arterial disease	780	2.04 (1.79-2.33)	1.39e-25
AMBP	HF	1583	3.12 (2.52-3.86)	1.51e-25
FABP4	CAD	3835	1.35 (1.27-1.42)	1.57e-25
AGRN	HF	1582	1.81 (1.62-2.02)	1.76e-25
IL15	Peripheral arterial disease	903	2.28 (1.95-2.66)	1.77e-25
LAYN	Peripheral arterial disease	886	2.24 (1.93-2.61)	1.95e-25
GDF15	Ischemic stroke	902	1.74 (1.57-1.93)	2.12e-25
PIK3IP1	CAD	3798	1.68 (1.52-1.85)	2.58e-25
EPHB4	HF	1593	2.34 (2.00-2.75)	2.72e-25
NECTIN2	Peripheral arterial disease	903	2.60 (2.17-3.11)	2.72e-25
FAM3C	HF	1571	2.13 (1.84-2.45)	3.11e-25
CXCL16	CAD	3832	1.89 (1.67-2.12)	3.2e-25
THBS2	HF	1580	1.71 (1.55-1.90)	4.26e-25
CD38	CAD	3761	1.60 (1.46-1.75)	4.54e-25
PI3	HF	1549	1.45 (1.35-1.56)	5.49e-25
MSR1	CAD	3815	1.39 (1.31-1.48)	5.61e-25
FABP3	HF	1356	1.60 (1.46-1.75)	5.67e-25
KLK4	HF	1587	1.40 (1.31-1.49)	5.86e-25
TGFA	HF	1568	1.58 (1.45-1.72)	6.2e-25
REG1B	HF	1593	1.42 (1.33-1.52)	6.21e-25
TNFRSF12A	Peripheral arterial disease	911	2.17 (1.87-2.52)	6.48e-25
TNFRSF19	HF	1587	1.90 (1.68-2.15)	6.72e-25
RNASE1	CAD	3253	1.82 (1.63-2.04)	7.06e-25
SPINK1	Peripheral arterial disease	900	1.85 (1.65-2.08)	8.41e-25
DSC2	HF	1561	1.83 (1.63-2.05)	1.15e-24
PRSS8	HF	1573	1.71 (1.55-1.90)	1.61e-24
IGFBPL1	HF	1576	1.84 (1.64-2.07)	1.7e-24
ADA2	HF	1565	1.66 (1.51-1.83)	2.05e-24
PIGR	Peripheral arterial disease	886	2.15 (1.86-2.49)	2.14e-24
VWC2	CAD	3742	1.46 (1.36-1.57)	2.29e-24
PON3	CAD	3812	0.68 (0.63-0.74)	2.52e-24
SPON2	Peripheral arterial disease	899	2.31 (1.97-2.72)	2.53e-24
CCL14	AF	3056	1.44 (1.34-1.55)	2.65e-24
GFRA1	Peripheral arterial disease	914	2.76 (2.27-3.35)	3.55e-24
AGRN	Peripheral arterial disease	910	2.11 (1.83-2.44)	3.76e-24
CHI3L1	CAD	3724	1.19 (1.15-1.23)	4.19e-24
IGFBP7	CAD	3835	1.52 (1.40-1.65)	4.88e-24
KRT19	CAD	3787	1.23 (1.19-1.29)	5.22e-24
REG4	Peripheral arterial disease	907	1.75 (1.57-1.95)	6.31e-24
RELT	AF	3085	1.73 (1.55-1.92)	6.31e-24
TFPI2	HF	1576	1.43 (1.33-1.53)	7.04e-24
CCL15	HF	1593	1.61 (1.46-1.76)	7.37e-24
RNF149	HF	1318	1.98 (1.73-2.26)	8.4e-24
FAM3C	CAD	3778	1.63 (1.48-1.79)	1.04e-23
CD74	Peripheral arterial disease	912	2.19 (1.88-2.55)	1.13e-23
ACVRL1	AF	3023	1.88 (1.66-2.13)	1.15e-23
TNFRSF13B	HF	1577	1.65 (1.49-1.82)	1.22e-23
CLEC14A	AF	3085	1.65 (1.49-1.81)	1.24e-23
PIK3IP1	Peripheral arterial disease	900	2.59 (2.15-3.12)	1.28e-23
HSPB6	HF	1587	1.71 (1.54-1.90)	1.29e-23
NTproBNP	Aortic valve stenosis	665	1.37 (1.29-1.46)	1.62e-23
TNFRSF11B	CAD	3798	1.61 (1.47-1.77)	1.71e-23
CLEC5A	HF	1573	2.05 (1.78-2.36)	1.74e-23
ADIPOQ	AF	2639	1.32 (1.25-1.40)	1.77e-23
FABP4	HF	1593	1.53 (1.40-1.66)	1.97e-23
IFI30	HF	1316	1.86 (1.65-2.11)	2.24e-23
EFNA1	Peripheral arterial disease	896	2.60 (2.15-3.13)	2.38e-23
CD4	CAD	3790	1.49 (1.37-1.61)	2.45e-23
TNFRSF14	Peripheral arterial disease	907	2.42 (2.03-2.88)	2.54e-23
DLL1	Peripheral arterial disease	911	2.55 (2.12-3.07)	2.68e-23
ACTA2	HF	1530	1.49 (1.38-1.61)	2.83e-23
COL6A3	AF	3119	1.57 (1.43-1.71)	2.84e-23
LAMP3	Peripheral arterial disease	919	1.71 (1.54-1.90)	3.04e-23
VSIG4	AF	3081	1.48 (1.37-1.60)	3.1e-23
TGFBR2	Peripheral arterial disease	911	2.15 (1.85-2.50)	3.14e-23
SIGLEC10	HF	1568	1.76 (1.57-1.97)	3.16e-23
TFF1	HF	1572	1.28 (1.22-1.35)	3.39e-23
PRSS8	Peripheral arterial disease	899	1.98 (1.73-2.27)	3.49e-23
COLEC12	Peripheral arterial disease	907	2.89 (2.34-3.56)	3.62e-23
SCARB2	AF	2974	1.63 (1.48-1.80)	3.66e-23
RNASE1	Peripheral arterial disease	785	2.42 (2.03-2.88)	3.92e-23
VCAM1	AF	3075	1.77 (1.58-1.99)	4.43e-23
IL6	CAD	3761	1.18 (1.14-1.22)	4.55e-23
LGALS4	HF	1576	1.46 (1.36-1.58)	4.66e-23
SMOC1	CAD	3828	1.52 (1.40-1.65)	8.21e-23
NT5C1A	HF	1349	1.75 (1.56-1.95)	8.22e-23
NTproBNP	Peripheral arterial disease	905	1.32 (1.25-1.39)	1.12e-22
REG1A	CAD	3781	1.31 (1.24-1.38)	1.13e-22
CLEC14A	HF	1580	1.93 (1.69-2.20)	1.36e-22
RNASET2	CAD	3808	1.65 (1.49-1.83)	1.38e-22
MZB1	CAD	3806	1.31 (1.24-1.38)	1.4e-22
LMNB2	Peripheral arterial disease	785	2.56 (2.12-3.09)	1.6e-22
EPHA2	CAD	3629	1.55 (1.42-1.70)	1.68e-22
TNFRSF10B	Peripheral arterial disease	889	1.41 (1.32-1.51)	1.77e-22
TNFRSF6B	CAD	3751	1.27 (1.21-1.33)	1.87e-22
PSAP	HF	1344	1.93 (1.69-2.20)	1.99e-22
CCN3	CAD	3825	1.50 (1.38-1.63)	2e-22
TIMP4	AF	3085	1.44 (1.34-1.56)	2.12e-22
DSC2	Peripheral arterial disease	894	2.00 (1.74-2.31)	2.13e-22
LAIR1	Peripheral arterial disease	907	1.79 (1.59-2.01)	2.16e-22
ADM	Peripheral arterial disease	915	3.11 (2.48-3.91)	2.36e-22
NECTIN4	HF	1580	1.83 (1.62-2.07)	2.53e-22
LAYN	AF	3023	1.55 (1.42-1.70)	2.56e-22
IL4R	HF	1568	1.73 (1.55-1.93)	3.06e-22
NBL1	CAD	3810	1.69 (1.52-1.89)	3.31e-22
NEFL	Peripheral arterial disease	880	1.73 (1.55-1.94)	3.38e-22
HGF	HF	1593	1.80 (1.60-2.03)	3.83e-22
NEFL	HF	1535	1.54 (1.41-1.68)	4.03e-22
WFDC2	Ischemic stroke	846	1.91 (1.67-2.18)	4.3e-22
TNFRSF1A	AF	3085	1.65 (1.49-1.83)	4.52e-22
FGL1	HF	1359	1.48 (1.37-1.60)	4.54e-22
TIMP1	AF	3028	1.70 (1.53-1.90)	5.43e-22
CTHRC1	AF	2627	1.83 (1.62-2.07)	5.73e-22
DTNB	HF	1349	1.70 (1.53-1.89)	5.8e-22
ITGA11	CAD	3796	0.66 (0.61-0.72)	5.85e-22
FSTL3	Peripheral arterial disease	905	2.29 (1.93-2.71)	5.94e-22
LGALS4	Peripheral arterial disease	907	1.62 (1.47-1.79)	6.99e-22
LILRB4	CAD	3728	1.37 (1.29-1.47)	7.41e-22
REG4	CAD	3802	1.31 (1.24-1.38)	7.66e-22
TFF1	CAD	3783	1.18 (1.14-1.22)	8.06e-22
TNFRSF9	Peripheral arterial disease	889	1.71 (1.54-1.91)	9.11e-22
HLA_E	CAD	3796	1.58 (1.44-1.74)	9.24e-22
CD27	AF	3087	1.43 (1.33-1.54)	9.58e-22
LRRN1	HF	1543	0.57 (0.51-0.64)	9.84e-22
HAVCR1	Aortic valve stenosis	667	1.60 (1.45-1.76)	1.02e-21
FSTL1	HF	1318	2.79 (2.26-3.44)	1.06e-21
UMOD	HF	1585	0.69 (0.64-0.74)	1.11e-21
RSPO3	CAD	3828	1.61 (1.46-1.77)	1.13e-21
CD83	CAD	3796	1.49 (1.38-1.62)	1.14e-21
BST2	CAD	3815	1.28 (1.21-1.34)	1.23e-21
TNFRSF10B	AF	3026	1.27 (1.21-1.33)	1.27e-21
IGSF8	CAD	3787	1.55 (1.42-1.70)	1.34e-21
CST3	Peripheral arterial disease	908	2.50 (2.07-3.01)	1.38e-21
IFI30	Peripheral arterial disease	772	2.07 (1.78-2.40)	1.39e-21
TFF2	CAD	3808	1.26 (1.20-1.32)	1.45e-21
CCL14	HF	1570	1.57 (1.43-1.72)	1.59e-21
NPDC1	Peripheral arterial disease	905	2.16 (1.84-2.53)	1.66e-21
TNF	HF	1527	1.49 (1.37-1.62)	1.66e-21
CHI3L1	AF	3004	1.20 (1.16-1.25)	1.68e-21
RELT	Peripheral arterial disease	900	2.47 (2.05-2.98)	1.86e-21
ST6GAL1	HF	1593	1.80 (1.59-2.03)	2.05e-21
CCL15	Peripheral arterial disease	921	1.77 (1.57-1.99)	2.09e-21
REG3A	HF	1593	1.37 (1.28-1.46)	2.11e-21
CST3	AF	3076	1.69 (1.52-1.89)	2.95e-21
NBL1	Peripheral arterial disease	911	2.74 (2.22-3.37)	3.09e-21
IL18BP	Peripheral arterial disease	910	2.27 (1.92-2.69)	3.78e-21
IGFBPL1	AF	3079	1.53 (1.40-1.67)	3.85e-21
LMNB2	HF	1349	2.18 (1.85-2.56)	4.18e-21
NBL1	HF	1580	2.16 (1.84-2.54)	4.78e-21
CHGA	HF	1355	1.26 (1.20-1.33)	5.51e-21
CXCL9	CAD	3812	1.21 (1.16-1.26)	6.11e-21
CD300C	HF	1585	1.78 (1.58-2.01)	6.16e-21
CD80	CAD	3247	1.56 (1.42-1.71)	6.37e-21
PILRA	HF	1580	1.67 (1.50-1.86)	6.72e-21
VEGFA	CAD	3825	1.25 (1.20-1.31)	6.77e-21
IGFBP1	AF	3115	1.13 (1.10-1.16)	6.85e-21
GDF15	Pulmonary embolism	874	1.65 (1.49-1.83)	7.03e-21
GUCA2A	HF	1576	1.80 (1.59-2.04)	7.34e-21
CHCHD10	Peripheral arterial disease	785	1.94 (1.69-2.22)	7.38e-21
REG1A	Peripheral arterial disease	902	1.61 (1.46-1.78)	7.42e-21
RBP5	CAD	3761	1.27 (1.21-1.33)	7.53e-21
BCAN	AF	3026	0.64 (0.58-0.70)	7.73e-21
NECTIN4	Peripheral arterial disease	911	2.11 (1.81-2.47)	8e-21
RSPO3	HF	1587	1.97 (1.71-2.27)	8.14e-21
FABP3	AF	2642	1.38 (1.29-1.48)	8.46e-21
TIMP1	Peripheral arterial disease	894	2.34 (1.96-2.80)	8.59e-21
CLSTN2	HF	1593	1.60 (1.45-1.76)	8.93e-21
TFF2	Peripheral arterial disease	908	1.54 (1.41-1.69)	9.85e-21
CD59	AF	2964	1.85 (1.63-2.11)	9.96e-21
CD80	Peripheral arterial disease	786	2.27 (1.91-2.69)	1.02e-20
SIGLEC1	HF	1582	1.62 (1.46-1.79)	1.06e-20
TNFRSF10A	Aortic valve stenosis	657	1.93 (1.68-2.21)	1.07e-20
GPR37	HF	1530	1.39 (1.30-1.49)	1.13e-20
CRIP2	CAD	3751	1.40 (1.31-1.51)	1.14e-20
IGFBP4	Aortic valve stenosis	655	1.86 (1.64-2.13)	1.25e-20
WNT9A	HF	1543	1.86 (1.63-2.12)	1.28e-20
TREM2	CAD	3798	1.28 (1.22-1.35)	1.37e-20
CCL15	CAD	3835	1.34 (1.26-1.43)	1.38e-20
FGF23	AF	3098	1.29 (1.22-1.36)	1.51e-20
OCLN	Peripheral arterial disease	785	1.90 (1.66-2.17)	1.66e-20
IL19	HF	1539	1.30 (1.23-1.38)	1.68e-20
LAMP3	CAD	3830	1.29 (1.22-1.36)	1.77e-20
EFNA4	AF	3023	1.60 (1.45-1.76)	1.78e-20
KRT19	Peripheral arterial disease	903	1.45 (1.34-1.56)	1.81e-20
RNASE1	AF	2634	1.84 (1.61-2.09)	1.87e-20
PTN	CAD	3717	1.31 (1.24-1.39)	1.97e-20
CXCL17	HF	1593	1.53 (1.40-1.68)	2.01e-20
DEFA1_DEFA1B	HF	1541	1.40 (1.31-1.51)	2.05e-20
ICAM1	CAD	3786	1.58 (1.44-1.75)	2.09e-20
LTBP2	CAD	3835	1.54 (1.41-1.69)	2.15e-20
PGF	AF	3111	1.70 (1.52-1.90)	2.22e-20
SMOC2	CAD	3812	1.41 (1.31-1.51)	2.28e-20
LAYN	CAD	3747	1.46 (1.35-1.59)	2.31e-20
TAFA5	CAD	3761	1.44 (1.33-1.56)	2.35e-20
GM2A	HF	1323	1.51 (1.39-1.65)	2.49e-20
PCSK9	CAD	3835	1.40 (1.30-1.51)	2.51e-20
TNFRSF1B	AF	3085	1.39 (1.30-1.49)	2.62e-20
PGF	Ischemic stroke	903	2.30 (1.93-2.74)	2.69e-20
HLA_E	AF	3074	1.63 (1.47-1.81)	2.73e-20
UMOD	CAD	3814	0.79 (0.75-0.83)	3.24e-20
BCAN	HF	1559	0.55 (0.48-0.62)	3.63e-20
B2M	CAD	3248	1.39 (1.30-1.49)	3.9e-20
CSF1	CAD	3812	1.65 (1.48-1.83)	4.07e-20
CSF1	Peripheral arterial disease	910	2.60 (2.12-3.18)	4.16e-20
CHI3L1	Peripheral arterial disease	881	1.36 (1.28-1.46)	4.54e-20
KRT19	HF	1565	1.33 (1.25-1.42)	4.54e-20
COL18A1	AF	3100	1.90 (1.66-2.18)	4.58e-20
CCL21	HF	1582	1.45 (1.34-1.57)	4.66e-20
LILRB4	AF	2997	1.40 (1.30-1.51)	4.93e-20
CTSD	CAD	3551	1.35 (1.27-1.44)	6.31e-20
ADA2	CAD	3782	1.35 (1.27-1.45)	6.9e-20
HAVCR2	CAD	3798	1.45 (1.34-1.58)	6.99e-20
FABP3	CAD	3247	1.33 (1.25-1.41)	7.23e-20
COLEC12	AF	3092	1.74 (1.55-1.96)	7.63e-20
SPINK4	HF	1568	1.33 (1.25-1.42)	8.88e-20
NUCB2	CAD	3823	1.42 (1.31-1.53)	9.27e-20
ULBP2	CAD	3751	1.41 (1.31-1.52)	1.03e-19
B2M	Peripheral arterial disease	789	1.55 (1.41-1.70)	1.08e-19
CD300E	AF	3096	1.43 (1.32-1.54)	1.15e-19
OGN	HF	1580	1.60 (1.44-1.77)	1.23e-19
ACE2	CAD	3717	1.26 (1.20-1.33)	1.34e-19
CXCL13	Peripheral arterial disease	912	1.35 (1.26-1.44)	1.4e-19
HSPG2	Peripheral arterial disease	897	2.48 (2.03-3.01)	1.44e-19
CKAP4	Ischemic stroke	898	2.14 (1.82-2.53)	1.63e-19
TGFBR2	CAD	3810	1.46 (1.34-1.58)	1.78e-19
CD83	Peripheral arterial disease	903	2.07 (1.77-2.43)	1.83e-19
VCAM1	HF	1576	2.04 (1.75-2.38)	1.83e-19
RNASE6	AF	2619	1.61 (1.45-1.78)	1.93e-19
SIGLEC1	Peripheral arterial disease	910	1.81 (1.59-2.06)	1.96e-19
CXCL17	Peripheral arterial disease	920	1.66 (1.49-1.85)	2.07e-19
CLEC4D	CAD	3796	1.23 (1.18-1.29)	2.2e-19
TNFSF13B	HF	1592	1.96 (1.69-2.27)	2.26e-19
CD27	Ischemic stroke	895	1.81 (1.59-2.06)	2.28e-19
JAM2	HF	1585	2.03 (1.74-2.37)	2.28e-19
TNFRSF19	CAD	3828	1.48 (1.36-1.61)	2.31e-19
FABP1	HF	1576	1.23 (1.18-1.29)	2.36e-19
HAVCR1	Ischemic stroke	903	1.48 (1.36-1.61)	2.56e-19
ULBP2	AF	3026	1.46 (1.34-1.59)	2.69e-19
LY6D	CAD	3779	1.37 (1.28-1.47)	3.23e-19
CKAP4	CAD	3821	1.54 (1.40-1.70)	3.25e-19
PSAP	CAD	3220	1.58 (1.43-1.75)	3.38e-19
TNFRSF8	HF	1585	1.50 (1.37-1.64)	5.41e-19
EFEMP1	AF	3080	1.58 (1.43-1.75)	5.46e-19
C7	HF	1324	2.10 (1.78-2.47)	5.58e-19
TFF3	AF	3061	1.34 (1.26-1.43)	5.91e-19
CD14	HF	1556	1.62 (1.45-1.80)	6.07e-19
TFF3	Peripheral arterial disease	904	1.52 (1.39-1.67)	6.6e-19
IGFBP6	CAD	3784	1.50 (1.37-1.64)	6.61e-19
EPHA2	Deep vein thrombosis	420	2.40 (1.98-2.91)	6.88e-19
FGL1	Peripheral arterial disease	785	1.59 (1.43-1.76)	7.13e-19
RBFOX3	Pulmonary embolism	733	1.78 (1.57-2.03)	7.25e-19
IL18BP	CAD	3816	1.50 (1.37-1.64)	8.39e-19
TNFRSF4	AF	3103	1.44 (1.33-1.56)	9.05e-19
LCN2	HF	1531	1.61 (1.45-1.79)	9.13e-19
TIMP4	HF	1580	1.58 (1.42-1.74)	9.69e-19
REG3A	CAD	3835	1.22 (1.16-1.27)	9.7e-19
LY6D	HF	1571	1.58 (1.43-1.75)	1.02e-18
CHGA	Peripheral arterial disease	789	1.34 (1.25-1.43)	1.03e-18
CXCL16	Peripheral arterial disease	919	2.90 (2.29-3.67)	1.19e-18
CRHBP	CAD	3798	1.61 (1.45-1.79)	1.23e-18
EFNA1	AF	3080	1.63 (1.46-1.82)	1.24e-18
PRCP	CAD	3801	1.47 (1.35-1.60)	1.34e-18
SIRPB1	HF	1574	1.53 (1.39-1.68)	1.34e-18
RBFOX3	AF	2620	1.46 (1.34-1.59)	1.38e-18
TREM2	HF	1576	1.43 (1.32-1.55)	1.51e-18
HLA_E	Peripheral arterial disease	903	2.22 (1.86-2.66)	1.6e-18
NPC2	AF	2585	1.57 (1.42-1.74)	1.68e-18
SPON1	AF	3095	1.49 (1.36-1.63)	1.69e-18
EDA2R	Ischemic stroke	903	1.93 (1.67-2.24)	1.85e-18
TNFSF13	HF	1582	2.04 (1.74-2.39)	1.87e-18
TNC	AF	3084	1.34 (1.26-1.43)	1.88e-18
CSTB	CAD	3742	1.35 (1.26-1.44)	2.03e-18
PALM2	CAD	3241	1.46 (1.34-1.59)	2.03e-18
CXCL10	CAD	3812	1.19 (1.15-1.24)	2.08e-18
CD274	CAD	3751	1.43 (1.32-1.55)	2.09e-18
ACTA2	AF	3012	1.33 (1.24-1.41)	2.21e-18
WFDC2	Abdominal aneurysm	220	2.56 (2.08-3.17)	2.22e-18
BST2	HF	1585	1.38 (1.29-1.49)	2.35e-18
PGF	Deep vein thrombosis	440	2.42 (1.98-2.95)	2.41e-18
SPON2	AF	3062	1.51 (1.37-1.65)	2.52e-18
VSIG2	HF	1352	1.40 (1.30-1.51)	2.7e-18
SPINK4	CAD	3796	1.20 (1.16-1.26)	2.73e-18
ANGPT2	CAD	3828	1.42 (1.31-1.53)	2.84e-18
KLK11	HF	1564	1.62 (1.45-1.81)	2.93e-18
SEPTIN8	CAD	3235	1.52 (1.38-1.67)	2.94e-18
LCAT	AF	2634	0.55 (0.48-0.63)	3.04e-18
IL1R1	HF	1576	2.25 (1.87-2.70)	3.58e-18
ESM1	AF	3092	1.51 (1.38-1.66)	3.62e-18
LY96	HF	1559	1.62 (1.46-1.81)	3.63e-18
MDK	CAD	3790	1.25 (1.19-1.32)	3.73e-18
SCARB2	Peripheral arterial disease	876	2.10 (1.78-2.49)	3.82e-18
LTBP2	Peripheral arterial disease	921	2.19 (1.84-2.62)	3.92e-18
DTNB	CAD	3238	1.38 (1.28-1.49)	4.44e-18
TNFSF13	Peripheral arterial disease	910	2.52 (2.05-3.11)	4.5e-18
CCL16	CAD	3835	1.29 (1.22-1.36)	5.44e-18
EGFR	HF	1593	0.30 (0.23-0.40)	5.56e-18
ATRAID	Peripheral arterial disease	785	1.64 (1.47-1.84)	5.68e-18
TNFSF13B	Peripheral arterial disease	919	2.24 (1.87-2.69)	6.16e-18
FOLR1	Peripheral arterial disease	907	2.31 (1.91-2.79)	6.18e-18
ADAMTSL2	HF	1355	1.83 (1.59-2.09)	6.34e-18
CCL22	CAD	3769	1.26 (1.20-1.33)	6.59e-18
RNASE4	HF	1307	2.03 (1.73-2.38)	6.87e-18
PTGDS	HF	1563	1.78 (1.56-2.02)	7.63e-18
IL18R1	CAD	3836	1.45 (1.33-1.58)	7.72e-18
NOTCH3	AF	3119	1.51 (1.38-1.66)	8.01e-18
LMOD1	AF	2620	1.49 (1.36-1.63)	8.87e-18
HYAL1	CAD	3769	1.71 (1.51-1.93)	9.4e-18
CLEC4D	HF	1568	1.36 (1.27-1.46)	9.69e-18
CLEC14A	Peripheral arterial disease	900	2.14 (1.80-2.55)	1.06e-17
COL18A1	Peripheral arterial disease	912	2.97 (2.31-3.80)	1.2e-17
YAP1	AF	2620	1.80 (1.57-2.06)	1.28e-17
CD4	HF	1566	1.61 (1.44-1.80)	1.42e-17
RET	AF	3057	0.70 (0.64-0.76)	1.43e-17
FURIN	CAD	3810	1.46 (1.34-1.59)	1.54e-17
EDA2R	Aortic valve stenosis	667	2.06 (1.75-2.44)	1.62e-17
PLAUR	Ischemic stroke	891	2.41 (1.97-2.96)	1.62e-17
SDC1	HF	1576	1.57 (1.41-1.74)	1.71e-17
TGFA	Peripheral arterial disease	903	1.61 (1.45-1.80)	1.9e-17
BTN2A1	Peripheral arterial disease	910	2.44 (1.98-2.99)	2.02e-17
CD79B	AF	3111	1.33 (1.25-1.43)	2.21e-17
ADAMTSL2	CAD	3246	1.50 (1.37-1.65)	2.26e-17
LGALS1	CAD	3787	1.43 (1.31-1.55)	2.34e-17
IGFBP4	Pulmonary embolism	862	1.69 (1.50-1.91)	2.44e-17
SCARF2	HF	1585	1.94 (1.67-2.26)	2.44e-17
HRC	HF	1318	1.59 (1.43-1.77)	2.55e-17
WFDC2	Deep vein thrombosis	415	2.18 (1.82-2.60)	2.67e-17
FGF23	CAD	3818	1.23 (1.17-1.29)	2.81e-17
PLAT	CAD	3826	1.28 (1.21-1.35)	2.88e-17
TNFRSF11A	Peripheral arterial disease	920	1.83 (1.59-2.11)	3.24e-17
ANGPTL4	AF	3097	1.37 (1.27-1.47)	3.44e-17
IL15	HF	1568	1.72 (1.51-1.95)	3.53e-17
MDK	HF	1573	1.37 (1.27-1.48)	3.76e-17
NEFL	CAD	3708	1.30 (1.23-1.39)	3.76e-17
CALCA	HF	1557	1.30 (1.23-1.39)	3.79e-17
RARRES2	HF	1583	1.42 (1.31-1.55)	3.87e-17
PI3	CAD	3737	1.24 (1.18-1.30)	3.9e-17
RNF149	Peripheral arterial disease	770	2.09 (1.76-2.48)	4.07e-17
CXCL16	HF	1592	2.19 (1.82-2.63)	4.19e-17
EDA2R	Pulmonary embolism	876	1.89 (1.63-2.20)	4.39e-17
IL17C	HF	1543	1.26 (1.20-1.34)	4.51e-17
SPINK1	AF	3085	1.36 (1.26-1.46)	4.58e-17
CLSTN2	AF	3111	1.38 (1.28-1.48)	4.88e-17
CCL21	CAD	3812	1.29 (1.22-1.37)	4.93e-17
CDHR5	AF	3079	0.71 (0.66-0.77)	5.14e-17
CKB	HF	1355	1.45 (1.33-1.58)	5.39e-17
BTN3A2	CAD	3796	1.35 (1.26-1.45)	5.53e-17
ESAM	HF	1593	1.76 (1.54-2.01)	5.75e-17
TAFA5	HF	1553	1.64 (1.46-1.84)	6.13e-17
ADA2	AF	3049	1.36 (1.27-1.47)	6.44e-17
ASGR1	Peripheral arterial disease	889	2.11 (1.77-2.52)	6.7e-17
AGR2	HF	1526	1.21 (1.16-1.26)	6.75e-17
LGALS9	AF	3087	1.54 (1.39-1.70)	6.86e-17
CCL3	CAD	3796	1.18 (1.13-1.22)	6.88e-17
ATRAID	HF	1346	1.58 (1.42-1.75)	7.26e-17
IL10RB	HF	1582	1.78 (1.55-2.03)	7.36e-17
LGMN	CAD	3812	1.39 (1.29-1.51)	7.38e-17
IGFBP4	Ischemic stroke	887	1.67 (1.48-1.88)	7.46e-17
TNFRSF6B	Peripheral arterial disease	889	1.47 (1.34-1.61)	7.49e-17
GOLM2	CAD	3815	1.58 (1.42-1.76)	7.89e-17
BAIAP2	CAD	3712	1.20 (1.15-1.26)	8.35e-17
CHCHD10	AF	2620	1.45 (1.33-1.58)	8.84e-17
TIMP1	Ischemic stroke	880	2.21 (1.83-2.66)	9.06e-17
LTBR	Peripheral arterial disease	898	2.24 (1.85-2.70)	9.35e-17
MDK	Peripheral arterial disease	907	1.47 (1.34-1.61)	9.37e-17
CPM	CAD	3790	1.42 (1.31-1.54)	9.38e-17
IGSF8	HF	1576	1.78 (1.55-2.04)	9.78e-17
CHRDL1	HF	1578	1.81 (1.57-2.08)	1.02e-16
IFI30	AF	2560	1.49 (1.35-1.63)	1.03e-16
CCL11	CAD	3836	1.38 (1.28-1.49)	1.04e-16
THBS2	AF	3085	1.40 (1.29-1.52)	1.1e-16
CTSL	CAD	3787	1.64 (1.46-1.84)	1.12e-16
SPON1	Peripheral arterial disease	907	1.87 (1.61-2.17)	1.12e-16
SHISA5	Deep vein thrombosis	376	2.37 (1.94-2.91)	1.14e-16
EPO	HF	1568	1.24 (1.18-1.31)	1.16e-16
EBI3_IL27	AF	3096	1.54 (1.39-1.71)	1.24e-16
SORCS2	HF	1528	1.67 (1.48-1.88)	1.25e-16
SLAMF7	AF	3074	1.25 (1.18-1.31)	1.29e-16
CD79B	CAD	3836	1.29 (1.22-1.37)	1.31e-16
IGFBP7	Aortic valve stenosis	676	1.94 (1.66-2.28)	1.32e-16
SHISA5	Ischemic stroke	770	2.08 (1.75-2.47)	1.38e-16
LGALS9	Ischemic stroke	892	2.12 (1.77-2.54)	1.61e-16
TGFBR2	Deep vein thrombosis	436	2.37 (1.93-2.91)	1.78e-16
RSPO3	AF	3101	1.58 (1.42-1.76)	2.5e-16
ST6GAL1	Peripheral arterial disease	921	1.94 (1.66-2.28)	2.5e-16
CSTB	HF	1547	1.53 (1.38-1.70)	2.52e-16
DPY30	CAD	3818	1.20 (1.15-1.26)	2.52e-16
CLMP	HF	1587	2.29 (1.88-2.79)	2.56e-16
GGT5	HF	1559	2.06 (1.73-2.45)	2.7e-16
CTSL	HF	1576	2.09 (1.75-2.50)	2.74e-16
CCL27	CAD	3787	1.22 (1.16-1.28)	2.83e-16
IGFBP7	Peripheral arterial disease	921	1.85 (1.59-2.14)	3.06e-16
PGA4	CAD	3253	1.22 (1.16-1.28)	3.15e-16
SEL1L	HF	1318	1.54 (1.39-1.70)	3.37e-16
TNFRSF13B	CAD	3802	1.36 (1.26-1.46)	3.42e-16
CLEC5A	AF	3070	1.55 (1.40-1.73)	3.44e-16
PTGDS	Peripheral arterial disease	897	2.03 (1.71-2.41)	3.52e-16
CHRDL1	CAD	3808	1.46 (1.33-1.60)	3.55e-16
LMOD1	HF	1344	1.63 (1.45-1.84)	3.88e-16
NECTIN4	CAD	3810	1.43 (1.31-1.55)	3.95e-16
EPHA2	AF	2939	1.51 (1.37-1.67)	4.56e-16
HSPB6	CAD	3828	1.34 (1.25-1.44)	4.62e-16
IL2RA	CAD	3757	1.33 (1.24-1.42)	4.78e-16
FABP3	Peripheral arterial disease	786	1.63 (1.45-1.83)	4.83e-16
ADGRG2	CAD	3787	0.67 (0.61-0.74)	4.99e-16
ESAM	CAD	3835	1.44 (1.32-1.57)	5.05e-16
MSLN	HF	1549	1.34 (1.25-1.44)	5.46e-16
SIGLEC1	CAD	3812	1.32 (1.23-1.41)	5.46e-16
LCN2	CAD	3678	1.35 (1.25-1.45)	5.47e-16
CD14	CAD	3744	1.34 (1.25-1.43)	5.58e-16
TNFSF13	CAD	3812	1.54 (1.39-1.71)	5.58e-16
ACE2	HF	1530	1.36 (1.26-1.46)	5.87e-16
VEGFA	HF	1588	1.35 (1.25-1.45)	5.96e-16
HSPB6	AF	3101	1.38 (1.28-1.50)	5.97e-16
REG3A	Peripheral arterial disease	921	1.42 (1.30-1.54)	6.41e-16
LCN2	AF	2978	1.39 (1.28-1.51)	7.21e-16
YAP1	Peripheral arterial disease	785	2.53 (2.02-3.17)	7.32e-16
DEFA1_DEFA1B	AF	3012	1.25 (1.19-1.33)	7.36e-16
SEL1L	CAD	3171	1.38 (1.28-1.49)	7.52e-16
FAM3C	Peripheral arterial disease	903	2.19 (1.81-2.64)	7.93e-16
PGF	Pulmonary embolism	880	2.04 (1.71-2.42)	8.62e-16
MZB1	AF	3098	1.28 (1.20-1.36)	9.12e-16
WFDC2	Aortic valve stenosis	623	1.88 (1.61-2.19)	9.23e-16
VMO1	CAD	3761	1.20 (1.15-1.26)	9.33e-16
RNASE1	Aortic valve stenosis	564	2.32 (1.89-2.85)	9.45e-16
NPC2	Ischemic stroke	755	1.94 (1.65-2.28)	9.46e-16
GUCA2A	AF	3073	1.46 (1.33-1.60)	9.81e-16
TNFRSF9	AF	3026	1.33 (1.24-1.43)	9.85e-16
SFRP1	CAD	3742	1.30 (1.22-1.39)	1.01e-15
CCN3	HF	1592	1.66 (1.46-1.87)	1.02e-15
TFF3	Pulmonary embolism	862	1.50 (1.36-1.66)	1.03e-15
CD93	AF	2963	1.54 (1.38-1.71)	1.04e-15
CTSZ	CAD	3808	1.44 (1.32-1.58)	1.04e-15
LGALS1	HF	1576	1.67 (1.47-1.89)	1.07e-15
MAD1L1	HF	1552	1.31 (1.23-1.40)	1.12e-15
F9	CAD	3807	1.92 (1.64-2.26)	1.14e-15
REG1B	CAD	3835	1.21 (1.15-1.27)	1.15e-15
DDAH1	CAD	3761	1.28 (1.21-1.37)	1.2e-15
FAM20A	CAD	3247	1.58 (1.41-1.77)	1.21e-15
LAIR1	Ischemic stroke	896	1.66 (1.46-1.87)	1.24e-15
PSAP	Peripheral arterial disease	786	2.02 (1.70-2.40)	1.29e-15
CD274	Peripheral arterial disease	889	1.83 (1.58-2.12)	1.34e-15
CD59	Peripheral arterial disease	880	2.39 (1.93-2.96)	1.34e-15
TNFRSF19	Deep vein thrombosis	441	2.43 (1.95-3.02)	1.41e-15
CD300A	HF	1337	2.01 (1.70-2.39)	1.42e-15
GDF15	Deep vein thrombosis	443	1.75 (1.52-2.00)	1.46e-15
IL18BP	AF	3084	1.50 (1.36-1.66)	1.49e-15
NEFL	Ischemic stroke	865	1.61 (1.43-1.81)	1.49e-15
OGN	CAD	3798	1.32 (1.23-1.41)	1.54e-15
TNFRSF10A	AF	3026	1.42 (1.30-1.54)	1.55e-15
MSLN	CAD	3752	1.21 (1.16-1.27)	1.56e-15
CD99L2	HF	1580	2.09 (1.74-2.50)	1.6e-15
LMNB2	AF	2620	1.66 (1.46-1.88)	1.68e-15
CLEC6A	HF	1528	1.45 (1.32-1.59)	1.73e-15
AREG	AF	3057	1.34 (1.24-1.43)	2.1e-15
REG1B	Peripheral arterial disease	921	1.43 (1.31-1.56)	2.33e-15
DLL1	AF	3087	1.53 (1.38-1.70)	2.49e-15
GIPC2	HF	1349	1.90 (1.62-2.22)	2.53e-15
NTRK3	CAD	3815	0.58 (0.51-0.67)	2.65e-15
DLL1	CAD	3810	1.47 (1.34-1.62)	2.8e-15
RNASET2	Ischemic stroke	896	2.15 (1.78-2.61)	2.82e-15
SLAMF7	HF	1568	1.33 (1.24-1.43)	3.03e-15
TNFRSF1A	Deep vein thrombosis	438	2.66 (2.09-3.40)	3.03e-15
HRC	AF	2568	1.43 (1.31-1.56)	3.12e-15
IL19	CAD	3695	1.17 (1.12-1.21)	3.15e-15
SEPTIN8	AF	2613	1.53 (1.38-1.70)	3.15e-15
CST3	Ischemic stroke	897	2.17 (1.79-2.63)	3.21e-15
CCL7	Peripheral arterial disease	903	1.37 (1.27-1.48)	3.24e-15
IL6	Peripheral arterial disease	901	1.27 (1.20-1.35)	3.49e-15
PLA2G15	HF	1580	1.89 (1.61-2.21)	3.69e-15
RNASET2	Peripheral arterial disease	915	2.10 (1.74-2.52)	3.81e-15
ANG	CAD	3790	1.39 (1.28-1.51)	4.02e-15
MXRA8	CAD	3172	0.64 (0.57-0.71)	4.13e-15
BTN2A1	HF	1582	1.88 (1.60-2.20)	4.16e-15
MFGE8	CAD	3798	1.28 (1.21-1.37)	4.55e-15
MMP3	HF	1580	1.41 (1.29-1.53)	4.62e-15
SLITRK1	AF	2547	0.62 (0.55-0.70)	4.9e-15
RELT	Pulmonary embolism	875	2.14 (1.77-2.59)	5.01e-15
PTPRN2	CAD	3743	1.41 (1.30-1.54)	5.41e-15
AMBP	Peripheral arterial disease	915	3.09 (2.33-4.09)	5.45e-15
VWA1	HF	1585	1.53 (1.38-1.70)	5.45e-15
EPHB4	Peripheral arterial disease	921	2.32 (1.88-2.87)	5.5e-15
LMNB2	CAD	3241	1.57 (1.41-1.76)	5.73e-15
TPP1	CAD	3779	1.26 (1.19-1.34)	5.89e-15
GAST	HF	1349	1.15 (1.11-1.19)	5.99e-15
TNFRSF1B	Deep vein thrombosis	438	1.69 (1.48-1.93)	6.56e-15
LTBP2	Deep vein thrombosis	443	2.70 (2.10-3.47)	6.71e-15
ITGA11	HF	1568	0.60 (0.52-0.68)	6.77e-15
ACTA2	Peripheral arterial disease	893	1.50 (1.35-1.66)	6.86e-15
NECTIN4	Deep vein thrombosis	436	2.34 (1.89-2.90)	6.93e-15
STC1	CAD	3815	1.27 (1.20-1.36)	7.22e-15
PRAP1	HF	1355	1.71 (1.49-1.95)	7.4e-15
F10	AF	2634	0.55 (0.47-0.64)	7.42e-15
SPINT2	CAD	3812	1.33 (1.24-1.43)	7.44e-15
TFPI2	Peripheral arterial disease	909	1.44 (1.31-1.57)	7.45e-15
FSTL3	Deep vein thrombosis	436	2.54 (2.01-3.21)	7.81e-15
IL2RA	AF	3053	1.35 (1.25-1.46)	8.21e-15
SCARF2	AF	3097	1.56 (1.40-1.75)	8.23e-15
MYBPC1	AF	2642	1.21 (1.15-1.27)	8.74e-15
NECTIN2	Ischemic stroke	892	2.10 (1.74-2.53)	8.74e-15
TNFRSF12A	Pulmonary embolism	874	1.84 (1.58-2.15)	9.86e-15
SLAMF8	HF	1528	1.41 (1.29-1.53)	9.89e-15
CD302	Deep vein thrombosis	436	2.58 (2.03-3.27)	1.01e-14
SPINT1	HF	1570	1.88 (1.60-2.21)	1.08e-14
CCL7	Ischemic stroke	890	1.37 (1.27-1.49)	1.11e-14
CTSL	AF	3079	1.67 (1.47-1.90)	1.13e-14
CLEC1A	HF	1530	1.68 (1.47-1.92)	1.14e-14
EPHB4	Deep vein thrombosis	443	3.13 (2.34-4.17)	1.14e-14
PGLYRP1	AF	3104	1.32 (1.23-1.42)	1.14e-14
PDCD1	HF	1585	1.45 (1.32-1.59)	1.24e-14
RBP2	CAD	3761	1.15 (1.11-1.20)	1.31e-14
CHRDL1	Peripheral arterial disease	908	2.07 (1.72-2.49)	1.32e-14
CEACAM6	HF	1355	1.46 (1.32-1.60)	1.37e-14
SCARB2	Deep vein thrombosis	420	2.43 (1.94-3.04)	1.37e-14
INHBB	CAD	3172	1.29 (1.21-1.37)	1.38e-14
VSIG4	Ischemic stroke	895	1.72 (1.50-1.98)	1.38e-14
VWA1	CAD	3823	1.31 (1.22-1.40)	1.46e-14
NT5C1A	CAD	3241	1.42 (1.30-1.55)	1.49e-14
CRELD1	CAD	3172	1.43 (1.31-1.57)	1.5e-14
TNFRSF1A	Aortic valve stenosis	669	2.21 (1.80-2.70)	1.5e-14
GAST	Peripheral arterial disease	785	1.19 (1.14-1.25)	1.55e-14
COL6A3	Deep vein thrombosis	443	2.33 (1.88-2.89)	1.56e-14
PIK3IP1	AF	3085	1.55 (1.38-1.73)	1.66e-14
RNASE4	CAD	3139	1.57 (1.40-1.76)	1.71e-14
CCL7	HF	1568	1.29 (1.21-1.38)	1.77e-14
TNFRSF19	Peripheral arterial disease	915	1.92 (1.63-2.27)	1.77e-14
LTBR	AF	3080	1.53 (1.37-1.70)	1.94e-14
TNFRSF11B	Peripheral arterial disease	907	2.04 (1.70-2.44)	1.95e-14
EGFR	Peripheral arterial disease	921	0.26 (0.18-0.37)	2.02e-14
ELN	CAD	3247	1.46 (1.32-1.60)	2.06e-14
COL6A3	Pulmonary embolism	874	1.87 (1.59-2.19)	2.13e-14
B4GALT1	CAD	3812	1.49 (1.35-1.66)	2.19e-14
B4GALT1	Peripheral arterial disease	910	2.21 (1.80-2.71)	2.32e-14
TNFRSF6B	AF	3026	1.23 (1.17-1.30)	2.33e-14
HNMT	CAD	3734	1.26 (1.19-1.34)	2.35e-14
ADAM9	HF	1346	1.87 (1.59-2.19)	2.44e-14
ICAM1	HF	1568	1.78 (1.53-2.06)	2.48e-14
EBI3_IL27	HF	1585	1.73 (1.50-2.00)	2.55e-14
CKAP4	Pulmonary embolism	876	2.02 (1.68-2.41)	2.56e-14
LRRN1	AF	2997	0.72 (0.67-0.79)	2.57e-14
NFASC	CAD	3836	1.46 (1.32-1.61)	2.58e-14
CCL23	CAD	3812	1.30 (1.22-1.39)	2.73e-14
FUT3_FUT5	HF	1585	1.44 (1.31-1.58)	2.75e-14
LILRA5	CAD	3778	1.42 (1.30-1.55)	2.94e-14
CXCL17	Abdominal aneurysm	230	1.93 (1.63-2.29)	3.04e-14
ITIH3	HF	1581	1.59 (1.41-1.80)	3.1e-14
MSR1	Peripheral arterial disease	912	1.63 (1.44-1.85)	3.15e-14
B2M	Ischemic stroke	774	1.51 (1.36-1.68)	3.2e-14
CEACAM6	Peripheral arterial disease	789	1.58 (1.40-1.77)	3.41e-14
PLXNB2	CAD	3819	1.55 (1.39-1.74)	3.41e-14
IL10RB	CAD	3812	1.43 (1.31-1.57)	3.8e-14
IL1RL1	HF	1590	1.46 (1.33-1.62)	3.81e-14
CXCL13	CAD	3815	1.17 (1.12-1.21)	3.9e-14
RSPO3	Pulmonary embolism	876	2.10 (1.73-2.54)	3.92e-14
IL12A_IL12B	HF	1553	1.24 (1.17-1.31)	4.02e-14
IL15RA	HF	1543	1.64 (1.45-1.87)	4.1e-14
FGL1	CAD	3253	1.22 (1.16-1.29)	4.19e-14
NBL1	Deep vein thrombosis	436	3.12 (2.32-4.19)	4.22e-14
CST3	Aortic valve stenosis	664	2.34 (1.88-2.92)	4.29e-14
LILRB4	Peripheral arterial disease	892	1.65 (1.45-1.88)	4.65e-14
MRC1	CAD	3253	1.56 (1.39-1.75)	4.76e-14
CD300LF	HF	1587	1.36 (1.25-1.47)	5.28e-14
MAD1L1	CAD	3743	1.20 (1.15-1.26)	5.41e-14
IGLC2	HF	1348	1.63 (1.43-1.85)	5.53e-14
TNFRSF13B	AF	3095	1.36 (1.26-1.48)	5.55e-14
VSIG2	Peripheral arterial disease	786	1.47 (1.33-1.63)	5.55e-14
FABP1	AF	3092	1.14 (1.10-1.17)	5.57e-14
HSPG2	Deep vein thrombosis	438	2.81 (2.15-3.68)	5.64e-14
MZB1	Peripheral arterial disease	909	1.50 (1.35-1.67)	5.71e-14
TNFRSF14	Ischemic stroke	896	2.00 (1.67-2.39)	5.81e-14
FSTL3	Pulmonary embolism	861	1.97 (1.65-2.34)	5.85e-14
PLA2G2A	HF	1570	1.28 (1.20-1.37)	6.27e-14
TNC	HF	1581	1.41 (1.29-1.55)	6.5e-14
TNFRSF17	HF	1337	1.62 (1.43-1.83)	6.62e-14
GUCA2A	CAD	3783	1.37 (1.27-1.49)	6.79e-14
CD14	Peripheral arterial disease	886	1.70 (1.48-1.95)	6.95e-14
EPHB4	AF	3119	1.60 (1.41-1.81)	7.23e-14
LTBP2	Aortic valve stenosis	676	2.23 (1.81-2.75)	7.5e-14
GOLM2	HF	1585	1.87 (1.59-2.21)	7.65e-14
TNF	Peripheral arterial disease	891	1.47 (1.33-1.62)	7.78e-14
TFF1	Peripheral arterial disease	894	1.28 (1.20-1.37)	7.79e-14
TNFRSF8	Peripheral arterial disease	912	1.56 (1.39-1.75)	7.82e-14
FUT3_FUT5	Peripheral arterial disease	912	1.60 (1.41-1.81)	8.23e-14
IGFBP2	Peripheral arterial disease	920	1.45 (1.31-1.59)	8.37e-14
SCARB2	Aortic valve stenosis	644	2.05 (1.70-2.48)	8.47e-14
SEMA3F	HF	1576	1.89 (1.60-2.23)	8.65e-14
KLK4	CAD	3828	1.18 (1.13-1.24)	8.84e-14
RBP5	HF	1553	1.33 (1.24-1.44)	8.91e-14
EFEMP1	Peripheral arterial disease	908	2.00 (1.67-2.41)	8.99e-14
PLAUR	Pulmonary embolism	860	2.22 (1.80-2.74)	9.08e-14
ITGBL1	HF	1355	1.58 (1.40-1.78)	9.23e-14
TNFRSF12A	Ischemic stroke	895	1.80 (1.54-2.11)	9.26e-14
BST2	Peripheral arterial disease	912	1.41 (1.29-1.55)	9.64e-14
CD276	Peripheral arterial disease	907	1.90 (1.61-2.26)	9.64e-14
PGLYRP1	HF	1587	1.44 (1.31-1.58)	9.93e-14
PLTP	CAD	3825	0.75 (0.69-0.81)	1.01e-13
SPINT2	HF	1582	1.52 (1.36-1.70)	1.06e-13
CKAP4	AF	3093	1.50 (1.35-1.66)	1.08e-13
LRG1	Peripheral arterial disease	789	2.46 (1.94-3.12)	1.12e-13
CLEC6A	CAD	3712	1.26 (1.18-1.34)	1.14e-13
ACVRL1	Aortic valve stenosis	656	2.55 (1.99-3.26)	1.17e-13
CSF1	AF	3100	1.57 (1.39-1.76)	1.17e-13
FGFR2	CAD	3810	1.62 (1.43-1.84)	1.21e-13
ADAM8	HF	1584	1.73 (1.50-2.00)	1.28e-13
NUCB2	HF	1586	1.55 (1.38-1.74)	1.3e-13
MILR1	HF	1543	1.38 (1.27-1.50)	1.34e-13
CD300C	Peripheral arterial disease	912	1.82 (1.55-2.14)	1.38e-13
CCDC80	HF	1576	1.56 (1.38-1.75)	1.39e-13
GM2A	Peripheral arterial disease	778	1.55 (1.38-1.74)	1.39e-13
LDLR	AF	3091	0.79 (0.74-0.84)	1.39e-13
CCN4	HF	1587	1.48 (1.33-1.64)	1.49e-13
IGFBP4	Deep vein thrombosis	430	1.87 (1.58-2.21)	1.5e-13
CXCL11	HF	1585	1.20 (1.15-1.26)	1.51e-13
SCG2	HF	1580	1.65 (1.44-1.88)	1.51e-13
CD74	AF	3097	1.41 (1.29-1.54)	1.52e-13
NPC2	Abdominal aneurysm	194	2.44 (1.92-3.08)	1.52e-13
CCDC80	CAD	3787	1.34 (1.24-1.45)	1.61e-13
GPR37	Peripheral arterial disease	893	1.41 (1.29-1.54)	1.63e-13
KLK4	AF	3101	1.20 (1.15-1.26)	1.72e-13
REN	Aortic valve stenosis	665	1.33 (1.24-1.44)	1.77e-13
SPP1	HF	1590	1.43 (1.30-1.57)	1.77e-13
CD80	AF	2642	1.48 (1.34-1.65)	1.79e-13
RNASE6	Aortic valve stenosis	562	1.94 (1.62-2.31)	1.8e-13
CCL20	CAD	3836	1.12 (1.09-1.15)	1.82e-13
WNT9A	AF	2997	1.49 (1.34-1.66)	1.83e-13
FGL1	AF	2634	1.24 (1.17-1.32)	1.85e-13
MDK	Ischemic stroke	892	1.43 (1.30-1.57)	1.87e-13
QPCT	HF	1572	1.84 (1.56-2.16)	1.87e-13
OSCAR	HF	1577	1.64 (1.44-1.87)	1.91e-13
OGN	Peripheral arterial disease	900	1.67 (1.46-1.91)	1.92e-13
CCL3	HF	1568	1.22 (1.16-1.29)	1.94e-13
IL10	HF	1543	1.19 (1.13-1.24)	2.01e-13
NOS3	CAD	3717	1.20 (1.14-1.26)	2.03e-13
MATN2	HF	1577	1.75 (1.51-2.04)	2.04e-13
CEACAM5	HF	1506	1.29 (1.20-1.38)	2.06e-13
NPDC1	Pulmonary embolism	864	1.86 (1.57-2.19)	2.08e-13
PRSS2	CAD	3816	1.21 (1.15-1.27)	2.08e-13
LGMN	HF	1582	1.57 (1.39-1.77)	2.19e-13
GAS6	HF	1586	1.94 (1.62-2.31)	2.21e-13
CD302	Pulmonary embolism	861	1.97 (1.64-2.36)	2.27e-13
TNFRSF19	Pulmonary embolism	876	1.86 (1.58-2.20)	2.47e-13
CCL16	HF	1593	1.39 (1.27-1.52)	2.53e-13
POLR2F	CAD	3761	1.29 (1.21-1.38)	2.62e-13
CCN3	Peripheral arterial disease	920	1.82 (1.55-2.14)	2.65e-13
AGR2	CAD	3689	1.12 (1.08-1.15)	2.66e-13
PHOSPHO1	CAD	3751	1.43 (1.30-1.58)	2.68e-13
INHBB	Peripheral arterial disease	781	1.60 (1.41-1.82)	2.76e-13
PLXNB2	HF	1588	1.90 (1.60-2.25)	2.79e-13
CDCP1	Peripheral arterial disease	889	1.47 (1.32-1.63)	2.93e-13
CFH	CAD	3082	1.75 (1.51-2.04)	2.93e-13
RNASET2	AF	3102	1.52 (1.36-1.70)	2.94e-13
PSAP	Ischemic stroke	762	1.95 (1.63-2.33)	2.95e-13
LRP11	HF	1576	1.56 (1.39-1.76)	2.98e-13
AMBP	Aortic valve stenosis	667	3.37 (2.43-4.66)	2.99e-13
TPP1	HF	1566	1.38 (1.27-1.50)	3e-13
MB	AF	3119	1.23 (1.17-1.30)	3.01e-13
IL18BP	Deep vein thrombosis	442	2.45 (1.93-3.12)	3.03e-13
SMOC2	HF	1582	1.51 (1.35-1.69)	3.15e-13
OSM	CAD	3783	1.16 (1.12-1.21)	3.21e-13
TNFRSF10B	Pulmonary embolism	864	1.34 (1.24-1.45)	3.35e-13
CLEC5A	Peripheral arterial disease	900	2.00 (1.66-2.40)	3.56e-13
CEACAM8	HF	1530	1.39 (1.27-1.51)	3.59e-13
EFNA4	Aortic valve stenosis	656	2.05 (1.69-2.49)	3.69e-13
ICAM1	Peripheral arterial disease	901	2.04 (1.68-2.47)	3.69e-13
LRG1	HF	1352	2.03 (1.67-2.45)	3.98e-13
WNT9A	Peripheral arterial disease	892	1.90 (1.60-2.26)	4e-13
BMPER	HF	1337	2.10 (1.72-2.57)	4.01e-13
SCARA5	CAD	3815	1.43 (1.30-1.57)	4.01e-13
VSIG4	Aortic valve stenosis	668	1.80 (1.53-2.11)	4.01e-13
INHBC	CAD	3798	1.31 (1.22-1.41)	4.07e-13
MVK	CAD	3728	1.14 (1.10-1.18)	4.07e-13
VSIG4	Deep vein thrombosis	438	2.03 (1.68-2.46)	4.15e-13
CCL17	CAD	3793	1.12 (1.09-1.16)	4.16e-13
KRT18	CAD	3761	1.13 (1.09-1.17)	4.24e-13
CLMP	CAD	3828	1.63 (1.43-1.87)	4.43e-13
MAMDC2	AF	2642	1.48 (1.33-1.64)	4.52e-13
PGLYRP1	CAD	3820	1.27 (1.19-1.35)	4.52e-13
FBLN2	Deep vein thrombosis	376	2.87 (2.16-3.82)	4.65e-13
COLEC12	Ischemic stroke	896	2.21 (1.78-2.74)	4.67e-13
FAS	CAD	3826	1.30 (1.21-1.40)	5.15e-13
WNT9A	CAD	3728	1.43 (1.30-1.58)	5.16e-13
MRC1	HF	1359	1.91 (1.60-2.28)	5.19e-13
DLL1	Deep vein thrombosis	436	2.65 (2.03-3.46)	5.25e-13
LTBR	Deep vein thrombosis	437	2.60 (2.00-3.36)	5.26e-13
MMP12	Aortic valve stenosis	665	1.56 (1.39-1.77)	5.29e-13
JAM2	Deep vein thrombosis	440	2.79 (2.11-3.69)	5.41e-13
IL4R	CAD	3796	1.33 (1.23-1.43)	5.64e-13
AGRN	Ischemic stroke	898	1.75 (1.51-2.04)	5.75e-13
IGLC2	CAD	3238	1.44 (1.30-1.58)	5.87e-13
NOS1	HF	1540	1.34 (1.24-1.45)	5.95e-13
CD300A	Peripheral arterial disease	781	2.27 (1.82-2.84)	6e-13
MZB1	Ischemic stroke	898	1.49 (1.33-1.66)	6.09e-13
RBFOX3	Ischemic stroke	775	1.65 (1.44-1.89)	6.44e-13
OCLN	AF	2620	1.36 (1.25-1.48)	6.46e-13
ADGRG1	HF	1553	1.19 (1.13-1.24)	6.59e-13
RBP2	HF	1553	1.23 (1.16-1.30)	6.86e-13
HAVCR1	AF	3095	1.20 (1.14-1.26)	6.88e-13
GFRA1	Deep vein thrombosis	441	2.80 (2.11-3.71)	6.93e-13
RETN	HF	1567	1.44 (1.30-1.59)	7.05e-13
ANXA10	CAD	3717	1.13 (1.09-1.17)	7.19e-13
RTN4R	CAD	3828	1.34 (1.24-1.46)	7.21e-13
RAB6A	CAD	3796	0.79 (0.74-0.84)	7.28e-13
CD276	HF	1576	1.60 (1.40-1.81)	7.41e-13
DCBLD2	CAD	3810	1.35 (1.24-1.46)	7.5e-13
TNFRSF1A	Ischemic stroke	895	1.94 (1.62-2.33)	7.82e-13
COL6A3	Ischemic stroke	902	1.80 (1.53-2.11)	8.14e-13
CXCL13	HF	1585	1.23 (1.16-1.30)	8.49e-13
CHCHD10	Ischemic stroke	768	1.73 (1.49-2.01)	8.59e-13
REG1A	AF	3052	1.25 (1.18-1.33)	8.61e-13
RELT	Ischemic stroke	895	2.01 (1.66-2.44)	8.87e-13
IDUA	CAD	3828	1.26 (1.18-1.34)	8.9e-13
CD59	Pulmonary embolism	824	2.26 (1.81-2.83)	8.95e-13
PLA2G15	CAD	3810	1.46 (1.32-1.62)	9.3e-13
STC1	HF	1585	1.40 (1.28-1.54)	9.39e-13
SDC1	AF	3079	1.33 (1.23-1.44)	9.74e-13
RSPO1	HF	1559	1.55 (1.38-1.75)	9.77e-13
DTX3	HF	1553	1.83 (1.55-2.15)	1.01e-12
NBL1	Pulmonary embolism	874	2.20 (1.77-2.74)	1.01e-12
HSPG2	Pulmonary embolism	861	2.12 (1.72-2.61)	1.04e-12
FGF21	CAD	3823	1.09 (1.06-1.12)	1.07e-12
LTBP3	CAD	3712	1.19 (1.14-1.26)	1.09e-12
ULBP2	Peripheral arterial disease	889	1.71 (1.48-1.99)	1.09e-12
GRN	CAD	3778	1.53 (1.36-1.72)	1.11e-12
LTBR	Pulmonary embolism	861	2.02 (1.67-2.46)	1.11e-12
CD40	CAD	3799	1.22 (1.16-1.29)	1.2e-12
CFI	CAD	3248	1.86 (1.57-2.21)	1.25e-12
RNASE6	Ischemic stroke	773	1.77 (1.51-2.07)	1.31e-12
FAM3C	AF	3072	1.47 (1.32-1.64)	1.37e-12
CNTN5	HF	1577	0.64 (0.57-0.73)	1.4e-12
SPINK1	Aortic valve stenosis	669	1.66 (1.44-1.91)	1.43e-12
TXNDC15	HF	1580	1.77 (1.51-2.08)	1.43e-12
TFF3	Aortic valve stenosis	658	1.54 (1.37-1.74)	1.45e-12
RNF149	CAD	3171	1.46 (1.31-1.62)	1.56e-12
CCL14	CAD	3790	1.27 (1.19-1.36)	1.63e-12
IL12B	HF	1593	1.34 (1.23-1.45)	1.63e-12
LTBP2	Pulmonary embolism	874	1.96 (1.62-2.36)	1.63e-12
NECTIN4	Pulmonary embolism	874	1.81 (1.54-2.14)	1.63e-12
MSLN	Peripheral arterial disease	901	1.39 (1.27-1.53)	1.66e-12
CCL15	AF	3119	1.29 (1.20-1.38)	1.72e-12
VSIG4	Pulmonary embolism	873	1.66 (1.44-1.92)	1.72e-12
PLA2G15	Peripheral arterial disease	911	2.10 (1.71-2.58)	1.74e-12
XCL1	CAD	3828	1.19 (1.13-1.24)	1.74e-12
CD300E	Ischemic stroke	902	1.64 (1.43-1.88)	1.76e-12
ZBTB17	CAD	3717	1.25 (1.18-1.34)	1.76e-12
CD300LG	AF	3085	1.36 (1.25-1.48)	1.77e-12
EDN1	CAD	3171	1.52 (1.36-1.71)	1.8e-12
SCG2	CAD	3812	1.37 (1.26-1.50)	1.81e-12
EFEMP1	CAD	3813	1.39 (1.27-1.53)	1.96e-12
TNFRSF19	AF	3101	1.41 (1.28-1.56)	2.02e-12
ADM	Aortic valve stenosis	667	2.69 (2.04-3.55)	2.15e-12
ITGAV	CAD	3828	0.54 (0.45-0.64)	2.22e-12
CSF1	Deep vein thrombosis	442	2.84 (2.12-3.80)	2.33e-12
SHISA5	Aortic valve stenosis	563	2.05 (1.68-2.51)	2.34e-12
NCR1	HF	1564	1.53 (1.36-1.72)	2.42e-12
IL6	Abdominal aneurysm	228	1.39 (1.27-1.52)	2.43e-12
FSTL1	Peripheral arterial disease	770	2.61 (1.99-3.41)	2.47e-12
SFRP1	HF	1556	1.40 (1.28-1.54)	2.66e-12
ENPP5	HF	1582	0.74 (0.68-0.80)	2.67e-12
TNFRSF10A	Pulmonary embolism	864	1.69 (1.46-1.96)	2.68e-12
NPL	CAD	3247	1.29 (1.20-1.39)	2.72e-12
TGFBR2	Ischemic stroke	895	1.77 (1.51-2.07)	2.76e-12
SEPTIN8	Peripheral arterial disease	784	1.82 (1.54-2.16)	2.78e-12
DEFB4A_DEFB4B	CAD	3732	1.07 (1.05-1.09)	2.99e-12
ELN	HF	1356	1.68 (1.45-1.95)	3.14e-12
NECTIN2	AF	3072	1.46 (1.31-1.62)	3.28e-12
FGFBP1	AF	3087	0.71 (0.64-0.78)	3.3e-12
NPDC1	AF	3079	1.41 (1.28-1.55)	3.3e-12
ST6GAL1	Ischemic stroke	902	1.77 (1.51-2.08)	3.32e-12
SIGLEC7	HF	1576	1.73 (1.48-2.02)	3.39e-12
GIPC2	CAD	3241	1.46 (1.31-1.63)	3.43e-12
IL1RN	HF	1575	1.29 (1.20-1.39)	3.47e-12
CD99	AF	3085	1.76 (1.50-2.07)	3.68e-12
PYY	CAD	3114	1.13 (1.09-1.17)	3.68e-12
TGFB1	CAD	3830	1.29 (1.20-1.38)	3.68e-12
COL18A1	Aortic valve stenosis	675	2.77 (2.08-3.69)	3.76e-12
CTSD	HF	1474	1.41 (1.28-1.56)	3.76e-12
SPP1	AF	3114	1.28 (1.20-1.38)	3.77e-12
MMP3	Peripheral arterial disease	900	1.48 (1.32-1.65)	3.78e-12
QPCT	CAD	3788	1.46 (1.31-1.62)	3.81e-12
SLAMF1	AF	2997	1.21 (1.15-1.28)	3.81e-12
TCN2	CAD	3829	1.37 (1.25-1.49)	3.86e-12
SIRPB1	Peripheral arterial disease	903	1.56 (1.38-1.77)	3.9e-12
NBL1	Ischemic stroke	895	2.14 (1.72-2.65)	3.94e-12
TNFRSF13B	Peripheral arterial disease	907	1.60 (1.40-1.83)	4.1e-12
ACP5	CAD	3801	1.35 (1.24-1.47)	4.17e-12
NFASC	HF	1593	1.68 (1.45-1.95)	4.31e-12
MMP10	HF	1574	1.29 (1.20-1.38)	4.36e-12
CCL18	CAD	3757	1.14 (1.10-1.19)	4.4e-12
POF1B	CAD	3155	1.27 (1.19-1.36)	4.4e-12
NCAN	AF	3097	0.75 (0.69-0.81)	4.43e-12
LAMP3	Pulmonary embolism	878	1.48 (1.33-1.66)	4.52e-12
TNC	Deep vein thrombosis	442	1.81 (1.53-2.14)	4.53e-12
LILRB4	Ischemic stroke	876	1.59 (1.39-1.81)	4.6e-12
MAMDC2	HF	1356	1.66 (1.44-1.92)	4.61e-12
NRP1	AF	3089	1.50 (1.34-1.69)	4.7e-12
GFRA1	Aortic valve stenosis	666	2.27 (1.80-2.86)	4.72e-12
TNFRSF1B	Aortic valve stenosis	669	1.55 (1.37-1.76)	4.72e-12
SMOC1	HF	1587	1.55 (1.37-1.76)	4.74e-12
LPA	CAD	3185	1.07 (1.05-1.09)	4.81e-12
RSPO1	AF	3026	1.38 (1.26-1.51)	5.03e-12
HAVCR1	Peripheral arterial disease	915	1.36 (1.25-1.49)	5.12e-12
IGFBPL1	CAD	3787	1.33 (1.23-1.45)	5.14e-12
CD40	HF	1575	1.35 (1.24-1.47)	5.17e-12
FAS	HF	1590	1.42 (1.28-1.57)	5.17e-12
CXCL10	Peripheral arterial disease	910	1.31 (1.21-1.41)	5.23e-12
PILRB	HF	1576	1.34 (1.23-1.45)	5.27e-12
THBD	Deep vein thrombosis	440	2.37 (1.85-3.02)	5.38e-12
SPINK4	AF	3074	1.18 (1.13-1.24)	5.42e-12
KLRB1	HF	1593	1.48 (1.32-1.65)	5.44e-12
IL10RB	Deep vein thrombosis	442	2.17 (1.74-2.71)	5.49e-12
SPINK4	Peripheral arterial disease	903	1.34 (1.23-1.46)	5.55e-12
LRTM2	AF	2620	0.58 (0.50-0.68)	5.64e-12
SORCS2	Peripheral arterial disease	878	1.75 (1.49-2.05)	5.72e-12
BAMBI	HF	1528	1.64 (1.43-1.89)	5.85e-12
ICAM3	HF	1593	1.76 (1.50-2.07)	6.02e-12
SCARF1	HF	1593	1.43 (1.29-1.59)	6.05e-12
CD160	HF	1593	1.37 (1.26-1.51)	6.16e-12
RNASE1	Ischemic stroke	779	2.04 (1.67-2.50)	6.16e-12
SFTPD	HF	1576	1.26 (1.18-1.35)	6.28e-12
AGR2	Peripheral arterial disease	877	1.23 (1.16-1.30)	6.47e-12
YAP1	CAD	3241	1.54 (1.36-1.75)	6.5e-12
CCL23	HF	1582	1.44 (1.30-1.60)	7.01e-12
FOLR1	HF	1565	1.69 (1.45-1.96)	7.06e-12
CTSS	CAD	2985	1.67 (1.44-1.93)	7.41e-12
WARS	HF	1580	1.51 (1.34-1.69)	7.49e-12
ACTA2	CAD	3717	1.23 (1.16-1.31)	7.64e-12
NCR3LG1	HF	1346	1.68 (1.45-1.95)	7.69e-12
PALM2	AF	2620	1.40 (1.27-1.54)	7.94e-12
CXCL9	AF	3100	1.17 (1.12-1.23)	8.04e-12
GGH	Abdominal aneurysm	222	2.43 (1.88-3.13)	8.34e-12
NTproBNP	Ischemic stroke	892	1.21 (1.15-1.28)	8.34e-12
ULBP2	Deep vein thrombosis	429	2.05 (1.67-2.51)	8.38e-12
HYOU1	HF	1593	1.97 (1.62-2.40)	8.43e-12
TCN2	Peripheral arterial disease	920	1.76 (1.49-2.06)	8.73e-12
RSPO1	CAD	3751	1.33 (1.22-1.44)	8.81e-12
SIAE	CAD	3806	1.24 (1.16-1.31)	8.9e-12
PENK	CAD	3172	1.46 (1.31-1.63)	8.92e-12
HAVCR2	AF	3085	1.37 (1.25-1.50)	8.95e-12
CFD	HF	1352	2.01 (1.65-2.46)	8.98e-12
SPINT2	Ischemic stroke	898	1.67 (1.44-1.93)	9e-12
CTHRC1	Peripheral arterial disease	789	2.12 (1.71-2.64)	9.35e-12
LGALS4	Aortic valve stenosis	659	1.50 (1.33-1.68)	9.63e-12
LRRN1	CAD	3728	0.77 (0.72-0.83)	9.63e-12
CCL20	HF	1593	1.17 (1.12-1.22)	9.8e-12
HSPB6	Pulmonary embolism	876	1.64 (1.42-1.90)	9.8e-12
SCPEP1	CAD	3158	1.26 (1.18-1.35)	9.8e-12
IFNGR1	Deep vein thrombosis	442	2.76 (2.06-3.69)	9.84e-12
SIGLEC7	CAD	3787	1.42 (1.29-1.58)	9.85e-12
ADGRG1	CAD	3761	1.12 (1.08-1.16)	9.94e-12
PAG1	CAD	3717	1.19 (1.13-1.25)	9.96e-12
COL4A1	Peripheral arterial disease	905	1.66 (1.43-1.92)	1.04e-11
NCAN	HF	1585	0.67 (0.60-0.75)	1.06e-11
ADAM12	HF	1301	1.60 (1.40-1.84)	1.1e-11
BCAM	AF	3085	1.56 (1.38-1.78)	1.12e-11
SMPD1	HF	1577	1.35 (1.24-1.47)	1.15e-11
MYBPC1	HF	1356	1.26 (1.18-1.34)	1.17e-11
TNFRSF10B	Aortic valve stenosis	657	1.36 (1.24-1.49)	1.18e-11
CHRDL1	AF	3097	1.42 (1.29-1.58)	1.19e-11
TNFRSF12A	Aortic valve stenosis	668	1.85 (1.55-2.21)	1.23e-11
TREM2	Peripheral arterial disease	907	1.45 (1.30-1.61)	1.24e-11
B3GNT7	HF	1318	1.65 (1.43-1.90)	1.25e-11
CD160	CAD	3836	1.23 (1.16-1.30)	1.25e-11
EPHA2	Pulmonary embolism	824	1.81 (1.52-2.15)	1.25e-11
CDH1	CAD	3680	1.26 (1.18-1.35)	1.26e-11
CD27	Aortic valve stenosis	668	1.69 (1.45-1.96)	1.28e-11
SCRG1	CAD	3247	1.49 (1.32-1.67)	1.28e-11
SPP1	CAD	3829	1.24 (1.17-1.32)	1.31e-11
NPL	HF	1356	1.46 (1.31-1.63)	1.33e-11
CDH2	CAD	3787	1.32 (1.22-1.43)	1.35e-11
DPY30	HF	1584	1.26 (1.18-1.35)	1.37e-11
TNFSF13	AF	3100	1.50 (1.33-1.69)	1.37e-11
CILP	HF	1355	1.41 (1.27-1.55)	1.39e-11
CRIM1	Peripheral arterial disease	910	2.61 (1.98-3.45)	1.39e-11
EDA2R	Deep vein thrombosis	441	2.05 (1.67-2.53)	1.4e-11
NRP1	HF	1583	1.73 (1.48-2.03)	1.45e-11
REG1A	Ischemic stroke	891	1.44 (1.30-1.60)	1.45e-11
MMP7	Peripheral arterial disease	893	1.55 (1.37-1.76)	1.47e-11
CD79B	Peripheral arterial disease	920	1.50 (1.34-1.69)	1.49e-11
CD38	HF	1553	1.60 (1.40-1.84)	1.55e-11
EPHB4	Pulmonary embolism	874	2.14 (1.72-2.68)	1.59e-11
OGN	Deep vein thrombosis	438	1.92 (1.59-2.32)	1.61e-11
TFPI2	CAD	3801	1.23 (1.16-1.30)	1.62e-11
ADA2	Peripheral arterial disease	899	1.58 (1.38-1.81)	1.66e-11
HAVCR2	Deep vein thrombosis	438	2.12 (1.70-2.64)	1.66e-11
LAMA4	HF	1582	1.55 (1.36-1.76)	1.66e-11
CXCL11	CAD	3815	1.12 (1.09-1.16)	1.7e-11
SERPIND1	CAD	3243	1.51 (1.34-1.70)	1.79e-11
CD59	Deep vein thrombosis	425	2.69 (2.01-3.59)	1.84e-11
BSG	HF	1589	2.10 (1.69-2.60)	1.85e-11
IGF2R	HF	1580	1.91 (1.58-2.31)	1.87e-11
LGALS3	CAD	3798	1.39 (1.26-1.53)	1.87e-11
TNFRSF11A	AF	3111	1.32 (1.22-1.43)	1.93e-11
CA6	HF	1575	0.79 (0.73-0.84)	1.96e-11
EPS8L2	CAD	3823	1.37 (1.25-1.50)	2.03e-11
CKAP4	Deep vein thrombosis	437	2.26 (1.78-2.88)	2.04e-11
TNNI3	AF	3012	1.15 (1.11-1.20)	2.04e-11
PIGR	Ischemic stroke	891	1.70 (1.46-1.99)	2.07e-11
IL22	Peripheral arterial disease	786	1.34 (1.23-1.46)	2.16e-11
SSC4D	AF	3072	0.91 (0.88-0.93)	2.16e-11
NCS1	CAD	3828	1.41 (1.28-1.56)	2.21e-11
TNFRSF10B	Ischemic stroke	887	1.33 (1.22-1.44)	2.21e-11
TNFRSF11A	Pulmonary embolism	880	1.64 (1.42-1.89)	2.22e-11
GGT1	CAD	3792	1.21 (1.14-1.27)	2.31e-11
CCL21	Peripheral arterial disease	910	1.44 (1.29-1.60)	2.34e-11
EPHB4	CAD	3835	1.47 (1.31-1.64)	2.34e-11
PLAUR	Abdominal aneurysm	226	3.42 (2.38-4.90)	2.34e-11
SLAMF8	CAD	3712	1.21 (1.14-1.28)	2.37e-11
IL1RL2	AF	2997	0.75 (0.69-0.82)	2.46e-11
GIPC2	Peripheral arterial disease	785	2.01 (1.64-2.47)	2.48e-11
SERPINF1	CAD	3197	1.54 (1.35-1.74)	2.58e-11
CTSZ	HF	1578	1.59 (1.39-1.83)	2.7e-11
FGF23	Peripheral arterial disease	912	1.34 (1.23-1.46)	2.72e-11
PLAUR	Deep vein thrombosis	437	2.68 (2.01-3.58)	2.72e-11
GLA	CAD	3166	1.35 (1.24-1.48)	2.73e-11
TNFRSF9	Aortic valve stenosis	657	1.57 (1.38-1.80)	2.79e-11
PGF	Aortic valve stenosis	664	2.12 (1.70-2.64)	2.83e-11
CCL17	HF	1574	1.18 (1.12-1.24)	2.91e-11
ACVRL1	Pulmonary embolism	863	2.14 (1.71-2.68)	2.99e-11
BTN2A1	CAD	3812	1.44 (1.29-1.60)	3.01e-11
CCN1	CAD	3753	1.15 (1.10-1.19)	3.01e-11
RELT	Aortic valve stenosis	669	2.09 (1.68-2.60)	3.03e-11
CDH2	HF	1576	1.52 (1.35-1.73)	3.09e-11
CLEC3B	HF	1328	0.42 (0.33-0.54)	3.09e-11
DCBLD2	Peripheral arterial disease	911	1.75 (1.48-2.06)	3.17e-11
TFF3	Ischemic stroke	893	1.44 (1.29-1.60)	3.21e-11
NID1	CAD	3799	1.29 (1.20-1.39)	3.25e-11
NPDC1	Deep vein thrombosis	440	2.13 (1.71-2.67)	3.25e-11
IL19	AF	2996	1.16 (1.11-1.21)	3.3e-11
IL12A_IL12B	CAD	3761	1.13 (1.09-1.18)	3.36e-11
IL6	AF	3057	1.14 (1.09-1.18)	3.49e-11
ITIH3	AF	3084	1.34 (1.23-1.46)	3.51e-11
ANGPTL4	CAD	3808	1.25 (1.17-1.33)	3.61e-11
KLK11	CAD	3777	1.32 (1.22-1.44)	3.65e-11
CCN3	AF	3113	1.37 (1.25-1.50)	3.68e-11
ASGR1	Aortic valve stenosis	657	2.04 (1.65-2.52)	3.71e-11
CD27	Deep vein thrombosis	436	1.87 (1.55-2.25)	3.72e-11
MB	CAD	3835	1.19 (1.13-1.25)	3.77e-11
HS3ST3B1	CAD	3761	1.29 (1.20-1.40)	3.8e-11
CLEC1A	AF	3012	1.39 (1.26-1.53)	3.81e-11
ALDH3A1	CAD	3787	1.14 (1.09-1.18)	4.03e-11
NPDC1	Aortic valve stenosis	665	1.88 (1.56-2.26)	4.1e-11
PRSS8	Abdominal aneurysm	226	2.45 (1.88-3.20)	4.11e-11
CHGA	Deep vein thrombosis	376	1.36 (1.24-1.49)	4.14e-11
IL10RB	Peripheral arterial disease	910	1.81 (1.52-2.16)	4.25e-11
BSG	CAD	3830	1.62 (1.40-1.87)	4.29e-11
ENPP6	CAD	3171	0.73 (0.66-0.80)	4.3e-11
FGFBP1	Peripheral arterial disease	911	0.56 (0.47-0.66)	4.33e-11
IL10RB	Ischemic stroke	898	1.81 (1.52-2.17)	4.33e-11
IL17C	Peripheral arterial disease	892	1.28 (1.19-1.37)	4.33e-11
ULBP2	Aortic valve stenosis	657	1.77 (1.49-2.09)	4.34e-11
NCR3LG1	Peripheral arterial disease	785	1.91 (1.58-2.32)	4.41e-11
CD79B	Deep vein thrombosis	440	1.72 (1.46-2.02)	4.45e-11
MANSC1	HF	1580	1.70 (1.45-1.99)	4.71e-11
HSPG2	Aortic valve stenosis	657	2.20 (1.74-2.78)	4.77e-11
TNFRSF21	HF	1585	1.68 (1.44-1.96)	4.93e-11
ESAM	Peripheral arterial disease	921	1.79 (1.51-2.13)	4.94e-11
CILP	Peripheral arterial disease	789	1.55 (1.36-1.76)	4.95e-11
TNFRSF1A	Pulmonary embolism	875	1.87 (1.55-2.25)	4.95e-11
PRAP1	Peripheral arterial disease	789	1.79 (1.50-2.13)	4.99e-11
CTHRC1	CAD	3246	1.47 (1.31-1.65)	5.18e-11
FSTL1	AF	2568	1.74 (1.47-2.05)	5.21e-11
POLR2F	HF	1553	1.40 (1.26-1.54)	5.35e-11
INSL5	HF	1346	1.19 (1.13-1.25)	5.5e-11
JAM2	CAD	3815	1.43 (1.28-1.59)	5.57e-11
VWA1	Peripheral arterial disease	914	1.58 (1.38-1.81)	5.64e-11
CRELD1	HF	1337	1.59 (1.38-1.83)	5.65e-11
PRG2	AF	2627	1.27 (1.18-1.36)	5.67e-11
EFNA1	Pulmonary embolism	875	1.94 (1.59-2.37)	5.72e-11
TNFRSF17	CAD	3172	1.32 (1.21-1.43)	5.72e-11
IGSF9	CAD	3247	1.14 (1.10-1.19)	5.74e-11
CCL20	Peripheral arterial disease	920	1.21 (1.14-1.28)	5.78e-11
ITGBL1	AF	2627	1.37 (1.24-1.50)	5.84e-11
LY9	HF	1558	1.63 (1.41-1.88)	5.92e-11
SIGLEC1	AF	3100	1.29 (1.19-1.39)	5.92e-11
GHR	AF	2584	0.64 (0.56-0.73)	5.94e-11
P4HB	CAD	3772	1.28 (1.19-1.37)	6.01e-11
GRPEL1	CAD	3761	1.17 (1.11-1.22)	6.06e-11
CHCHD10	Aortic valve stenosis	563	1.79 (1.51-2.14)	6.2e-11
LRTM2	HF	1344	0.49 (0.39-0.60)	6.21e-11
PHOSPHO1	Pulmonary embolism	864	1.89 (1.56-2.29)	6.23e-11
SIGLEC10	CAD	3796	1.31 (1.21-1.42)	6.27e-11
LAG3	HF	1553	1.41 (1.27-1.56)	6.33e-11
HAVCR2	Pulmonary embolism	875	1.72 (1.46-2.02)	6.35e-11
CNTN5	CAD	3797	0.77 (0.71-0.83)	6.42e-11
CRHBP	Peripheral arterial disease	907	2.04 (1.65-2.53)	6.43e-11
GAS6	AF	3101	1.53 (1.35-1.74)	6.45e-11
TGFB1	HF	1589	1.44 (1.29-1.60)	6.52e-11
CD302	Aortic valve stenosis	656	2.01 (1.63-2.47)	6.56e-11
BCAN	Peripheral arterial disease	889	0.57 (0.48-0.67)	6.67e-11
OMG	HF	1553	0.80 (0.75-0.86)	6.84e-11
SPON1	CAD	3802	1.32 (1.22-1.44)	6.98e-11
CXADR	HF	1568	1.32 (1.21-1.43)	7.11e-11
SERPINA11	AF	3119	1.30 (1.20-1.41)	7.12e-11
TMSB10	CAD	3798	1.14 (1.09-1.18)	7.23e-11
TNFRSF1B	Ischemic stroke	895	1.47 (1.31-1.65)	7.3e-11
IMMT	HF	1352	1.39 (1.26-1.53)	7.38e-11
NEFL	Transient ischemic attack	516	1.64 (1.42-1.91)	7.43e-11
ADA2	Ischemic stroke	889	1.55 (1.36-1.77)	7.5e-11
MYL3	AF	2568	1.18 (1.12-1.24)	7.59e-11
HGF	Abdominal aneurysm	230	2.53 (1.91-3.35)	7.97e-11
CD300C	AF	3097	1.35 (1.23-1.48)	8.1e-11
CD274	Ischemic stroke	887	1.67 (1.43-1.95)	8.19e-11
IGF2R	CAD	3798	1.50 (1.33-1.70)	8.29e-11
HNMT	HF	1553	1.35 (1.24-1.48)	8.62e-11
CLEC6A	Peripheral arterial disease	878	1.49 (1.32-1.67)	8.63e-11
CD160	AF	3111	1.25 (1.17-1.33)	9.16e-11
EFNA4	Deep vein thrombosis	428	2.19 (1.73-2.78)	9.18e-11
HSPG2	Ischemic stroke	889	1.99 (1.61-2.45)	9.52e-11
SLC39A14	HF	1540	1.46 (1.30-1.64)	9.53e-11
CCL18	HF	1560	1.20 (1.14-1.27)	9.76e-11
LY6D	AF	3071	1.30 (1.20-1.41)	9.79e-11
PVR	HF	1585	1.45 (1.29-1.62)	9.85e-11
TIMP1	Pulmonary embolism	856	1.91 (1.57-2.32)	9.99e-11
ITGA5	HF	1580	1.77 (1.49-2.11)	1e-10
CLEC1A	Peripheral arterial disease	893	1.78 (1.49-2.11)	1.01e-10
JAM2	Peripheral arterial disease	912	2.00 (1.62-2.46)	1.02e-10
DPP4	HF	1544	0.60 (0.51-0.70)	1.03e-10
TNFRSF19	Ischemic stroke	903	1.75 (1.48-2.07)	1.06e-10
BTN2A1	Deep vein thrombosis	442	2.58 (1.93-3.43)	1.07e-10
MUC13	CAD	3717	1.20 (1.14-1.27)	1.08e-10
PLAUR	Aortic valve stenosis	658	2.22 (1.74-2.82)	1.08e-10
BCAN	Ischemic stroke	887	0.57 (0.48-0.68)	1.09e-10
CHCHD6	CAD	3243	1.40 (1.26-1.55)	1.1e-10
SERPINA11	HF	1593	1.44 (1.29-1.60)	1.1e-10
CKB	Peripheral arterial disease	789	1.46 (1.30-1.64)	1.11e-10
HGF	Peripheral arterial disease	920	1.68 (1.44-1.97)	1.11e-10
THBS2	CAD	3798	1.27 (1.18-1.37)	1.11e-10
RBP2	AF	3057	1.14 (1.10-1.19)	1.12e-10
CD79B	Ischemic stroke	903	1.48 (1.32-1.67)	1.14e-10
IMMT	Peripheral arterial disease	786	1.48 (1.31-1.66)	1.14e-10
TNFRSF10A	Ischemic stroke	887	1.62 (1.40-1.87)	1.15e-10
ADM	Pulmonary embolism	876	2.19 (1.72-2.78)	1.17e-10
ANGPTL1	AF	3033	1.44 (1.29-1.62)	1.17e-10
DNER	AF	3084	0.66 (0.58-0.75)	1.22e-10
GIPC2	AF	2620	1.48 (1.31-1.67)	1.22e-10
LAMP3	Abdominal aneurysm	230	2.00 (1.62-2.48)	1.26e-10
PTPRN2	HF	1555	1.55 (1.35-1.77)	1.29e-10
PYY	HF	1291	1.18 (1.12-1.24)	1.3e-10
TNFRSF4	Ischemic stroke	902	1.61 (1.39-1.87)	1.35e-10
CCN3	Ischemic stroke	901	1.71 (1.45-2.02)	1.36e-10
CD163	CAD	3816	1.24 (1.16-1.32)	1.36e-10
IL1RL1	AF	3109	1.26 (1.17-1.35)	1.36e-10
IL22	HF	1352	1.25 (1.17-1.34)	1.36e-10
MFAP4	HF	1337	1.71 (1.45-2.02)	1.37e-10
YAP1	Deep vein thrombosis	377	2.79 (2.04-3.82)	1.41e-10
CD300LG	Deep vein thrombosis	438	2.05 (1.65-2.55)	1.42e-10
EGFR	CAD	3835	0.56 (0.47-0.67)	1.44e-10
PILRA	AF	3085	1.29 (1.19-1.39)	1.45e-10
LIFR	HF	1568	1.78 (1.49-2.12)	1.46e-10
TNFRSF4	Deep vein thrombosis	439	1.90 (1.56-2.31)	1.47e-10
CD46	CAD	3774	1.38 (1.25-1.52)	1.52e-10
TNFRSF11A	Ischemic stroke	903	1.60 (1.39-1.85)	1.53e-10
SIT1	CAD	3728	1.19 (1.13-1.25)	1.55e-10
SERPINE1	CAD	3835	1.15 (1.10-1.20)	1.56e-10
CBLN4	HF	1587	0.64 (0.56-0.73)	1.57e-10
PLA2G2A	Peripheral arterial disease	904	1.31 (1.21-1.43)	1.57e-10
CRHBP	HF	1576	1.70 (1.45-2.01)	1.58e-10
F7	AF	3078	0.70 (0.62-0.78)	1.6e-10
LTBR	CAD	3782	1.38 (1.25-1.52)	1.62e-10
ADM	Deep vein thrombosis	441	2.98 (2.13-4.16)	1.63e-10
PRG2	HF	1355	1.38 (1.25-1.52)	1.66e-10
LRP11	Deep vein thrombosis	440	2.07 (1.66-2.59)	1.67e-10
FABP3	Ischemic stroke	773	1.49 (1.32-1.68)	1.71e-10
LTBP2	Ischemic stroke	902	1.82 (1.52-2.19)	1.71e-10
FGFR2	HF	1580	1.88 (1.55-2.29)	1.72e-10
LGALS3BP	CAD	3248	1.38 (1.25-1.52)	1.72e-10
NPPB	Peripheral arterial disease	893	1.17 (1.12-1.23)	1.78e-10
SCARB2	Pulmonary embolism	848	1.78 (1.49-2.12)	1.81e-10
EGFR	AF	3119	0.53 (0.44-0.64)	1.84e-10
NOS1	CAD	3717	1.18 (1.12-1.25)	1.84e-10
TCN2	HF	1590	1.53 (1.34-1.75)	1.84e-10
VWC2	HF	1556	1.45 (1.29-1.62)	1.84e-10
FABP1	Peripheral arterial disease	907	1.21 (1.14-1.29)	1.86e-10
YAP1	Pulmonary embolism	733	2.19 (1.72-2.79)	1.89e-10
CD99	HF	1580	2.04 (1.64-2.54)	1.9e-10
SLAMF1	HF	1543	1.28 (1.19-1.38)	1.9e-10
EDN1	Peripheral arterial disease	770	2.13 (1.69-2.69)	1.93e-10
FABP3	Pulmonary embolism	726	1.50 (1.32-1.70)	1.93e-10
XG	CAD	3814	1.33 (1.22-1.45)	1.94e-10
PIK3IP1	Aortic valve stenosis	669	2.05 (1.64-2.56)	1.97e-10
PSAP	AF	2606	1.46 (1.30-1.64)	1.99e-10
PTX3	AF	3074	1.26 (1.17-1.35)	2.02e-10
CCL5	CAD	3816	1.10 (1.07-1.13)	2.05e-10
BSG	Deep vein thrombosis	439	3.58 (2.42-5.31)	2.06e-10
TFF3	Deep vein thrombosis	438	1.53 (1.34-1.75)	2.07e-10
BSG	Peripheral arterial disease	919	2.52 (1.89-3.35)	2.1e-10
IL18	HF	1571	1.35 (1.23-1.48)	2.15e-10
GUCA2A	Peripheral arterial disease	899	1.72 (1.46-2.04)	2.18e-10
IL12RB1	HF	1543	1.45 (1.29-1.63)	2.25e-10
CLMP	Peripheral arterial disease	915	2.36 (1.81-3.08)	2.31e-10
EFNA1	Aortic valve stenosis	668	2.05 (1.64-2.56)	2.33e-10
ATRAID	CAD	3236	1.35 (1.23-1.49)	2.34e-10
SPON2	Deep vein thrombosis	436	2.14 (1.69-2.70)	2.42e-10
ZBTB17	HF	1530	1.35 (1.23-1.48)	2.42e-10
COL5A1	AF	2584	1.34 (1.22-1.46)	2.43e-10
IL12B	CAD	3836	1.18 (1.12-1.25)	2.44e-10
CFB	CAD	3203	1.40 (1.26-1.56)	2.49e-10
LRIG1	HF	1581	1.51 (1.33-1.71)	2.51e-10
GRN	HF	1570	1.78 (1.49-2.13)	2.53e-10
TNFRSF4	Pulmonary embolism	878	1.60 (1.38-1.85)	2.58e-10
WFIKKN1	HF	1556	0.70 (0.63-0.78)	2.59e-10
RELT	Deep vein thrombosis	438	2.37 (1.81-3.09)	2.69e-10
IGSF3	HF	1553	1.44 (1.28-1.61)	2.71e-10
FAM3C	Aortic valve stenosis	663	2.04 (1.63-2.55)	2.78e-10
LAYN	Deep vein thrombosis	428	2.05 (1.64-2.56)	2.79e-10
EFCAB14	HF	1346	1.55 (1.35-1.78)	2.84e-10
CXCL9	Ischemic stroke	898	1.29 (1.19-1.40)	2.89e-10
DNER	HF	1571	0.57 (0.48-0.68)	2.93e-10
CKAP4	Aortic valve stenosis	662	1.93 (1.57-2.37)	2.97e-10
EFNA4	Pulmonary embolism	863	1.78 (1.49-2.13)	2.98e-10
ELN	AF	2642	1.41 (1.27-1.57)	3.02e-10
LECT2	CAD	3247	1.17 (1.12-1.23)	3.05e-10
SFTPA2	Peripheral arterial disease	878	1.39 (1.26-1.54)	3.1e-10
PILRA	Peripheral arterial disease	900	1.58 (1.37-1.82)	3.14e-10
GSN	HF	1351	0.53 (0.43-0.64)	3.2e-10
BTN3A2	Ischemic stroke	890	1.56 (1.36-1.80)	3.21e-10
RRM2	HF	1528	1.25 (1.17-1.34)	3.25e-10
FABP6	CAD	3710	1.17 (1.11-1.23)	3.34e-10
TPP1	Ischemic stroke	889	1.43 (1.28-1.60)	3.34e-10
IL12RB1	CAD	3728	1.28 (1.18-1.38)	3.36e-10
CD99L2	CAD	3798	1.46 (1.30-1.65)	3.38e-10
TNFRSF1B	Pulmonary embolism	875	1.47 (1.30-1.65)	3.52e-10
ADAM9	AF	2621	1.48 (1.31-1.67)	3.58e-10
CD93	Peripheral arterial disease	871	1.83 (1.51-2.21)	3.63e-10
RSPO3	Peripheral arterial disease	915	1.86 (1.53-2.25)	3.64e-10
COLEC12	Pulmonary embolism	864	2.03 (1.63-2.54)	3.65e-10
EGFL7	HF	1528	1.40 (1.26-1.55)	3.65e-10
PIK3IP1	Deep vein thrombosis	438	2.38 (1.82-3.13)	3.65e-10
SERPINA3	Peripheral arterial disease	787	2.84 (2.05-3.94)	3.65e-10
TNFRSF10A	Deep vein thrombosis	429	1.84 (1.52-2.23)	3.71e-10
HGF	Ischemic stroke	903	1.67 (1.42-1.95)	3.74e-10
ITGAV	Peripheral arterial disease	915	0.33 (0.23-0.47)	3.83e-10
B4GAT1	AF	3085	0.65 (0.57-0.75)	3.84e-10
VEGFD	AF	3105	1.32 (1.21-1.44)	3.86e-10
ADAM9	Peripheral arterial disease	785	1.94 (1.57-2.38)	3.88e-10
BMPER	AF	2584	1.67 (1.42-1.96)	3.91e-10
LILRA5	Peripheral arterial disease	903	1.79 (1.49-2.15)	3.94e-10
SDC1	CAD	3787	1.25 (1.17-1.35)	4.03e-10
SIRPB1	AF	3090	1.24 (1.16-1.33)	4.06e-10
CD72	HF	1337	1.46 (1.30-1.65)	4.12e-10
PRSS2	HF	1581	1.28 (1.18-1.38)	4.12e-10
TGFBR2	AF	3087	1.35 (1.23-1.48)	4.14e-10
TFF2	AF	3097	1.19 (1.13-1.25)	4.24e-10
SIAE	Ischemic stroke	892	1.48 (1.31-1.67)	4.28e-10
WNT9A	Deep vein thrombosis	431	2.12 (1.67-2.68)	4.35e-10
TNNI3	HF	1530	1.20 (1.14-1.28)	4.37e-10
PILRA	CAD	3798	1.25 (1.16-1.33)	4.39e-10
MME	CAD	3761	1.12 (1.08-1.16)	4.43e-10
TGFBR2	Pulmonary embolism	874	1.68 (1.43-1.98)	4.54e-10
IGFBP7	Ischemic stroke	902	1.66 (1.41-1.94)	4.56e-10
EPHA2	Ischemic stroke	861	1.73 (1.46-2.05)	4.67e-10
ACVRL1	Deep vein thrombosis	428	2.68 (1.97-3.66)	4.7e-10
IGFBP1	HF	1592	1.12 (1.08-1.16)	4.7e-10
MMP7	Aortic valve stenosis	642	1.61 (1.39-1.87)	4.71e-10
EGLN1	CAD	3796	1.15 (1.10-1.21)	4.72e-10
CEACAM16	HF	1346	0.81 (0.76-0.87)	4.84e-10
ANGPT2	Aortic valve stenosis	667	1.80 (1.49-2.16)	4.88e-10
PI3	Peripheral arterial disease	894	1.36 (1.24-1.50)	5.06e-10
CLMP	Pulmonary embolism	876	2.34 (1.79-3.07)	5.1e-10
GCNT1	Peripheral arterial disease	901	1.68 (1.43-1.98)	5.1e-10
REG1A	Aortic valve stenosis	658	1.47 (1.30-1.66)	5.16e-10
IGFBPL1	Aortic valve stenosis	665	1.79 (1.49-2.15)	5.19e-10
EFCAB14	CAD	3236	1.38 (1.25-1.53)	5.23e-10
CD93	HF	1522	1.58 (1.37-1.82)	5.24e-10
CHCHD6	HF	1352	1.57 (1.36-1.81)	5.27e-10
TNFSF13B	CAD	3832	1.38 (1.24-1.52)	5.49e-10
IL1RL1	Peripheral arterial disease	916	1.50 (1.32-1.70)	5.56e-10
HAVCR2	Abdominal aneurysm	225	2.52 (1.88-3.37)	5.6e-10
CD99L2	Peripheral arterial disease	900	2.14 (1.68-2.72)	5.61e-10
IL18	CAD	3786	1.21 (1.14-1.29)	5.62e-10
IGLC2	AF	2633	1.41 (1.26-1.57)	5.65e-10
LAIR1	Aortic valve stenosis	659	1.62 (1.39-1.88)	5.68e-10
OMG	AF	3057	0.86 (0.82-0.90)	5.71e-10
PALM2	Ischemic stroke	768	1.69 (1.43-1.99)	5.72e-10
LMOD1	Peripheral arterial disease	785	1.60 (1.38-1.86)	5.8e-10
CAPG	HF	1565	1.26 (1.17-1.36)	5.83e-10
CLEC3B	CAD	3174	0.59 (0.50-0.70)	5.87e-10
SIGLEC10	Deep vein thrombosis	434	1.93 (1.57-2.37)	5.91e-10
GSN	CAD	3238	0.62 (0.53-0.72)	5.97e-10
ULBP2	Pulmonary embolism	864	1.61 (1.39-1.87)	5.99e-10
CA6	CAD	3788	0.87 (0.83-0.91)	6e-10
GM2A	CAD	3163	1.26 (1.17-1.36)	6.08e-10
TNFRSF4	Aortic valve stenosis	662	1.69 (1.43-2.00)	6.2e-10
CD4	AF	3071	1.34 (1.22-1.47)	6.21e-10
C7	Peripheral arterial disease	775	2.00 (1.60-2.49)	6.23e-10
CST3	Deep vein thrombosis	442	2.35 (1.79-3.08)	6.3e-10
DCBLD2	HF	1580	1.49 (1.31-1.68)	6.36e-10
THY1	CAD	3815	1.37 (1.24-1.52)	6.45e-10
IGFBPL1	Pulmonary embolism	864	1.67 (1.42-1.97)	6.56e-10
ADIPOQ	HF	1352	1.27 (1.18-1.37)	6.66e-10
CD99	Peripheral arterial disease	900	2.48 (1.86-3.30)	6.82e-10
REN	AF	3079	1.13 (1.09-1.18)	6.99e-10
HSPB6	Peripheral arterial disease	915	1.57 (1.36-1.81)	7.01e-10
ESAM	Ischemic stroke	902	1.74 (1.46-2.08)	7.04e-10
CD55	Deep vein thrombosis	432	2.10 (1.66-2.67)	7.25e-10
GM2A	AF	2566	1.29 (1.19-1.39)	7.52e-10
LCN2	Peripheral arterial disease	879	1.55 (1.35-1.78)	7.58e-10
BAMBI	CAD	3712	1.35 (1.23-1.49)	7.6e-10
SPON2	Aortic valve stenosis	662	1.83 (1.51-2.22)	7.61e-10
CDH3	HF	1585	1.45 (1.29-1.63)	7.63e-10
PIK3IP1	Pulmonary embolism	875	1.88 (1.54-2.30)	7.82e-10
AREG	Ischemic stroke	890	1.48 (1.30-1.67)	7.83e-10
GCG	CAD	3712	1.08 (1.05-1.10)	7.95e-10
CNTN3	AF	3085	0.72 (0.65-0.80)	8.02e-10
MFAP5	CAD	3835	1.25 (1.16-1.34)	8.12e-10
SHISA5	Pulmonary embolism	727	1.90 (1.55-2.32)	8.16e-10
CD302	Ischemic stroke	890	1.77 (1.48-2.13)	8.2e-10
AREG	Pulmonary embolism	861	1.48 (1.30-1.67)	8.31e-10
FGA	CAD	3175	1.41 (1.27-1.58)	8.4e-10
FLRT2	HF	1559	1.62 (1.39-1.89)	8.53e-10
FAM3C	Ischemic stroke	892	1.83 (1.51-2.22)	8.6e-10
TXNDC5	HF	1585	1.22 (1.14-1.30)	8.67e-10
LMNB2	Ischemic stroke	768	1.98 (1.59-2.47)	8.75e-10
ITGA11	Peripheral arterial disease	903	0.58 (0.49-0.69)	8.77e-10
TNFRSF6B	Aortic valve stenosis	657	1.40 (1.26-1.56)	8.89e-10
LY96	AF	3026	1.30 (1.20-1.42)	8.92e-10
RBFOX3	Aortic valve stenosis	564	1.65 (1.41-1.94)	8.93e-10
CRIM1	Ischemic stroke	898	2.44 (1.83-3.25)	8.98e-10
BRK1	HF	1540	1.36 (1.23-1.50)	9.01e-10
ORM1	HF	1349	2.19 (1.70-2.81)	9.06e-10
RSPO3	Ischemic stroke	903	1.83 (1.51-2.22)	9.09e-10
NEFL	Deep vein thrombosis	429	1.66 (1.41-1.96)	9.1e-10
WNT9A	Aortic valve stenosis	644	1.93 (1.57-2.39)	9.29e-10
IL2RA	Pulmonary embolism	857	1.54 (1.34-1.76)	9.39e-10
SMOC2	Peripheral arterial disease	910	1.58 (1.36-1.82)	9.63e-10
EFNA4	Ischemic stroke	884	1.75 (1.46-2.09)	9.64e-10
GRPEL1	HF	1553	1.24 (1.16-1.33)	9.67e-10
GALNT10	CAD	3761	1.38 (1.24-1.53)	9.98e-10
NPC2	Pulmonary embolism	718	1.76 (1.47-2.12)	1e-09
CD300C	CAD	3815	1.29 (1.19-1.40)	1.02e-09
FSTL3	Ischemic stroke	893	1.74 (1.45-2.07)	1.02e-09
LAYN	Pulmonary embolism	864	1.66 (1.41-1.96)	1.02e-09
DLL1	Ischemic stroke	895	1.82 (1.50-2.21)	1.03e-09
MRC1	Peripheral arterial disease	785	2.03 (1.62-2.54)	1.04e-09
KLK8	CAD	3672	1.28 (1.18-1.39)	1.06e-09
THY1	HF	1585	1.61 (1.38-1.88)	1.06e-09
LEP	CAD	3787	1.14 (1.10-1.20)	1.07e-09
SIAE	HF	1577	1.34 (1.22-1.47)	1.07e-09
CLEC4D	Peripheral arterial disease	903	1.33 (1.21-1.46)	1.09e-09
RETN	AF	3068	1.26 (1.17-1.36)	1.09e-09
WFDC12	HF	1584	1.23 (1.15-1.32)	1.1e-09
DTNB	AF	2623	1.30 (1.20-1.42)	1.11e-09
ITIH3	Peripheral arterial disease	910	1.64 (1.40-1.92)	1.15e-09
MMP3	CAD	3798	1.19 (1.13-1.27)	1.15e-09
RNASE4	Peripheral arterial disease	762	1.92 (1.56-2.37)	1.16e-09
NELL1	HF	1580	0.73 (0.65-0.80)	1.19e-09
CHI3L1	Aortic valve stenosis	656	1.28 (1.18-1.38)	1.2e-09
CLEC14A	Deep vein thrombosis	438	2.17 (1.69-2.79)	1.2e-09
ADAMTS15	CAD	3761	1.24 (1.16-1.33)	1.21e-09
SCARF2	Peripheral arterial disease	912	1.89 (1.54-2.31)	1.22e-09
NELL2	AF	3100	0.70 (0.63-0.79)	1.23e-09
ICAM5	HF	1576	1.36 (1.23-1.50)	1.24e-09
PENK	Peripheral arterial disease	781	1.88 (1.53-2.30)	1.24e-09
KRT19	AF	3064	1.16 (1.10-1.21)	1.26e-09
TNFRSF11B	Ischemic stroke	896	1.79 (1.48-2.16)	1.31e-09
FGFBP1	HF	1580	0.66 (0.58-0.76)	1.32e-09
CCN4	CAD	3828	1.24 (1.16-1.33)	1.33e-09
CX3CL1	Peripheral arterial disease	889	1.68 (1.42-1.99)	1.36e-09
RSPO3	Deep vein thrombosis	441	2.27 (1.74-2.95)	1.36e-09
OSCAR	Peripheral arterial disease	907	1.71 (1.44-2.04)	1.39e-09
CEACAM8	CAD	3717	1.20 (1.13-1.27)	1.4e-09
IL4R	AF	3074	1.30 (1.20-1.42)	1.41e-09
HIP1R	CAD	3236	1.22 (1.14-1.30)	1.43e-09
CSF1	Pulmonary embolism	867	1.95 (1.57-2.43)	1.44e-09
CCDC80	Peripheral arterial disease	905	1.61 (1.38-1.88)	1.45e-09
NPPC	CAD	3796	1.19 (1.12-1.25)	1.48e-09
SPINK1	Ischemic stroke	895	1.48 (1.31-1.69)	1.48e-09
NHLRC3	CAD	3076	1.42 (1.27-1.59)	1.49e-09
NOS3	HF	1540	1.25 (1.16-1.34)	1.49e-09
CHGB	HF	1579	1.38 (1.24-1.54)	1.51e-09
PENK	HF	1337	1.65 (1.40-1.94)	1.51e-09
CEACAM8	AF	3012	1.22 (1.14-1.30)	1.53e-09
LGALS9	Aortic valve stenosis	662	1.92 (1.56-2.38)	1.53e-09
CFD	AF	2639	1.67 (1.42-1.98)	1.54e-09
LAMA4	Ischemic stroke	898	1.68 (1.42-1.98)	1.54e-09
PRTN3	AF	2995	1.21 (1.14-1.29)	1.54e-09
ASGR2	HF	1359	1.81 (1.49-2.20)	1.55e-09
ADAMTSL2	Peripheral arterial disease	789	1.80 (1.49-2.18)	1.56e-09
DDR1	HF	1585	1.77 (1.47-2.13)	1.57e-09
LTBR	Ischemic stroke	892	1.83 (1.50-2.22)	1.57e-09
GFRA1	Ischemic stroke	902	1.88 (1.53-2.30)	1.6e-09
LAMA4	CAD	3812	1.29 (1.19-1.41)	1.6e-09
CD163	HF	1581	1.36 (1.23-1.50)	1.61e-09
TPP1	Peripheral arterial disease	901	1.40 (1.26-1.56)	1.61e-09
EFNA1	Ischemic stroke	895	1.84 (1.51-2.24)	1.62e-09
CXCL10	HF	1582	1.21 (1.14-1.28)	1.66e-09
INHBB	AF	2584	1.25 (1.16-1.34)	1.68e-09
NOS1	AF	2988	1.20 (1.13-1.27)	1.7e-09
SMOC2	Ischemic stroke	898	1.57 (1.36-1.82)	1.71e-09
LRIG1	CAD	3817	1.29 (1.19-1.40)	1.72e-09
MATN2	AF	3095	1.40 (1.25-1.56)	1.72e-09
ANGPTL1	HF	1546	1.61 (1.38-1.89)	1.74e-09
CD300E	Pulmonary embolism	874	1.54 (1.34-1.78)	1.76e-09
MFAP4	AF	2584	1.45 (1.28-1.63)	1.79e-09
CXADR	CAD	3796	1.19 (1.12-1.25)	1.85e-09
FAM3C	Pulmonary embolism	859	1.82 (1.50-2.22)	1.85e-09
SEPTIN8	Ischemic stroke	766	1.73 (1.45-2.07)	1.85e-09
LRG1	AF	2639	1.53 (1.33-1.76)	1.86e-09
CRIM1	CAD	3812	1.55 (1.34-1.79)	1.88e-09
PI3	Ischemic stroke	876	1.35 (1.23-1.49)	1.88e-09
ZBTB17	Peripheral arterial disease	893	1.41 (1.26-1.58)	1.9e-09
PTK7	HF	1540	1.44 (1.28-1.62)	1.91e-09
PIGR	AF	3044	1.31 (1.20-1.43)	1.92e-09
MSR1	AF	3097	1.24 (1.16-1.33)	1.93e-09
SIGLEC10	AF	3074	1.32 (1.20-1.44)	1.93e-09
VCAM1	Deep vein thrombosis	441	2.39 (1.80-3.18)	1.95e-09
SLAMF8	AF	2980	1.21 (1.14-1.29)	2.03e-09
TNF	AF	3000	1.26 (1.17-1.35)	2.06e-09
ITGA5	CAD	3798	1.42 (1.26-1.59)	2.08e-09
CCL3	Peripheral arterial disease	903	1.22 (1.15-1.31)	2.1e-09
DSC2	AF	3050	1.33 (1.21-1.46)	2.11e-09
CST3	Abdominal aneurysm	227	2.94 (2.07-4.19)	2.13e-09
AGRN	Pulmonary embolism	867	1.62 (1.38-1.90)	2.18e-09
ASGR2	CAD	3253	1.47 (1.30-1.67)	2.2e-09
CLMP	Deep vein thrombosis	441	3.03 (2.11-4.35)	2.2e-09
NPPB	Aortic valve stenosis	642	1.19 (1.12-1.25)	2.23e-09
GDF15	Abdominal aneurysm	232	1.86 (1.52-2.27)	2.24e-09
UMOD	Peripheral arterial disease	921	0.73 (0.66-0.81)	2.24e-09
CALCA	CAD	3747	1.14 (1.09-1.19)	2.25e-09
PLA2G15	Ischemic stroke	895	1.90 (1.54-2.34)	2.26e-09
VEGFA	Ischemic stroke	899	1.34 (1.22-1.47)	2.27e-09
CXCL10	Ischemic stroke	898	1.27 (1.18-1.38)	2.32e-09
SDC1	Peripheral arterial disease	905	1.52 (1.32-1.74)	2.34e-09
AMBP	Ischemic stroke	903	2.41 (1.80-3.21)	2.35e-09
TNFRSF11A	Aortic valve stenosis	664	1.65 (1.40-1.95)	2.35e-09
IGFBP6	Deep vein thrombosis	437	2.08 (1.63-2.64)	2.41e-09
OGN	AF	3085	1.26 (1.17-1.36)	2.41e-09
LGALS4	Ischemic stroke	896	1.37 (1.23-1.51)	2.43e-09
OSMR	HF	1583	1.94 (1.56-2.42)	2.47e-09
GPR15L	CAD	3236	1.18 (1.12-1.24)	2.49e-09
CSTB	Ischemic stroke	877	1.51 (1.32-1.73)	2.5e-09
CD46	HF	1566	1.57 (1.36-1.83)	2.52e-09
POF1B	HF	1301	1.35 (1.22-1.49)	2.56e-09
NOS3	Peripheral arterial disease	885	1.32 (1.21-1.45)	2.57e-09
TNFRSF11B	Aortic valve stenosis	659	1.93 (1.56-2.40)	2.58e-09
COLEC12	Aortic valve stenosis	659	2.13 (1.66-2.74)	2.65e-09
AREG	Aortic valve stenosis	656	1.55 (1.34-1.80)	2.67e-09
TNFRSF9	Deep vein thrombosis	429	1.64 (1.39-1.93)	2.67e-09
CD27	Pulmonary embolism	874	1.52 (1.32-1.74)	2.7e-09
DKK4	CAD	3747	1.20 (1.13-1.28)	2.73e-09
GRPEL1	Ischemic stroke	890	1.31 (1.20-1.43)	2.73e-09
CX3CL1	HF	1559	1.47 (1.30-1.68)	2.75e-09
MMP9	CAD	3795	1.16 (1.10-1.21)	2.82e-09
CD300E	Aortic valve stenosis	662	1.63 (1.39-1.91)	2.85e-09
CHI3L1	Ischemic stroke	866	1.23 (1.15-1.32)	2.92e-09
ALPP	Peripheral arterial disease	901	1.17 (1.11-1.23)	2.98e-09
ANG	HF	1570	1.46 (1.29-1.66)	2.99e-09
LBP	HF	1581	1.26 (1.17-1.36)	3.06e-09
CTSV	AF	3092	0.78 (0.72-0.85)	3.07e-09
PRND	Peripheral arterial disease	785	1.47 (1.29-1.67)	3.08e-09
TNFRSF21	Peripheral arterial disease	912	1.86 (1.52-2.29)	3.08e-09
EPHB4	Ischemic stroke	902	1.95 (1.56-2.43)	3.11e-09
TFF2	Ischemic stroke	896	1.34 (1.22-1.47)	3.15e-09
IMMT	CAD	3243	1.23 (1.15-1.32)	3.17e-09
PDCD1LG2	Peripheral arterial disease	901	1.71 (1.43-2.04)	3.2e-09
EFNA1	Deep vein thrombosis	437	2.30 (1.75-3.03)	3.25e-09
EPHA2	Aortic valve stenosis	625	1.81 (1.49-2.20)	3.3e-09
FSTL3	Aortic valve stenosis	657	1.85 (1.51-2.27)	3.34e-09
ST6GAL1	Abdominal aneurysm	232	2.15 (1.67-2.78)	3.35e-09
ANGPTL4	Peripheral arterial disease	908	1.48 (1.30-1.69)	3.37e-09
PRSS8	Ischemic stroke	892	1.52 (1.32-1.75)	3.37e-09
PTGDS	Deep vein thrombosis	438	2.05 (1.62-2.61)	3.4e-09
CD300E	Deep vein thrombosis	438	1.80 (1.48-2.19)	3.42e-09
IGDCC4	CAD	3246	0.69 (0.61-0.78)	3.44e-09
NT5C1A	AF	2620	1.36 (1.23-1.51)	3.44e-09
TRIAP1	CAD	3828	1.14 (1.09-1.20)	3.44e-09
CD274	AF	3026	1.31 (1.20-1.44)	3.46e-09
FABP2	CAD	3787	1.11 (1.07-1.15)	3.51e-09
GPR37	AF	3012	1.16 (1.11-1.22)	3.52e-09
CFP	AF	2639	0.58 (0.48-0.69)	3.62e-09
MATN3	Deep vein thrombosis	428	2.01 (1.59-2.54)	3.77e-09
SPINK4	Ischemic stroke	890	1.29 (1.18-1.40)	3.8e-09
APLP1	HF	1576	0.77 (0.70-0.84)	3.92e-09
CEACAM6	CAD	3246	1.25 (1.16-1.35)	3.92e-09
GCG	Ischemic stroke	869	1.16 (1.10-1.21)	3.92e-09
IL1RL2	HF	1543	0.70 (0.62-0.79)	3.93e-09
CNTN5	Peripheral arterial disease	907	0.62 (0.52-0.72)	3.98e-09
CD74	Ischemic stroke	901	1.64 (1.39-1.93)	4.03e-09
HAVCR2	Ischemic stroke	895	1.62 (1.38-1.90)	4.04e-09
IGFBP7	Cardiomyopathy	271	2.05 (1.61-2.60)	4.05e-09
STC2	Peripheral arterial disease	899	2.07 (1.62-2.64)	4.07e-09
ADGRG2	HF	1576	0.63 (0.54-0.74)	4.1e-09
CHRDL1	Deep vein thrombosis	439	2.21 (1.70-2.88)	4.15e-09
HLA_E	Aortic valve stenosis	663	1.90 (1.53-2.35)	4.15e-09
ANGPTL4	Pulmonary embolism	864	1.50 (1.31-1.72)	4.18e-09
COL6A3	Aortic valve stenosis	676	1.74 (1.45-2.09)	4.22e-09
BPIFB2	CAD	3242	1.16 (1.10-1.21)	4.24e-09
LGALS9	Pulmonary embolism	862	1.74 (1.45-2.10)	4.25e-09
MYOM3	AF	2584	1.13 (1.08-1.17)	4.29e-09
FABP5	CAD	3799	1.13 (1.09-1.18)	4.33e-09
PROC	AF	3075	0.68 (0.60-0.78)	4.33e-09
OSCAR	CAD	3802	1.29 (1.18-1.40)	4.42e-09
HLA_E	Ischemic stroke	890	1.76 (1.46-2.12)	4.47e-09
CANT1	HF	1570	1.92 (1.55-2.39)	4.52e-09
DEFA1_DEFA1B	CAD	3720	1.17 (1.11-1.23)	4.53e-09
TFPI2	AF	3078	1.23 (1.14-1.31)	4.55e-09
JAM2	Aortic valve stenosis	666	2.04 (1.61-2.59)	4.6e-09
NPL	AF	2642	1.27 (1.17-1.38)	4.61e-09
LILRA5	Aortic valve stenosis	663	1.90 (1.53-2.35)	4.64e-09
SIRPB1	CAD	3791	1.20 (1.13-1.28)	4.65e-09
SELE	CAD	3835	1.18 (1.12-1.25)	4.71e-09
CCL25	CAD	3836	1.19 (1.12-1.26)	4.77e-09
NECTIN2	Deep vein thrombosis	439	2.21 (1.70-2.89)	4.85e-09
OCLN	Abdominal aneurysm	198	2.08 (1.63-2.66)	4.85e-09
CD59	Ischemic stroke	863	2.00 (1.58-2.52)	4.88e-09
HRC	Cardiomyopathy	225	1.87 (1.52-2.31)	4.89e-09
BCL2L11	CAD	3796	1.24 (1.15-1.33)	4.94e-09
CTSB	AF	3089	1.19 (1.12-1.27)	4.96e-09
SERPINA1	Peripheral arterial disease	776	5.26 (3.02-9.18)	5.03e-09
TINAGL1	HF	1570	1.82 (1.49-2.23)	5.04e-09
FABP1	Ischemic stroke	896	1.20 (1.13-1.27)	5.12e-09
CST3	Pulmonary embolism	865	1.83 (1.49-2.24)	5.24e-09
WARS	Peripheral arterial disease	900	1.58 (1.36-1.85)	5.24e-09
PLA2G2A	CAD	3788	1.15 (1.10-1.21)	5.34e-09
CD46	Ischemic stroke	887	1.76 (1.46-2.13)	5.39e-09
IL2RA	Aortic valve stenosis	664	1.57 (1.35-1.83)	5.43e-09
NHLRC3	HF	1305	1.68 (1.41-1.99)	5.46e-09
BCAN	CAD	3751	0.78 (0.72-0.85)	5.51e-09
THBS2	Peripheral arterial disease	900	1.54 (1.33-1.78)	5.54e-09
CLEC5A	CAD	3778	1.33 (1.21-1.46)	5.73e-09
EFEMP1	Deep vein thrombosis	441	2.17 (1.67-2.82)	5.78e-09
EPO	AF	3074	1.13 (1.08-1.17)	5.81e-09
SPINT1	Peripheral arterial disease	894	1.88 (1.52-2.32)	5.83e-09
CCL4	CAD	3803	1.12 (1.08-1.16)	5.86e-09
REG1B	AF	3119	1.17 (1.11-1.23)	5.88e-09
CTSO	CAD	3836	1.31 (1.20-1.43)	5.93e-09
BCAM	HF	1580	1.69 (1.42-2.02)	6.04e-09
CHAD	Peripheral arterial disease	781	0.68 (0.60-0.77)	6.09e-09
GPR37	Ischemic stroke	866	1.32 (1.20-1.44)	6.19e-09
PRSS8	Aortic valve stenosis	657	1.62 (1.37-1.90)	6.25e-09
CD5	CAD	3822	1.26 (1.17-1.36)	6.28e-09
MENT	CAD	3172	0.65 (0.56-0.75)	6.34e-09
GUCA2A	Aortic valve stenosis	665	1.76 (1.45-2.13)	6.38e-09
ATRAID	Deep vein thrombosis	378	1.63 (1.38-1.93)	6.42e-09
REG4	Aortic valve stenosis	661	1.46 (1.29-1.66)	6.44e-09
SIGLEC1	Ischemic stroke	898	1.49 (1.30-1.71)	6.49e-09
AGRN	AF	3100	1.31 (1.19-1.43)	6.6e-09
ANXA10	Peripheral arterial disease	885	1.22 (1.14-1.30)	6.61e-09
SEMA3F	CAD	3787	1.38 (1.24-1.54)	6.61e-09
TIMP4	Deep vein thrombosis	438	1.74 (1.44-2.09)	6.62e-09
NOS1	Peripheral arterial disease	885	1.37 (1.23-1.52)	6.77e-09
IFNG	HF	1543	1.13 (1.08-1.17)	6.79e-09
CD300C	Pulmonary embolism	878	1.63 (1.38-1.92)	6.8e-09
REG3A	AF	3119	1.16 (1.10-1.21)	6.92e-09
CA9	HF	1587	1.30 (1.19-1.43)	6.93e-09
TNFRSF10B	Abdominal aneurysm	225	1.47 (1.29-1.68)	7.01e-09
CD300A	AF	2584	1.45 (1.28-1.65)	7.1e-09
PROS1	AF	2639	0.61 (0.52-0.72)	7.19e-09
BST2	AF	3097	1.19 (1.12-1.26)	7.3e-09
RBP2	Peripheral arterial disease	901	1.24 (1.15-1.34)	7.3e-09
SPON2	Ischemic stroke	888	1.65 (1.39-1.95)	7.3e-09
VEGFA	Peripheral arterial disease	914	1.32 (1.20-1.45)	7.35e-09
DDAH1	HF	1553	1.32 (1.20-1.45)	7.49e-09
ITGAV	HF	1587	0.46 (0.35-0.59)	7.49e-09
OSMR	AF	3089	1.60 (1.36-1.88)	7.53e-09
DSC2	Ischemic stroke	886	1.61 (1.37-1.90)	7.61e-09
LAYN	Aortic valve stenosis	656	1.72 (1.43-2.07)	7.76e-09
HEG1	CAD	3172	1.45 (1.28-1.65)	7.82e-09
COL18A1	Ischemic stroke	896	2.11 (1.64-2.72)	7.83e-09
FGF23	Pulmonary embolism	873	1.31 (1.20-1.44)	7.88e-09
GCNT1	HF	1553	1.46 (1.28-1.66)	7.9e-09
FGF5	HF	1543	1.46 (1.28-1.66)	7.91e-09
RSPO1	Pulmonary embolism	864	1.61 (1.37-1.89)	7.91e-09
WARS	CAD	3798	1.25 (1.16-1.35)	8.09e-09
ESAM	Pulmonary embolism	874	1.69 (1.42-2.03)	8.1e-09
CEACAM1	HF	1574	1.82 (1.49-2.23)	8.12e-09
LTBP3	HF	1528	1.25 (1.16-1.34)	8.2e-09
TIMP1	Deep vein thrombosis	435	2.17 (1.67-2.83)	8.27e-09
RARRES2	Peripheral arterial disease	911	1.39 (1.24-1.55)	8.31e-09
DEFB4A_DEFB4B	HF	1541	1.09 (1.06-1.13)	8.42e-09
CD48	HF	1578	1.54 (1.33-1.78)	8.63e-09
ENAH	HF	1543	1.30 (1.19-1.43)	8.72e-09
TNFRSF1B	Abdominal aneurysm	225	1.78 (1.46-2.17)	8.72e-09
FBLN2	Peripheral arterial disease	789	1.85 (1.50-2.29)	8.76e-09
NECTIN2	Aortic valve stenosis	663	1.91 (1.53-2.38)	8.81e-09
NBL1	AF	3087	1.42 (1.26-1.61)	8.85e-09
LILRB4	Abdominal aneurysm	224	2.06 (1.61-2.64)	8.93e-09
LRG1	CAD	3248	1.45 (1.28-1.64)	9.01e-09
FAM3B	HF	1553	1.46 (1.28-1.66)	9.05e-09
LY6D	Peripheral arterial disease	895	1.50 (1.31-1.73)	9.12e-09
IL1RL1	CAD	3826	1.20 (1.13-1.28)	9.19e-09
IL15	Deep vein thrombosis	434	1.97 (1.56-2.48)	9.3e-09
GHR	HF	1337	0.58 (0.48-0.70)	9.45e-09
CANT1	CAD	3767	1.52 (1.32-1.75)	9.5e-09
NPY	CAD	3828	1.14 (1.09-1.19)	9.56e-09
SIGLEC8	HF	1318	1.41 (1.25-1.58)	9.57e-09
CD40	Ischemic stroke	892	1.39 (1.24-1.55)	9.7e-09
TGFA	AF	3074	1.22 (1.14-1.30)	9.74e-09
EFHD1	HF	1344	1.46 (1.28-1.66)	9.75e-09
FCRLB	HF	1528	1.20 (1.13-1.27)	9.84e-09
PLA2G2A	AF	3067	1.16 (1.11-1.23)	9.89e-09
TYRP1	HF	1301	1.29 (1.18-1.41)	9.93e-09
SPINK4	Aortic valve stenosis	663	1.32 (1.20-1.46)	1e-08
EDA2R	Abdominal aneurysm	230	2.22 (1.69-2.92)	1.01e-08
NT5C1A	Ischemic stroke	768	1.62 (1.37-1.91)	1.01e-08
IL15	AF	3074	1.32 (1.20-1.45)	1.02e-08
LGALS7_LGALS7B	Deep vein thrombosis	428	1.64 (1.39-1.95)	1.02e-08
CCN3	Deep vein thrombosis	443	1.93 (1.54-2.42)	1.03e-08
CPXM2	CAD	3247	1.44 (1.27-1.64)	1.03e-08
FGF21	HF	1585	1.11 (1.07-1.16)	1.04e-08
PHOSPHO1	HF	1559	1.53 (1.32-1.77)	1.06e-08
BTN2A1	Pulmonary embolism	867	1.88 (1.51-2.34)	1.07e-08
CD4	Ischemic stroke	889	1.55 (1.33-1.80)	1.08e-08
IL6ST	HF	1576	1.97 (1.56-2.48)	1.09e-08
SPINK1	Pulmonary embolism	875	1.45 (1.28-1.65)	1.1e-08
CSF1	Ischemic stroke	898	1.87 (1.51-2.32)	1.11e-08
MMP8	CAD	3809	1.12 (1.08-1.16)	1.12e-08
PGF	Abdominal aneurysm	230	2.50 (1.83-3.43)	1.13e-08
RARRES2	Ischemic stroke	899	1.38 (1.24-1.54)	1.15e-08
F7	CAD	3810	1.34 (1.21-1.48)	1.17e-08
MMP1	Peripheral arterial disease	865	1.22 (1.14-1.31)	1.17e-08
TFPI	CAD	3790	1.29 (1.18-1.40)	1.17e-08
AMBP	Deep vein thrombosis	440	3.26 (2.17-4.90)	1.18e-08
AOC3	HF	1581	1.55 (1.33-1.80)	1.18e-08
APCS	CAD	3219	1.36 (1.22-1.51)	1.18e-08
CRELD2	HF	1578	1.28 (1.17-1.39)	1.19e-08
SRPX	AF	2642	1.35 (1.22-1.50)	1.19e-08
FABP4	Pulmonary embolism	874	1.39 (1.24-1.56)	1.25e-08
FABP6	AF	3007	1.17 (1.11-1.23)	1.25e-08
MLN	CAD	3796	1.10 (1.06-1.13)	1.25e-08
BAIAP2	HF	1528	1.21 (1.14-1.30)	1.26e-08
SCGB3A1	HF	1337	1.80 (1.47-2.21)	1.28e-08
SRPX	HF	1356	1.52 (1.32-1.76)	1.29e-08
TAFA5	Peripheral arterial disease	901	1.58 (1.35-1.85)	1.29e-08
FBLN2	HF	1355	1.60 (1.36-1.88)	1.3e-08
IGDCC4	HF	1355	0.59 (0.49-0.70)	1.3e-08
CD74	Deep vein thrombosis	440	1.93 (1.54-2.43)	1.31e-08
TNFRSF14	Pulmonary embolism	864	1.72 (1.43-2.08)	1.31e-08
ADAMTSL2	AF	2627	1.36 (1.23-1.52)	1.33e-08
CFD	CAD	3248	1.56 (1.34-1.82)	1.33e-08
IL6	Pulmonary embolism	861	1.21 (1.13-1.30)	1.33e-08
MPO	HF	1580	1.29 (1.18-1.41)	1.36e-08
CPXM2	HF	1356	1.68 (1.40-2.01)	1.37e-08
IGFBPL1	Peripheral arterial disease	905	1.61 (1.37-1.90)	1.38e-08
TMSB10	HF	1580	1.19 (1.12-1.26)	1.38e-08
COL5A1	HF	1337	1.42 (1.26-1.60)	1.4e-08
MYBPC1	CAD	3247	1.14 (1.09-1.19)	1.4e-08
FSTL1	CAD	3171	1.55 (1.33-1.80)	1.41e-08
IGLC2	Peripheral arterial disease	788	1.59 (1.36-1.87)	1.41e-08
MANSC1	AF	3087	1.40 (1.25-1.57)	1.42e-08
LBP	CAD	3816	1.15 (1.10-1.21)	1.44e-08
FOLR1	CAD	3788	1.33 (1.21-1.47)	1.45e-08
CGREF1	HF	1576	1.35 (1.21-1.49)	1.48e-08
TFF2	Aortic valve stenosis	662	1.38 (1.24-1.55)	1.51e-08
CA12	HF	1553	1.46 (1.28-1.67)	1.52e-08
APOC1	CAD	3243	0.76 (0.69-0.83)	1.54e-08
B2M	Aortic valve stenosis	564	1.50 (1.30-1.73)	1.54e-08
REG4	AF	3095	1.20 (1.12-1.27)	1.55e-08
NUCB2	Ischemic stroke	901	1.55 (1.33-1.81)	1.56e-08
CDH2	AF	3079	1.30 (1.19-1.42)	1.57e-08
LRRC25	HF	1553	1.36 (1.22-1.51)	1.58e-08
PRTN3	HF	1525	1.28 (1.17-1.39)	1.6e-08
XCL1	HF	1587	1.23 (1.14-1.32)	1.6e-08
TXNDC5	CAD	3815	1.13 (1.08-1.17)	1.62e-08
ENPP2	HF	1593	1.56 (1.34-1.83)	1.64e-08
TNFRSF8	CAD	3815	1.20 (1.12-1.27)	1.64e-08
ICAM1	Ischemic stroke	890	1.77 (1.45-2.16)	1.65e-08
PTGDS	Aortic valve stenosis	657	1.79 (1.46-2.20)	1.66e-08
VAMP5	Peripheral arterial disease	893	1.29 (1.18-1.41)	1.67e-08
F9	HF	1576	2.04 (1.59-2.62)	1.7e-08
SCARB2	Ischemic stroke	871	1.67 (1.40-1.99)	1.72e-08
IL7R	CAD	3798	0.86 (0.81-0.90)	1.73e-08
CD34	CAD	3807	0.71 (0.63-0.80)	1.74e-08
IL18BP	Ischemic stroke	898	1.68 (1.41-2.02)	1.74e-08
PON1	CAD	3253	0.71 (0.63-0.80)	1.75e-08
CTSZ	Ischemic stroke	897	1.69 (1.41-2.03)	1.77e-08
IGFBP6	Pulmonary embolism	858	1.69 (1.41-2.03)	1.78e-08
HYOU1	Pulmonary embolism	874	2.14 (1.64-2.78)	1.8e-08
PTPRN2	Peripheral arterial disease	886	1.67 (1.40-1.99)	1.8e-08
SMPD1	Peripheral arterial disease	907	1.38 (1.23-1.54)	1.81e-08
HHEX	CAD	3241	1.13 (1.09-1.18)	1.82e-08
NOS1	Pulmonary embolism	856	1.35 (1.22-1.50)	1.85e-08
CCN4	Peripheral arterial disease	915	1.47 (1.29-1.69)	1.9e-08
CLEC1A	Aortic valve stenosis	642	1.79 (1.46-2.20)	1.9e-08
VMO1	HF	1553	1.22 (1.14-1.31)	1.93e-08
DSC2	CAD	3755	1.27 (1.17-1.39)	1.94e-08
C7	AF	2563	1.42 (1.25-1.60)	1.95e-08
CDSN	CAD	3826	1.21 (1.13-1.29)	1.95e-08
LAIR1	Pulmonary embolism	864	1.46 (1.28-1.67)	1.97e-08
AGRP	CAD	3836	1.17 (1.11-1.24)	1.99e-08
COLEC12	Deep vein thrombosis	439	2.41 (1.77-3.27)	2.01e-08
CSPG4	AF	2627	1.39 (1.24-1.56)	2.02e-08
VCAM1	Peripheral arterial disease	908	1.82 (1.48-2.24)	2.04e-08
FAM3D	HF	1346	1.19 (1.12-1.27)	2.05e-08
FGL1	Aortic valve stenosis	564	1.43 (1.26-1.62)	2.07e-08
ASGR1	AF	3026	1.36 (1.22-1.51)	2.11e-08
CD38	Ischemic stroke	890	1.68 (1.40-2.01)	2.11e-08
GM2A	Ischemic stroke	749	1.45 (1.28-1.66)	2.11e-08
MMP12	AF	3079	1.18 (1.12-1.26)	2.11e-08
PIGR	Aortic valve stenosis	659	1.69 (1.40-2.03)	2.11e-08
NFASC	Aortic valve stenosis	664	1.92 (1.53-2.40)	2.12e-08
FAM20A	HF	1356	1.62 (1.37-1.92)	2.13e-08
CD207	CAD	3692	1.24 (1.15-1.34)	2.15e-08
IGSF3	CAD	3761	1.25 (1.15-1.35)	2.16e-08
TIMP1	Aortic valve stenosis	652	1.91 (1.52-2.40)	2.18e-08
MANSC1	Peripheral arterial disease	911	1.81 (1.47-2.23)	2.19e-08
TNFRSF14	AF	3095	1.35 (1.21-1.49)	2.2e-08
TIMP4	Peripheral arterial disease	900	1.47 (1.28-1.68)	2.22e-08
DCN	AF	3012	1.48 (1.29-1.70)	2.27e-08
IL10RB	Pulmonary embolism	867	1.70 (1.41-2.04)	2.28e-08
KRT19	Ischemic stroke	886	1.27 (1.17-1.38)	2.28e-08
ADGRD1	HF	1337	1.45 (1.27-1.66)	2.29e-08
MSR1	Aortic valve stenosis	666	1.53 (1.32-1.78)	2.32e-08
ENPP2	AF	3119	1.39 (1.24-1.55)	2.39e-08
EPS8L2	HF	1586	1.49 (1.30-1.72)	2.42e-08
PON2	CAD	3717	1.27 (1.16-1.37)	2.44e-08
EFCAB14	Peripheral arterial disease	785	1.67 (1.39-1.99)	2.47e-08
CDNF	CAD	3761	1.27 (1.16-1.37)	2.52e-08
EGFL7	Ischemic stroke	869	1.48 (1.29-1.69)	2.55e-08
CSTB	Peripheral arterial disease	900	1.46 (1.28-1.67)	2.56e-08
CA12	Deep vein thrombosis	436	1.87 (1.50-2.33)	2.6e-08
DEFA1_DEFA1B	Peripheral arterial disease	893	1.32 (1.19-1.45)	2.61e-08
CXCL10	AF	3100	1.14 (1.09-1.19)	2.62e-08
MCAM	AF	3084	1.31 (1.19-1.44)	2.62e-08
TNF	Aortic valve stenosis	639	1.46 (1.28-1.67)	2.65e-08
CCN5	CAD	3798	1.23 (1.15-1.33)	2.68e-08
CLGN	HF	1315	1.34 (1.21-1.48)	2.68e-08
MVK	HF	1543	1.17 (1.10-1.23)	2.68e-08
LBP	Peripheral arterial disease	910	1.32 (1.20-1.46)	2.69e-08
LMOD1	Deep vein thrombosis	379	1.75 (1.43-2.12)	2.73e-08
TREM2	Pulmonary embolism	864	1.37 (1.22-1.53)	2.76e-08
PLA2G15	AF	3087	1.39 (1.24-1.57)	2.79e-08
MSLN	Abdominal aneurysm	226	1.62 (1.36-1.91)	2.8e-08
TNNI3	CAD	3717	1.11 (1.07-1.15)	2.82e-08
GCHFR	HF	1304	1.31 (1.19-1.44)	2.83e-08
TNFRSF11A	Deep vein thrombosis	440	1.77 (1.45-2.17)	2.83e-08
DPT	CAD	3835	1.39 (1.24-1.56)	2.84e-08
IL19	Peripheral arterial disease	881	1.25 (1.15-1.35)	2.84e-08
PRCP	Ischemic stroke	894	1.62 (1.36-1.92)	2.85e-08
KLK11	Peripheral arterial disease	906	1.55 (1.33-1.81)	2.86e-08
DTX3	AF	3057	1.44 (1.26-1.63)	2.87e-08
LAG3	AF	3057	1.24 (1.15-1.34)	2.87e-08
FAS	Pulmonary embolism	872	1.44 (1.27-1.64)	2.88e-08
B4GALT1	Ischemic stroke	898	1.81 (1.47-2.23)	2.98e-08
AOC3	AF	3084	1.36 (1.22-1.52)	3e-08
TNFRSF17	AF	2584	1.29 (1.18-1.42)	3e-08
TGFA	Aortic valve stenosis	663	1.47 (1.28-1.68)	3.01e-08
SNCG	HF	1559	1.21 (1.13-1.30)	3.02e-08
VSIG2	Aortic valve stenosis	563	1.39 (1.24-1.56)	3.02e-08
CD99L2	Pulmonary embolism	875	1.99 (1.56-2.54)	3.09e-08
APOA1	CAD	3248	0.68 (0.59-0.78)	3.12e-08
NCR3LG1	Deep vein thrombosis	378	2.15 (1.64-2.82)	3.14e-08
ADM	Ischemic stroke	903	1.93 (1.53-2.43)	3.21e-08
FLRT2	AF	3026	1.38 (1.23-1.54)	3.21e-08
RBFOX3	Deep vein thrombosis	379	1.69 (1.40-2.04)	3.22e-08
CTHRC1	Deep vein thrombosis	376	2.35 (1.74-3.18)	3.23e-08
FABP4	Peripheral arterial disease	921	1.38 (1.23-1.55)	3.25e-08
NECTIN4	Ischemic stroke	895	1.62 (1.37-1.92)	3.25e-08
PI3	AF	3026	1.17 (1.11-1.24)	3.27e-08
CLEC4D	AF	3074	1.16 (1.10-1.22)	3.43e-08
SFTPA2	CAD	3712	1.17 (1.10-1.23)	3.43e-08
NID1	Ischemic stroke	895	1.53 (1.32-1.79)	3.45e-08
VSIR	CAD	3778	1.14 (1.09-1.19)	3.48e-08
REG4	Ischemic stroke	896	1.37 (1.23-1.53)	3.51e-08
TCN2	Aortic valve stenosis	675	1.71 (1.41-2.07)	3.57e-08
ICAM3	AF	3119	1.39 (1.24-1.57)	3.59e-08
SPINK6	CAD	3828	1.17 (1.10-1.23)	3.61e-08
POF1B	Peripheral arterial disease	775	1.41 (1.25-1.60)	3.62e-08
IL4R	Peripheral arterial disease	903	1.53 (1.31-1.78)	3.63e-08
HPGDS	HF	1528	0.70 (0.62-0.80)	3.66e-08
CD163	Peripheral arterial disease	910	1.44 (1.27-1.64)	3.67e-08
DCTPP1	HF	1576	1.49 (1.29-1.72)	3.67e-08
FAP	HF	1593	0.63 (0.54-0.75)	3.7e-08
MB	Pulmonary embolism	874	1.33 (1.20-1.48)	3.73e-08
PDCD1	Peripheral arterial disease	914	1.43 (1.26-1.62)	3.75e-08
SIGLEC7	Peripheral arterial disease	905	1.76 (1.44-2.16)	3.79e-08
EGFL7	CAD	3712	1.22 (1.14-1.31)	3.81e-08
SIGLEC8	CAD	3171	1.24 (1.15-1.33)	3.82e-08
AGRN	Aortic valve stenosis	662	1.65 (1.38-1.98)	3.84e-08
SCARA5	HF	1585	1.51 (1.30-1.75)	3.85e-08
CA12	Peripheral arterial disease	901	1.59 (1.35-1.88)	3.92e-08
DTNB	Peripheral arterial disease	786	1.50 (1.30-1.73)	3.93e-08
FOLR2	Peripheral arterial disease	912	1.74 (1.43-2.12)	3.93e-08
FAS	Peripheral arterial disease	916	1.44 (1.27-1.64)	3.97e-08
TFPI2	Deep vein thrombosis	434	1.44 (1.27-1.64)	3.97e-08
ADAM8	CAD	3809	1.32 (1.19-1.45)	3.99e-08
SLC39A14	Aortic valve stenosis	645	1.57 (1.33-1.84)	3.99e-08
EFEMP1	Pulmonary embolism	867	1.70 (1.41-2.06)	4.02e-08
CTSD	Peripheral arterial disease	847	1.44 (1.26-1.63)	4.11e-08
BCHE	AF	2580	0.70 (0.62-0.80)	4.16e-08
NPDC1	Ischemic stroke	892	1.62 (1.36-1.92)	4.16e-08
SUSD2	Peripheral arterial disease	900	1.65 (1.38-1.97)	4.16e-08
KLRB1	CAD	3836	1.23 (1.14-1.32)	4.18e-08
GALNT10	HF	1553	1.56 (1.33-1.83)	4.2e-08
LGALS7_LGALS7B	HF	1568	1.31 (1.19-1.45)	4.23e-08
CSF1	Abdominal aneurysm	228	3.14 (2.08-4.72)	4.29e-08
IGFBP6	HF	1567	1.47 (1.28-1.69)	4.39e-08
KLK8	HF	1524	1.40 (1.24-1.58)	4.42e-08
ADAMTS13	Peripheral arterial disease	921	0.51 (0.40-0.65)	4.44e-08
HGF	AF	3111	1.29 (1.18-1.41)	4.44e-08
ADAMTS4	Deep vein thrombosis	370	1.87 (1.49-2.34)	4.54e-08
FBLN2	AF	2627	1.40 (1.24-1.57)	4.57e-08
LRCH4	CAD	3114	1.14 (1.09-1.20)	4.63e-08
OGN	Pulmonary embolism	875	1.48 (1.28-1.70)	4.7e-08
CD274	Aortic valve stenosis	657	1.65 (1.38-1.98)	4.71e-08
WFDC12	AF	3097	1.15 (1.09-1.20)	4.77e-08
DPP4	Peripheral arterial disease	882	0.57 (0.47-0.70)	4.81e-08
FUT3_FUT5	AF	3097	1.21 (1.13-1.29)	4.86e-08
MAD1L1	Peripheral arterial disease	885	1.29 (1.17-1.41)	4.86e-08
PLXNB2	Ischemic stroke	896	1.91 (1.51-2.41)	4.89e-08
NEFL	Pulmonary embolism	855	1.41 (1.25-1.60)	4.93e-08
LDLR	CAD	3799	1.16 (1.10-1.23)	4.99e-08
FGF23	Aortic valve stenosis	667	1.35 (1.21-1.50)	5e-08
MMP12	Ischemic stroke	898	1.35 (1.21-1.50)	5.07e-08
RRM2	Peripheral arterial disease	878	1.28 (1.17-1.39)	5.08e-08
MCFD2	HF	1566	1.32 (1.20-1.46)	5.16e-08
TNFRSF14	Deep vein thrombosis	439	2.04 (1.58-2.64)	5.16e-08
PALM2	Peripheral arterial disease	785	1.59 (1.35-1.88)	5.18e-08
OMG	Peripheral arterial disease	901	0.78 (0.72-0.85)	5.22e-08
NT5C1A	Peripheral arterial disease	785	1.59 (1.34-1.88)	5.24e-08
MEP1B	HF	1576	0.90 (0.87-0.94)	5.27e-08
CXCL11	Peripheral arterial disease	912	1.20 (1.12-1.28)	5.37e-08
SPINT1	AF	3073	1.41 (1.25-1.60)	5.44e-08
DSG2	CAD	3798	0.74 (0.67-0.83)	5.48e-08
RNF149	Deep vein thrombosis	366	2.04 (1.58-2.63)	5.51e-08
HYAL1	HF	1562	1.69 (1.40-2.03)	5.53e-08
LGALS1	Pulmonary embolism	864	1.59 (1.35-1.88)	5.55e-08
CD276	Deep vein thrombosis	439	1.96 (1.54-2.50)	5.57e-08
NECTIN4	AF	3087	1.31 (1.19-1.45)	5.58e-08
CLMP	AF	3101	1.52 (1.31-1.77)	5.65e-08
SMPD1	CAD	3802	1.17 (1.10-1.24)	5.78e-08
COL18A1	Pulmonary embolism	872	2.03 (1.57-2.63)	5.86e-08
SDC1	Ischemic stroke	892	1.48 (1.28-1.70)	5.97e-08
RARRES2	Abdominal aneurysm	228	1.70 (1.40-2.05)	6.03e-08
TNF	Ischemic stroke	862	1.39 (1.23-1.56)	6.05e-08
BSG	Pulmonary embolism	878	2.23 (1.67-2.99)	6.11e-08
SSC5D	AF	3084	0.81 (0.75-0.88)	6.11e-08
MYLPF	CAD	3167	1.18 (1.11-1.25)	6.14e-08
SLITRK1	HF	1301	0.63 (0.53-0.74)	6.17e-08
SCRG1	HF	1356	1.58 (1.34-1.86)	6.21e-08
HJV	CAD	3240	1.21 (1.13-1.30)	6.27e-08
KLK11	AF	3060	1.29 (1.18-1.42)	6.32e-08
ADAM9	CAD	3236	1.36 (1.21-1.52)	6.44e-08
MMP1	HF	1525	1.15 (1.10-1.22)	6.45e-08
NRP2	AF	3085	1.35 (1.21-1.51)	6.45e-08
ASGR1	Ischemic stroke	887	1.67 (1.39-2.01)	6.47e-08
ICAM5	Peripheral arterial disease	905	1.44 (1.26-1.64)	6.5e-08
BSG	Ischemic stroke	902	2.21 (1.66-2.95)	6.87e-08
SPP1	Pulmonary embolism	874	1.43 (1.25-1.63)	6.87e-08
TGFBR2	Aortic valve stenosis	668	1.67 (1.38-2.00)	6.88e-08
KLK4	Deep vein thrombosis	441	1.40 (1.24-1.58)	6.93e-08
MSMB	CAD	3778	1.12 (1.07-1.17)	6.95e-08
SIGLEC10	Peripheral arterial disease	903	1.56 (1.33-1.84)	7.16e-08
B3GNT7	CAD	3171	1.29 (1.18-1.42)	7.19e-08
CD274	Deep vein thrombosis	429	1.80 (1.45-2.22)	7.22e-08
CD300A	Deep vein thrombosis	373	2.41 (1.75-3.32)	7.35e-08
IL17C	CAD	3728	1.11 (1.07-1.16)	7.41e-08
CD7	Peripheral arterial disease	774	1.48 (1.28-1.71)	7.43e-08
ITGBL1	Aortic valve stenosis	563	1.67 (1.38-2.00)	7.44e-08
JAM2	AF	3097	1.38 (1.23-1.56)	7.46e-08
CGREF1	CAD	3787	1.20 (1.12-1.29)	7.5e-08
CHRDL1	Ischemic stroke	896	1.67 (1.39-2.02)	7.64e-08
ACTN2	AF	2513	1.18 (1.11-1.25)	7.67e-08
CCL21	AF	3100	1.21 (1.13-1.30)	7.87e-08
MMP7	AF	3009	1.21 (1.13-1.29)	7.88e-08
CCL14	Pulmonary embolism	861	1.43 (1.26-1.63)	7.92e-08
C1RL	CAD	3242	1.62 (1.36-1.94)	8.06e-08
TNC	Pulmonary embolism	868	1.40 (1.24-1.58)	8.06e-08
CD80	Deep vein thrombosis	378	2.01 (1.56-2.59)	8.08e-08
IL15RA	CAD	3728	1.26 (1.16-1.37)	8.15e-08
IL18BP	Aortic valve stenosis	665	1.77 (1.44-2.18)	8.34e-08
TNFRSF21	Pulmonary embolism	878	1.77 (1.44-2.19)	8.35e-08
[truncated: 38,884 more rows]

## Sheet: S3
S3	Supplementary Table 3 Associations between plasma protein biomarkers and mortality
Exposure	Outcome	Events	Hazard ratio (95%CI)	P value
A1BG	Peripheral arterial disease	22	1.68 (0.14-20.76)	0.685659
A1BG	Abdominal aneurysm	23	3.32 (0.28-40.03)	0.344841
A1BG	Cardiomyopathy	24	0.96 (0.09-9.75)	0.973681
A1BG	Subarachnoid hemorrhage	25	0.50 (0.06-4.20)	0.525774
A1BG	Deep vein thrombosis	26	1.05 (0.11-9.59)	0.96607
A1BG	Aortic valve stenosis	29	1.41 (0.17-12.09)	0.751393
A1BG	Intracerebral hemorrhage	49	1.91 (0.37-9.87)	0.442263
A1BG	Pulmonary embolism	86	1.27 (0.37-4.33)	0.707494
A1BG	AF	98	0.56 (0.19-1.72)	0.313765
A1BG	Ischemic stroke	107	1.50 (0.49-4.58)	0.475528
A1BG	HF	179	2.68 (1.11-6.47)	0.0277955
A1BG	CAD	432	2.20 (1.25-3.87)	0.00616605
AAMDC	Abdominal aneurysm	22	0.98 (0.46-2.11)	0.962635
AAMDC	Peripheral arterial disease	23	1.62 (0.82-3.19)	0.166265
AAMDC	Deep vein thrombosis	23	0.75 (0.35-1.62)	0.463879
AAMDC	Subarachnoid hemorrhage	24	1.31 (0.65-2.64)	0.44982
AAMDC	Cardiomyopathy	24	0.86 (0.41-1.82)	0.701216
AAMDC	Aortic valve stenosis	29	1.18 (0.61-2.28)	0.62649
AAMDC	Intracerebral hemorrhage	45	0.94 (0.55-1.61)	0.821309
AAMDC	Pulmonary embolism	83	0.98 (0.66-1.45)	0.903017
AAMDC	AF	100	1.16 (0.82-1.66)	0.397608
AAMDC	Ischemic stroke	101	1.09 (0.76-1.55)	0.648051
AAMDC	HF	177	1.14 (0.87-1.48)	0.342433
AAMDC	CAD	423	1.28 (1.08-1.52)	0.0040774
AARSD1	Cardiomyopathy	26	1.19 (0.64-2.21)	0.579294
AARSD1	Peripheral arterial disease	29	2.23 (1.32-3.75)	0.00259329
AARSD1	Abdominal aneurysm	29	0.86 (0.46-1.59)	0.629024
AARSD1	Deep vein thrombosis	30	1.14 (0.65-2.01)	0.646808
AARSD1	Subarachnoid hemorrhage	30	1.09 (0.62-1.94)	0.757065
AARSD1	Aortic valve stenosis	33	1.03 (0.59-1.81)	0.908475
AARSD1	Intracerebral hemorrhage	60	0.88 (0.58-1.33)	0.542003
AARSD1	Pulmonary embolism	114	1.11 (0.83-1.48)	0.491592
AARSD1	AF	121	1.01 (0.75-1.35)	0.966042
AARSD1	Ischemic stroke	134	1.17 (0.89-1.54)	0.256528
AARSD1	HF	211	1.21 (0.97-1.50)	0.087292
AARSD1	CAD	508	1.08 (0.94-1.24)	0.287224
ABCA2	Abdominal aneurysm	21	1.05 (0.31-3.58)	0.937131
ABCA2	Peripheral arterial disease	22	2.03 (0.77-5.39)	0.154341
ABCA2	Cardiomyopathy	24	0.50 (0.15-1.60)	0.24233
ABCA2	Deep vein thrombosis	25	1.90 (0.84-4.31)	0.126178
ABCA2	Subarachnoid hemorrhage	25	1.36 (0.52-3.57)	0.527789
ABCA2	Aortic valve stenosis	28	1.60 (0.65-3.97)	0.309621
ABCA2	Intracerebral hemorrhage	45	1.37 (0.65-2.87)	0.403992
ABCA2	Pulmonary embolism	85	1.19 (0.68-2.09)	0.538654
ABCA2	AF	93	1.00 (0.57-1.77)	0.994364
ABCA2	Ischemic stroke	100	1.47 (0.90-2.42)	0.125475
ABCA2	HF	173	1.82 (1.29-2.56)	0.00067361
ABCA2	CAD	409	1.67 (1.32-2.10)	1.39e-05
ABHD14B	Subarachnoid hemorrhage	27	1.83 (1.07-3.13)	0.0284016
ABHD14B	Cardiomyopathy	27	1.74 (1.00-3.02)	0.0499376
ABHD14B	Peripheral arterial disease	28	1.70 (0.95-3.02)	0.0714467
ABHD14B	Deep vein thrombosis	29	1.23 (0.70-2.14)	0.473946
ABHD14B	Abdominal aneurysm	29	1.22 (0.67-2.23)	0.522326
ABHD14B	Aortic valve stenosis	34	1.02 (0.59-1.75)	0.954146
ABHD14B	Intracerebral hemorrhage	61	1.44 (0.98-2.11)	0.06265
ABHD14B	Pulmonary embolism	114	0.97 (0.72-1.29)	0.819037
ABHD14B	AF	117	0.80 (0.59-1.07)	0.135154
ABHD14B	Ischemic stroke	131	1.39 (1.07-1.82)	0.0140561
ABHD14B	HF	208	1.11 (0.89-1.38)	0.349072
ABHD14B	CAD	514	1.17 (1.02-1.35)	0.0230696
ABL1	Cardiomyopathy	26	1.15 (0.70-1.87)	0.580689
ABL1	Peripheral arterial disease	29	2.35 (1.71-3.22)	1.16e-07
ABL1	Abdominal aneurysm	29	1.14 (0.72-1.83)	0.575057
ABL1	Deep vein thrombosis	30	1.32 (0.86-2.04)	0.20695
ABL1	Subarachnoid hemorrhage	30	1.29 (0.83-1.98)	0.254092
ABL1	Aortic valve stenosis	33	0.81 (0.50-1.32)	0.399926
ABL1	Intracerebral hemorrhage	60	1.26 (0.92-1.72)	0.155841
ABL1	Pulmonary embolism	114	1.14 (0.90-1.44)	0.288654
ABL1	AF	121	1.10 (0.87-1.40)	0.406377
ABL1	Ischemic stroke	134	1.25 (1.00-1.54)	0.0449891
ABL1	HF	211	1.24 (1.05-1.47)	0.012361
ABL1	CAD	508	1.23 (1.11-1.38)	0.000162066
ABO	Peripheral arterial disease	22	1.09 (0.82-1.45)	0.549488
ABO	Abdominal aneurysm	23	1.21 (0.92-1.58)	0.167781
ABO	Cardiomyopathy	24	1.00 (0.76-1.31)	0.992544
ABO	Subarachnoid hemorrhage	25	0.91 (0.70-1.19)	0.484321
ABO	Deep vein thrombosis	26	1.14 (0.88-1.46)	0.325299
ABO	Aortic valve stenosis	29	1.04 (0.82-1.33)	0.747507
ABO	Intracerebral hemorrhage	48	0.80 (0.65-0.97)	0.0229933
ABO	Pulmonary embolism	86	1.09 (0.94-1.25)	0.246189
ABO	AF	98	0.98 (0.86-1.12)	0.812791
ABO	Ischemic stroke	107	1.13 (0.99-1.28)	0.0638707
ABO	HF	182	1.03 (0.93-1.13)	0.598219
ABO	CAD	435	0.99 (0.93-1.05)	0.707979
ABRAXAS2	Abdominal aneurysm	21	0.65 (0.33-1.28)	0.210133
ABRAXAS2	Peripheral arterial disease	22	1.83 (1.02-3.27)	0.0417999
ABRAXAS2	Cardiomyopathy	24	0.54 (0.28-1.02)	0.0569515
ABRAXAS2	Subarachnoid hemorrhage	25	1.41 (0.82-2.42)	0.208753
ABRAXAS2	Deep vein thrombosis	25	0.91 (0.50-1.64)	0.74825
ABRAXAS2	Aortic valve stenosis	28	0.86 (0.49-1.52)	0.612414
ABRAXAS2	Intracerebral hemorrhage	45	1.02 (0.66-1.56)	0.932949
ABRAXAS2	Pulmonary embolism	85	0.75 (0.54-1.04)	0.0835332
ABRAXAS2	AF	93	1.16 (0.86-1.57)	0.331566
ABRAXAS2	Ischemic stroke	100	1.18 (0.89-1.57)	0.259148
ABRAXAS2	HF	173	1.23 (0.99-1.52)	0.0643339
ABRAXAS2	CAD	409	1.21 (1.05-1.39)	0.00846528
ACAA1	Cardiomyopathy	22	1.34 (0.89-2.03)	0.160028
ACAA1	Peripheral arterial disease	29	1.32 (0.91-1.91)	0.138446
ACAA1	Abdominal aneurysm	29	0.81 (0.52-1.25)	0.342779
ACAA1	Deep vein thrombosis	29	1.12 (0.76-1.64)	0.571676
ACAA1	Subarachnoid hemorrhage	30	1.62 (1.17-2.23)	0.00351067
ACAA1	Aortic valve stenosis	32	0.73 (0.48-1.11)	0.13802
ACAA1	Intracerebral hemorrhage	59	1.01 (0.76-1.35)	0.926963
ACAA1	Pulmonary embolism	109	1.07 (0.87-1.31)	0.538398
ACAA1	AF	115	0.89 (0.72-1.10)	0.27549
ACAA1	Ischemic stroke	127	1.09 (0.90-1.32)	0.360632
ACAA1	HF	213	1.13 (0.98-1.31)	0.0907702
ACAA1	CAD	506	1.11 (1.01-1.22)	0.0284201
ACADM	Abdominal aneurysm	22	0.91 (0.49-1.67)	0.754537
ACADM	Peripheral arterial disease	23	1.10 (0.67-1.80)	0.700962
ACADM	Cardiomyopathy	24	1.08 (0.65-1.78)	0.774415
ACADM	Subarachnoid hemorrhage	25	0.88 (0.48-1.62)	0.679362
ACADM	Deep vein thrombosis	26	0.52 (0.22-1.21)	0.127997
ACADM	Aortic valve stenosis	29	0.93 (0.55-1.60)	0.804522
ACADM	Intracerebral hemorrhage	48	0.96 (0.64-1.44)	0.836609
ACADM	Pulmonary embolism	87	1.16 (0.91-1.49)	0.223408
ACADM	AF	98	1.09 (0.85-1.40)	0.485063
ACADM	Ischemic stroke	105	1.08 (0.85-1.37)	0.525435
ACADM	HF	177	1.08 (0.90-1.30)	0.388855
ACADM	CAD	430	1.06 (0.94-1.20)	0.367281
ACADSB	Abdominal aneurysm	23	0.69 (0.43-1.12)	0.133815
ACADSB	Peripheral arterial disease	23	1.36 (0.91-2.04)	0.136237
ACADSB	Cardiomyopathy	25	0.82 (0.52-1.27)	0.368009
ACADSB	Subarachnoid hemorrhage	25	1.17 (0.78-1.76)	0.435636
ACADSB	Deep vein thrombosis	26	1.00 (0.66-1.51)	0.981706
ACADSB	Aortic valve stenosis	30	0.89 (0.59-1.33)	0.556051
ACADSB	Intracerebral hemorrhage	47	1.06 (0.78-1.44)	0.688898
ACADSB	Pulmonary embolism	87	0.97 (0.77-1.22)	0.768233
ACADSB	AF	99	1.02 (0.83-1.27)	0.824785
ACADSB	Ischemic stroke	104	1.22 (1.00-1.49)	0.0468974
ACADSB	HF	181	1.11 (0.95-1.30)	0.186692
ACADSB	CAD	433	1.07 (0.97-1.18)	0.195618
ACAN	Peripheral arterial disease	26	0.54 (0.16-1.88)	0.333639
ACAN	Cardiomyopathy	27	0.26 (0.08-0.87)	0.0294156
ACAN	Deep vein thrombosis	29	1.19 (0.37-3.84)	0.775002
ACAN	Subarachnoid hemorrhage	30	1.57 (0.49-4.98)	0.44414
ACAN	Abdominal aneurysm	30	1.08 (0.34-3.46)	0.895351
ACAN	Aortic valve stenosis	34	1.41 (0.47-4.29)	0.541192
ACAN	Intracerebral hemorrhage	56	2.44 (1.04-5.72)	0.0408664
ACAN	Pulmonary embolism	111	0.97 (0.53-1.76)	0.915334
ACAN	AF	117	1.07 (0.59-1.94)	0.830628
ACAN	Ischemic stroke	127	1.67 (0.94-2.97)	0.0785249
ACAN	HF	212	0.67 (0.43-1.03)	0.0698068
ACAN	CAD	505	0.81 (0.61-1.07)	0.139732
ACE	Peripheral arterial disease	22	1.05 (0.23-4.85)	0.948341
ACE	Abdominal aneurysm	23	0.68 (0.16-2.91)	0.604114
ACE	Cardiomyopathy	24	4.07 (1.33-12.44)	0.013622
ACE	Subarachnoid hemorrhage	25	0.56 (0.14-2.22)	0.407625
ACE	Deep vein thrombosis	26	1.50 (0.37-6.11)	0.570829
ACE	Aortic valve stenosis	29	1.95 (0.52-7.25)	0.318978
ACE	Intracerebral hemorrhage	48	1.26 (0.44-3.59)	0.665539
ACE	Pulmonary embolism	86	0.82 (0.39-1.76)	0.615398
ACE	AF	98	1.13 (0.55-2.33)	0.736716
ACE	Ischemic stroke	107	1.04 (0.52-2.09)	0.906008
ACE	HF	182	1.31 (0.77-2.22)	0.31161
ACE	CAD	435	1.23 (0.87-1.73)	0.239129
ACE2	Peripheral arterial disease	27	1.35 (0.78-2.34)	0.278296
ACE2	Cardiomyopathy	27	1.30 (0.72-2.34)	0.381432
ACE2	Subarachnoid hemorrhage	28	1.48 (0.83-2.64)	0.182053
ACE2	Abdominal aneurysm	29	1.48 (0.85-2.61)	0.168889
ACE2	Deep vein thrombosis	31	1.18 (0.68-2.05)	0.560429
ACE2	Aortic valve stenosis	35	1.12 (0.65-1.92)	0.674011
ACE2	Intracerebral hemorrhage	60	0.67 (0.40-1.12)	0.123729
ACE2	Pulmonary embolism	112	1.12 (0.84-1.51)	0.436629
ACE2	AF	117	1.09 (0.81-1.46)	0.571603
ACE2	Ischemic stroke	129	0.98 (0.73-1.32)	0.916201
ACE2	HF	212	1.33 (1.09-1.63)	0.00503885
ACE2	CAD	504	1.40 (1.23-1.59)	3.51e-07
ACHE	Peripheral arterial disease	22	0.33 (0.09-1.20)	0.0919572
ACHE	Subarachnoid hemorrhage	22	0.46 (0.12-1.72)	0.245655
ACHE	Abdominal aneurysm	22	0.50 (0.14-1.79)	0.287002
ACHE	Cardiomyopathy	24	2.33 (0.96-5.65)	0.0618405
ACHE	Deep vein thrombosis	26	1.81 (0.67-4.85)	0.238785
ACHE	Aortic valve stenosis	29	1.19 (0.41-3.43)	0.746059
ACHE	Intracerebral hemorrhage	47	1.03 (0.44-2.40)	0.950087
ACHE	Pulmonary embolism	86	1.01 (0.54-1.89)	0.96701
ACHE	Ischemic stroke	100	0.51 (0.28-0.94)	0.0318225
ACHE	AF	100	1.45 (0.84-2.50)	0.17658
ACHE	HF	179	1.18 (0.78-1.80)	0.429589
ACHE	CAD	431	0.85 (0.64-1.12)	0.242751
ACOT13	Peripheral arterial disease	23	1.47 (1.04-2.08)	0.0303895
ACOT13	Abdominal aneurysm	23	1.00 (0.70-1.42)	0.986647
ACOT13	Subarachnoid hemorrhage	24	1.33 (0.94-1.88)	0.10557
ACOT13	Cardiomyopathy	25	0.84 (0.60-1.17)	0.298461
ACOT13	Deep vein thrombosis	25	1.04 (0.74-1.45)	0.818279
ACOT13	Aortic valve stenosis	29	0.79 (0.58-1.09)	0.147829
ACOT13	Intracerebral hemorrhage	49	1.14 (0.89-1.45)	0.302247
ACOT13	Pulmonary embolism	83	0.93 (0.77-1.12)	0.43145
ACOT13	AF	99	1.10 (0.93-1.30)	0.274901
ACOT13	Ischemic stroke	106	1.19 (1.01-1.41)	0.035112
ACOT13	HF	176	1.17 (1.03-1.33)	0.0144937
ACOT13	CAD	431	1.12 (1.04-1.22)	0.0049454
ACOX1	Peripheral arterial disease	27	1.64 (1.05-2.55)	0.0282066
ACOX1	Cardiomyopathy	27	1.14 (0.60-2.16)	0.688272
ACOX1	Deep vein thrombosis	29	1.41 (0.85-2.36)	0.184808
ACOX1	Abdominal aneurysm	30	0.72 (0.36-1.44)	0.356587
ACOX1	Subarachnoid hemorrhage	30	1.28 (0.72-2.28)	0.402167
ACOX1	Aortic valve stenosis	34	0.66 (0.34-1.26)	0.206346
ACOX1	Intracerebral hemorrhage	59	1.12 (0.72-1.75)	0.610667
ACOX1	Pulmonary embolism	111	1.27 (0.96-1.68)	0.0940099
ACOX1	AF	119	1.03 (0.75-1.41)	0.851126
ACOX1	Ischemic stroke	128	1.39 (1.08-1.79)	0.0108521
ACOX1	HF	215	1.14 (0.92-1.43)	0.227767
ACOX1	CAD	511	1.16 (1.00-1.34)	0.0503815
ACP1	Abdominal aneurysm	21	0.54 (0.19-1.56)	0.254395
ACP1	Peripheral arterial disease	21	0.67 (0.24-1.86)	0.436978
ACP1	Cardiomyopathy	24	0.87 (0.35-2.16)	0.771344
ACP1	Subarachnoid hemorrhage	25	0.92 (0.38-2.22)	0.85645
ACP1	Deep vein thrombosis	26	1.47 (0.72-2.98)	0.287562
ACP1	Aortic valve stenosis	28	1.05 (0.48-2.32)	0.902561
ACP1	Intracerebral hemorrhage	47	0.76 (0.39-1.50)	0.429625
ACP1	Pulmonary embolism	81	0.91 (0.56-1.48)	0.705518
ACP1	AF	94	0.54 (0.33-0.89)	0.0162157
ACP1	Ischemic stroke	102	0.71 (0.45-1.13)	0.152971
ACP1	HF	175	0.74 (0.53-1.05)	0.0942733
ACP1	CAD	419	0.75 (0.60-0.94)	0.0114265
ACP5	Cardiomyopathy	27	0.38 (0.13-1.09)	0.0720585
ACP5	Peripheral arterial disease	28	2.74 (1.64-4.57)	0.00011471
ACP5	Subarachnoid hemorrhage	29	0.96 (0.34-2.68)	0.932616
ACP5	Abdominal aneurysm	30	1.02 (0.37-2.80)	0.96849
ACP5	Deep vein thrombosis	31	0.96 (0.36-2.57)	0.937307
ACP5	Aortic valve stenosis	36	1.70 (0.77-3.75)	0.190949
ACP5	Intracerebral hemorrhage	59	0.94 (0.46-1.92)	0.856076
ACP5	Pulmonary embolism	114	1.38 (0.85-2.26)	0.195727
ACP5	AF	119	0.89 (0.53-1.48)	0.641557
ACP5	Ischemic stroke	131	1.16 (0.72-1.87)	0.531761
ACP5	HF	213	1.68 (1.23-2.29)	0.00123461
ACP5	CAD	518	1.82 (1.48-2.22)	7.04e-09
ACP6	Cardiomyopathy	26	0.94 (0.57-1.54)	0.798566
ACP6	Peripheral arterial disease	29	2.07 (1.37-3.12)	0.000531611
ACP6	Subarachnoid hemorrhage	30	1.65 (0.94-2.90)	0.0836876
ACP6	Deep vein thrombosis	30	0.82 (0.54-1.27)	0.376916
ACP6	Abdominal aneurysm	30	0.99 (0.61-1.62)	0.972767
ACP6	Aortic valve stenosis	36	0.81 (0.56-1.17)	0.254094
ACP6	Intracerebral hemorrhage	61	1.05 (0.74-1.48)	0.790398
ACP6	Pulmonary embolism	116	1.08 (0.84-1.39)	0.531809
ACP6	AF	120	1.13 (0.88-1.45)	0.351398
ACP6	Ischemic stroke	134	1.14 (0.90-1.45)	0.283409
ACP6	HF	213	1.17 (0.97-1.41)	0.106352
ACP6	CAD	519	1.12 (0.99-1.26)	0.0633644
ACRBP	Peripheral arterial disease	23	1.87 (1.12-3.13)	0.0168433
ACRBP	Abdominal aneurysm	23	0.66 (0.22-2.01)	0.46472
ACRBP	Subarachnoid hemorrhage	25	1.96 (1.18-3.26)	0.00950914
ACRBP	Cardiomyopathy	25	0.30 (0.10-0.93)	0.0367667
ACRBP	Deep vein thrombosis	26	1.04 (0.40-2.71)	0.93104
ACRBP	Aortic valve stenosis	29	0.60 (0.22-1.63)	0.316116
ACRBP	Intracerebral hemorrhage	49	0.77 (0.37-1.60)	0.480021
ACRBP	Pulmonary embolism	87	0.72 (0.41-1.28)	0.262657
ACRBP	AF	98	1.30 (0.87-1.96)	0.201582
ACRBP	Ischemic stroke	105	1.29 (0.86-1.93)	0.211184
ACRBP	HF	179	1.35 (0.98-1.84)	0.0624447
ACRBP	CAD	430	1.29 (1.05-1.59)	0.0139576
ACRV1	Abdominal aneurysm	21	1.14 (0.76-1.71)	0.52491
ACRV1	Peripheral arterial disease	21	1.03 (0.63-1.66)	0.916507
ACRV1	Cardiomyopathy	24	0.59 (0.33-1.05)	0.0742057
ACRV1	Subarachnoid hemorrhage	25	0.92 (0.48-1.76)	0.804388
ACRV1	Deep vein thrombosis	26	1.22 (0.79-1.89)	0.360777
ACRV1	Aortic valve stenosis	28	0.96 (0.63-1.48)	0.868446
ACRV1	Intracerebral hemorrhage	47	0.76 (0.52-1.13)	0.174439
ACRV1	Pulmonary embolism	81	0.94 (0.72-1.22)	0.622719
ACRV1	AF	94	0.94 (0.74-1.18)	0.577576
ACRV1	Ischemic stroke	102	1.12 (0.90-1.39)	0.304744
ACRV1	HF	175	1.22 (1.05-1.43)	0.010434
ACRV1	CAD	419	1.15 (1.04-1.26)	0.00558973
ACSL1	Abdominal aneurysm	21	0.67 (0.15-2.90)	0.588575
ACSL1	Peripheral arterial disease	22	1.60 (0.70-3.66)	0.262437
ACSL1	Cardiomyopathy	24	0.88 (0.26-2.89)	0.827439
ACSL1	Deep vein thrombosis	25	0.47 (0.12-1.88)	0.286298
ACSL1	Subarachnoid hemorrhage	25	1.27 (0.55-2.91)	0.57667
ACSL1	Aortic valve stenosis	28	1.60 (0.82-3.12)	0.168221
ACSL1	Intracerebral hemorrhage	45	0.72 (0.28-1.80)	0.478051
ACSL1	Pulmonary embolism	85	0.55 (0.26-1.14)	0.108821
ACSL1	AF	93	0.92 (0.51-1.65)	0.771722
ACSL1	Ischemic stroke	100	1.17 (0.72-1.90)	0.53193
ACSL1	HF	173	1.10 (0.74-1.62)	0.644364
ACSL1	CAD	409	1.26 (1.01-1.59)	0.0445929
ACTA2	Peripheral arterial disease	27	1.90 (1.21-2.98)	0.00508208
ACTA2	Cardiomyopathy	27	1.85 (1.20-2.84)	0.00516223
ACTA2	Subarachnoid hemorrhage	28	1.15 (0.57-2.35)	0.693003
ACTA2	Abdominal aneurysm	29	1.86 (1.20-2.87)	0.00553754
ACTA2	Deep vein thrombosis	31	1.62 (0.97-2.69)	0.0652266
ACTA2	Aortic valve stenosis	35	1.82 (1.17-2.83)	0.00761305
ACTA2	Intracerebral hemorrhage	60	1.37 (0.89-2.12)	0.149527
ACTA2	Pulmonary embolism	112	1.52 (1.14-2.03)	0.00460139
ACTA2	AF	117	1.58 (1.20-2.08)	0.00102147
ACTA2	Ischemic stroke	129	1.42 (1.07-1.89)	0.0149583
ACTA2	HF	212	2.02 (1.74-2.34)	3.74e-20
ACTA2	CAD	504	1.69 (1.49-1.91)	6.72e-17
ACTN2	Abdominal aneurysm	21	1.59 (0.95-2.66)	0.0772197
ACTN2	Peripheral arterial disease	22	1.76 (1.06-2.91)	0.0284612
ACTN2	Cardiomyopathy	24	1.58 (0.96-2.61)	0.0733241
ACTN2	Subarachnoid hemorrhage	25	0.65 (0.29-1.43)	0.28078
ACTN2	Deep vein thrombosis	25	1.10 (0.59-2.03)	0.768437
ACTN2	Aortic valve stenosis	28	1.09 (0.60-1.97)	0.782931
ACTN2	Intracerebral hemorrhage	45	1.32 (0.86-2.01)	0.199239
ACTN2	Pulmonary embolism	85	1.12 (0.80-1.56)	0.508482
ACTN2	AF	93	1.36 (1.02-1.82)	0.0374988
ACTN2	Ischemic stroke	100	1.24 (0.92-1.66)	0.154579
ACTN2	HF	173	1.42 (1.16-1.75)	0.000665036
ACTN2	CAD	409	1.26 (1.10-1.45)	0.00120077
ACTN4	Cardiomyopathy	25	1.03 (0.34-3.07)	0.961755
ACTN4	Abdominal aneurysm	27	1.72 (0.95-3.12)	0.0745504
ACTN4	Peripheral arterial disease	29	1.56 (0.75-3.22)	0.232106
ACTN4	Subarachnoid hemorrhage	29	0.94 (0.32-2.71)	0.904252
ACTN4	Deep vein thrombosis	31	1.09 (0.43-2.77)	0.85407
ACTN4	Aortic valve stenosis	34	1.49 (0.79-2.82)	0.219628
ACTN4	Intracerebral hemorrhage	60	0.86 (0.40-1.84)	0.690352
ACTN4	Pulmonary embolism	113	1.22 (0.78-1.91)	0.377958
ACTN4	AF	120	1.09 (0.68-1.73)	0.722693
ACTN4	Ischemic stroke	128	1.14 (0.73-1.77)	0.5754
ACTN4	HF	208	1.43 (1.09-1.87)	0.00992706
ACTN4	CAD	509	1.21 (0.99-1.49)	0.065225
ACVRL1	Cardiomyopathy	27	1.80 (0.49-6.62)	0.378913
ACVRL1	Peripheral arterial disease	28	13.14 (6.78-25.47)	2.31e-14
ACVRL1	Subarachnoid hemorrhage	28	0.76 (0.18-3.13)	0.699517
ACVRL1	Abdominal aneurysm	29	6.83 (3.10-15.07)	1.91e-06
ACVRL1	Deep vein thrombosis	29	0.98 (0.26-3.78)	0.979512
ACVRL1	Aortic valve stenosis	34	4.91 (2.07-11.62)	0.000294931
ACVRL1	Intracerebral hemorrhage	61	2.66 (1.19-5.97)	0.0175515
ACVRL1	Pulmonary embolism	114	2.34 (1.29-4.25)	0.00507608
ACVRL1	AF	117	4.23 (2.54-7.04)	2.94e-08
ACVRL1	Ischemic stroke	131	2.89 (1.70-4.91)	9.34e-05
ACVRL1	HF	209	6.04 (4.37-8.33)	7.08e-28
ACVRL1	CAD	514	4.39 (3.48-5.53)	5.83e-36
ACY1	Peripheral arterial disease	27	1.53 (0.92-2.53)	0.100405
ACY1	Cardiomyopathy	27	0.78 (0.44-1.37)	0.390346
ACY1	Deep vein thrombosis	29	1.06 (0.63-1.77)	0.8342
ACY1	Abdominal aneurysm	30	0.62 (0.35-1.08)	0.0923336
ACY1	Subarachnoid hemorrhage	30	1.42 (0.86-2.34)	0.175099
ACY1	Aortic valve stenosis	34	0.75 (0.45-1.25)	0.267768
ACY1	Intracerebral hemorrhage	59	0.84 (0.57-1.25)	0.398968
ACY1	Pulmonary embolism	111	1.01 (0.77-1.32)	0.939727
ACY1	AF	119	0.74 (0.56-0.97)	0.032062
ACY1	Ischemic stroke	128	0.98 (0.75-1.27)	0.871984
ACY1	HF	215	0.87 (0.72-1.06)	0.171665
ACY1	CAD	511	1.05 (0.93-1.19)	0.452368
ACY3	Deep vein thrombosis	30	0.74 (0.39-1.40)	0.354697
ACY3	Subarachnoid hemorrhage	31	1.37 (0.77-2.45)	0.287604
ACY3	Abdominal aneurysm	31	1.19 (0.65-2.18)	0.56341
ACY3	Aortic valve stenosis	41	0.90 (0.52-1.57)	0.714051
ACY3	Peripheral arterial disease	50	1.56 (1.01-2.41)	0.0453575
ACY3	Cardiomyopathy	55	1.86 (1.26-2.74)	0.00166585
ACY3	Intracerebral hemorrhage	62	1.16 (0.75-1.79)	0.497104
ACY3	Pulmonary embolism	118	0.90 (0.66-1.23)	0.503579
ACY3	Ischemic stroke	165	1.23 (0.95-1.59)	0.120256
ACY3	AF	192	1.49 (1.19-1.87)	0.000533322
ACY3	HF	357	1.20 (1.00-1.42)	0.0468209
ACY3	CAD	780	1.34 (1.19-1.50)	1.09e-06
ACYP1	Subarachnoid hemorrhage	28	1.15 (0.67-1.98)	0.60738
ACYP1	Deep vein thrombosis	31	1.52 (0.92-2.50)	0.0996021
ACYP1	Abdominal aneurysm	32	0.88 (0.51-1.51)	0.650821
ACYP1	Aortic valve stenosis	41	1.05 (0.66-1.68)	0.831325
ACYP1	Peripheral arterial disease	50	1.54 (1.03-2.31)	0.0360525
ACYP1	Cardiomyopathy	56	0.92 (0.62-1.37)	0.685535
ACYP1	Intracerebral hemorrhage	64	0.96 (0.66-1.40)	0.842038
ACYP1	Pulmonary embolism	118	0.94 (0.72-1.23)	0.648598
ACYP1	Ischemic stroke	165	1.13 (0.90-1.42)	0.280343
ACYP1	AF	200	0.85 (0.69-1.05)	0.141087
ACYP1	HF	362	1.00 (0.86-1.17)	0.991577
ACYP1	CAD	795	1.15 (1.04-1.28)	0.00776506
ADA	Subarachnoid hemorrhage	37	1.23 (0.56-2.70)	0.610678
ADA	Deep vein thrombosis	37	1.11 (0.50-2.47)	0.791069
ADA	Abdominal aneurysm	41	0.69 (0.31-1.55)	0.365317
ADA	Aortic valve stenosis	52	1.10 (0.55-2.18)	0.791971
ADA	Cardiomyopathy	63	1.44 (0.82-2.55)	0.207061
ADA	Peripheral arterial disease	71	1.74 (1.06-2.87)	0.0299278
ADA	Intracerebral hemorrhage	78	1.22 (0.71-2.08)	0.478134
ADA	Pulmonary embolism	153	1.10 (0.74-1.63)	0.640883
ADA	Ischemic stroke	222	1.36 (1.00-1.85)	0.0512939
ADA	AF	244	0.96 (0.70-1.32)	0.802509
ADA	HF	449	1.39 (1.12-1.72)	0.00301293
ADA	CAD	979	1.27 (1.09-1.47)	0.00193786
ADA2	Subarachnoid hemorrhage	36	1.41 (0.71-2.80)	0.320894
ADA2	Deep vein thrombosis	37	0.87 (0.45-1.70)	0.686074
ADA2	Abdominal aneurysm	39	2.35 (1.31-4.22)	0.00411302
ADA2	Aortic valve stenosis	53	1.54 (0.90-2.62)	0.113066
ADA2	Cardiomyopathy	63	2.39 (1.54-3.73)	0.00011375
ADA2	Peripheral arterial disease	71	3.37 (2.27-4.99)	1.4e-09
ADA2	Intracerebral hemorrhage	81	1.46 (0.93-2.27)	0.0965196
ADA2	Pulmonary embolism	150	1.12 (0.81-1.55)	0.497544
ADA2	Ischemic stroke	220	1.94 (1.51-2.51)	3.06e-07
ADA2	AF	239	2.08 (1.64-2.64)	1.82e-09
ADA2	HF	445	2.69 (2.30-3.15)	7.78e-35
ADA2	CAD	975	2.27 (2.03-2.54)	2.77e-46
ADAM12	Abdominal aneurysm	31	3.37 (2.06-5.52)	1.43e-06
ADAM12	Subarachnoid hemorrhage	31	1.91 (1.09-3.36)	0.0239451
ADAM12	Deep vein thrombosis	31	1.68 (0.81-3.49)	0.164769
ADAM12	Aortic valve stenosis	41	2.36 (1.22-4.58)	0.0108685
ADAM12	Peripheral arterial disease	49	3.60 (2.63-4.93)	1.27e-15
ADAM12	Cardiomyopathy	55	2.30 (1.73-3.05)	9.81e-09
ADAM12	Intracerebral hemorrhage	63	1.80 (1.03-3.14)	0.0400626
ADAM12	Pulmonary embolism	114	1.92 (1.35-2.72)	0.000264961
ADAM12	Ischemic stroke	170	2.44 (1.91-3.12)	1.15e-12
ADAM12	AF	193	2.55 (1.95-3.34)	9.42e-12
ADAM12	HF	358	2.81 (2.47-3.19)	2e-57
ADAM12	CAD	785	2.48 (2.22-2.75)	5.4e-62
ADAM15	Subarachnoid hemorrhage	35	1.15 (0.44-3.04)	0.776537
ADAM15	Deep vein thrombosis	37	1.12 (0.44-2.87)	0.816446
ADAM15	Abdominal aneurysm	39	1.03 (0.41-2.61)	0.945457
ADAM15	Aortic valve stenosis	50	1.64 (0.73-3.66)	0.228762
ADAM15	Cardiomyopathy	63	1.68 (0.84-3.39)	0.145233
ADAM15	Peripheral arterial disease	69	1.05 (0.53-2.10)	0.88948
ADAM15	Intracerebral hemorrhage	77	1.57 (0.82-3.01)	0.174985
ADAM15	Pulmonary embolism	147	1.18 (0.74-1.90)	0.48738
ADAM15	Ischemic stroke	216	1.84 (1.25-2.71)	0.00187219
ADAM15	AF	236	2.28 (1.58-3.29)	9.44e-06
ADAM15	HF	441	1.77 (1.35-2.31)	3.09e-05
ADAM15	CAD	950	1.42 (1.18-1.70)	0.000203237
ADAM22	Subarachnoid hemorrhage	35	0.68 (0.29-1.59)	0.375967
ADAM22	Deep vein thrombosis	35	1.25 (0.54-2.88)	0.59837
ADAM22	Abdominal aneurysm	40	3.46 (1.66-7.21)	0.000953258
ADAM22	Aortic valve stenosis	51	1.52 (0.77-3.02)	0.231604
ADAM22	Cardiomyopathy	60	0.48 (0.26-0.91)	0.0243623
ADAM22	Peripheral arterial disease	69	1.87 (1.05-3.32)	0.0338395
ADAM22	Intracerebral hemorrhage	81	0.99 (0.57-1.71)	0.958483
ADAM22	Pulmonary embolism	150	1.16 (0.78-1.74)	0.459936
ADAM22	Ischemic stroke	217	1.41 (1.01-1.97)	0.0408577
ADAM22	AF	236	0.88 (0.64-1.21)	0.441266
ADAM22	HF	439	1.47 (1.17-1.85)	0.00102874
ADAM22	CAD	963	1.20 (1.03-1.41)	0.0204526
ADAM23	Deep vein thrombosis	37	1.40 (0.59-3.33)	0.451918
ADAM23	Subarachnoid hemorrhage	37	0.84 (0.38-1.86)	0.670365
ADAM23	Abdominal aneurysm	41	4.05 (1.66-9.87)	0.00206025
ADAM23	Aortic valve stenosis	52	1.40 (0.67-2.93)	0.372407
ADAM23	Cardiomyopathy	63	1.64 (0.83-3.23)	0.153876
ADAM23	Peripheral arterial disease	71	1.87 (0.98-3.58)	0.0593061
ADAM23	Intracerebral hemorrhage	78	0.94 (0.54-1.65)	0.835628
ADAM23	Pulmonary embolism	153	1.19 (0.78-1.81)	0.418
ADAM23	Ischemic stroke	222	1.64 (1.14-2.37)	0.00737497
ADAM23	AF	244	1.19 (0.85-1.66)	0.310409
ADAM23	HF	449	1.40 (1.09-1.79)	0.00907908
ADAM23	CAD	979	1.34 (1.13-1.58)	0.00069476
ADAM8	Deep vein thrombosis	37	1.19 (0.43-3.24)	0.740445
ADAM8	Subarachnoid hemorrhage	37	1.00 (0.36-2.77)	0.996661
ADAM8	Abdominal aneurysm	41	2.87 (1.41-5.85)	0.00378655
ADAM8	Aortic valve stenosis	53	1.92 (0.89-4.12)	0.0954425
ADAM8	Cardiomyopathy	61	1.15 (0.53-2.49)	0.715187
ADAM8	Peripheral arterial disease	70	1.92 (0.98-3.75)	0.0555285
ADAM8	Intracerebral hemorrhage	79	1.03 (0.52-2.06)	0.927348
ADAM8	Pulmonary embolism	155	1.13 (0.69-1.84)	0.637142
ADAM8	Ischemic stroke	223	2.24 (1.57-3.21)	1.04e-05
ADAM8	AF	242	1.57 (1.08-2.28)	0.0188136
ADAM8	HF	447	2.47 (1.97-3.10)	8.68e-15
ADAM8	CAD	974	2.11 (1.79-2.50)	2.79e-18
ADAM9	Subarachnoid hemorrhage	30	1.89 (0.66-5.42)	0.237581
ADAM9	Deep vein thrombosis	30	0.80 (0.25-2.56)	0.708248
ADAM9	Abdominal aneurysm	34	2.95 (1.16-7.46)	0.0225362
ADAM9	Aortic valve stenosis	42	1.14 (0.43-3.00)	0.794625
ADAM9	Peripheral arterial disease	51	4.34 (2.30-8.18)	5.67e-06
ADAM9	Cardiomyopathy	57	1.71 (0.79-3.70)	0.169999
ADAM9	Intracerebral hemorrhage	66	2.31 (1.17-4.55)	0.0157136
ADAM9	Pulmonary embolism	116	2.73 (1.73-4.32)	1.72e-05
ADAM9	Ischemic stroke	174	2.10 (1.36-3.25)	0.000870678
ADAM9	AF	199	1.39 (0.89-2.16)	0.142328
ADAM9	HF	362	3.93 (3.16-4.89)	8.08e-35
ADAM9	CAD	806	2.69 (2.25-3.22)	2.58e-27
ADAMTS1	Abdominal aneurysm	31	2.00 (0.97-4.11)	0.0597906
ADAMTS1	Subarachnoid hemorrhage	31	1.43 (0.58-3.57)	0.438306
ADAMTS1	Deep vein thrombosis	31	1.39 (0.53-3.62)	0.503312
ADAMTS1	Aortic valve stenosis	41	1.19 (0.46-3.08)	0.717873
ADAMTS1	Peripheral arterial disease	49	1.64 (0.80-3.36)	0.177655
ADAMTS1	Cardiomyopathy	55	1.70 (0.94-3.06)	0.077051
ADAMTS1	Intracerebral hemorrhage	63	1.19 (0.56-2.50)	0.649467
ADAMTS1	Pulmonary embolism	114	1.63 (1.04-2.56)	0.0328024
ADAMTS1	Ischemic stroke	170	1.94 (1.41-2.67)	5.38e-05
ADAMTS1	AF	193	1.69 (1.19-2.39)	0.00354815
ADAMTS1	HF	358	1.99 (1.61-2.45)	1.84e-10
ADAMTS1	CAD	785	1.86 (1.60-2.17)	1.24e-15
ADAMTS13	Deep vein thrombosis	37	0.29 (0.10-0.85)	0.0243762
ADAMTS13	Subarachnoid hemorrhage	37	0.31 (0.10-0.92)	0.0355001
ADAMTS13	Abdominal aneurysm	42	0.27 (0.10-0.71)	0.00785094
ADAMTS13	Aortic valve stenosis	53	0.36 (0.14-0.90)	0.0288411
ADAMTS13	Cardiomyopathy	63	1.22 (0.48-3.14)	0.67512
ADAMTS13	Peripheral arterial disease	71	0.86 (0.36-2.05)	0.737518
ADAMTS13	Intracerebral hemorrhage	79	0.63 (0.28-1.44)	0.277594
ADAMTS13	Pulmonary embolism	150	0.55 (0.31-0.98)	0.041531
ADAMTS13	Ischemic stroke	222	0.57 (0.35-0.92)	0.0202752
ADAMTS13	AF	244	0.89 (0.56-1.42)	0.62251
ADAMTS13	HF	452	0.67 (0.48-0.93)	0.0182309
ADAMTS13	CAD	986	0.69 (0.55-0.87)	0.00182563
ADAMTS15	Deep vein thrombosis	36	1.85 (0.92-3.70)	0.082397
ADAMTS15	Subarachnoid hemorrhage	37	1.03 (0.52-2.02)	0.93949
ADAMTS15	Abdominal aneurysm	41	3.03 (1.77-5.19)	5.26e-05
ADAMTS15	Aortic valve stenosis	50	1.16 (0.63-2.15)	0.626201
ADAMTS15	Cardiomyopathy	61	1.19 (0.69-2.05)	0.525427
ADAMTS15	Peripheral arterial disease	71	3.38 (2.25-5.07)	3.94e-09
ADAMTS15	Intracerebral hemorrhage	80	1.00 (0.62-1.59)	0.991236
ADAMTS15	Pulmonary embolism	150	1.44 (1.02-2.03)	0.0386317
ADAMTS15	Ischemic stroke	222	1.43 (1.07-1.91)	0.0154243
ADAMTS15	AF	243	1.70 (1.30-2.23)	0.000106443
ADAMTS15	HF	440	2.22 (1.83-2.68)	3.13e-16
ADAMTS15	CAD	959	1.86 (1.63-2.13)	1.53e-19
ADAMTS16	Subarachnoid hemorrhage	35	0.93 (0.34-2.52)	0.881573
ADAMTS16	Deep vein thrombosis	37	1.34 (0.69-2.59)	0.391387
ADAMTS16	Abdominal aneurysm	39	1.76 (1.28-2.44)	0.000549625
ADAMTS16	Aortic valve stenosis	50	1.33 (0.77-2.30)	0.308123
ADAMTS16	Cardiomyopathy	63	1.00 (0.51-1.97)	0.995544
ADAMTS16	Peripheral arterial disease	69	1.22 (0.71-2.10)	0.467566
ADAMTS16	Intracerebral hemorrhage	77	1.10 (0.61-1.96)	0.756353
ADAMTS16	Pulmonary embolism	147	1.31 (0.93-1.84)	0.123587
ADAMTS16	Ischemic stroke	216	1.52 (1.24-1.86)	4.98e-05
ADAMTS16	AF	236	1.00 (0.70-1.43)	0.99861
ADAMTS16	HF	441	1.48 (1.28-1.72)	2.32e-07
ADAMTS16	CAD	950	1.41 (1.26-1.58)	1.81e-09
ADAMTS4	Deep vein thrombosis	31	2.72 (1.61-4.61)	0.000193765
ADAMTS4	Abdominal aneurysm	31	2.63 (1.26-5.48)	0.0101031
ADAMTS4	Subarachnoid hemorrhage	31	0.79 (0.29-2.17)	0.646509
ADAMTS4	Aortic valve stenosis	41	2.55 (1.29-5.04)	0.00692176
ADAMTS4	Peripheral arterial disease	49	3.22 (1.93-5.38)	7.9e-06
ADAMTS4	Cardiomyopathy	55	1.91 (1.04-3.50)	0.0367282
ADAMTS4	Intracerebral hemorrhage	63	1.13 (0.57-2.24)	0.718651
ADAMTS4	Pulmonary embolism	114	1.72 (1.11-2.64)	0.0142029
ADAMTS4	Ischemic stroke	170	1.59 (1.09-2.33)	0.0164696
ADAMTS4	AF	193	1.49 (1.03-2.17)	0.0364902
ADAMTS4	HF	358	2.01 (1.58-2.55)	1.48e-08
ADAMTS4	CAD	785	1.85 (1.56-2.18)	4.77e-13
ADAMTS8	Deep vein thrombosis	36	1.09 (0.57-2.09)	0.80288
ADAMTS8	Subarachnoid hemorrhage	37	0.75 (0.39-1.42)	0.376263
ADAMTS8	Abdominal aneurysm	40	0.72 (0.39-1.34)	0.306467
ADAMTS8	Aortic valve stenosis	53	0.88 (0.51-1.51)	0.640252
ADAMTS8	Cardiomyopathy	61	0.97 (0.59-1.61)	0.910581
ADAMTS8	Peripheral arterial disease	72	0.67 (0.42-1.06)	0.0846959
ADAMTS8	Intracerebral hemorrhage	81	1.20 (0.77-1.87)	0.416205
ADAMTS8	Pulmonary embolism	154	0.92 (0.67-1.25)	0.583706
ADAMTS8	Ischemic stroke	220	0.85 (0.65-1.11)	0.221213
ADAMTS8	AF	243	0.97 (0.75-1.25)	0.826766
ADAMTS8	HF	448	0.81 (0.67-0.97)	0.0233257
ADAMTS8	CAD	968	0.87 (0.77-0.99)	0.0360223
ADAMTSL2	Deep vein thrombosis	29	0.53 (0.17-1.61)	0.262998
ADAMTSL2	Subarachnoid hemorrhage	30	1.54 (0.57-4.21)	0.397414
ADAMTSL2	Abdominal aneurysm	33	1.97 (0.83-4.72)	0.125733
ADAMTSL2	Aortic valve stenosis	43	0.72 (0.30-1.72)	0.462837
ADAMTSL2	Peripheral arterial disease	51	5.42 (3.21-9.14)	2.32e-10
ADAMTSL2	Cardiomyopathy	57	3.68 (2.18-6.21)	1.03e-06
ADAMTSL2	Intracerebral hemorrhage	64	2.05 (1.09-3.84)	0.0257842
ADAMTSL2	Pulmonary embolism	117	1.99 (1.27-3.11)	0.00264643
ADAMTSL2	Ischemic stroke	177	1.61 (1.09-2.40)	0.0180371
ADAMTSL2	AF	200	3.17 (2.32-4.34)	5.4e-13
ADAMTSL2	HF	365	3.64 (2.96-4.48)	1.54e-34
ADAMTSL2	CAD	806	2.72 (2.33-3.17)	3.12e-37
ADAMTSL4	Deep vein thrombosis	28	1.08 (0.24-4.86)	0.921702
ADAMTSL4	Subarachnoid hemorrhage	30	1.41 (0.32-6.15)	0.650935
ADAMTSL4	Abdominal aneurysm	33	1.66 (0.42-6.47)	0.468339
ADAMTSL4	Aortic valve stenosis	42	0.62 (0.19-2.08)	0.440965
ADAMTSL4	Peripheral arterial disease	50	2.70 (0.93-7.87)	0.0678968
ADAMTSL4	Cardiomyopathy	55	2.31 (0.85-6.28)	0.101809
ADAMTSL4	Intracerebral hemorrhage	62	1.38 (0.50-3.81)	0.535447
ADAMTSL4	Pulmonary embolism	114	1.57 (0.75-3.25)	0.22953
ADAMTSL4	Ischemic stroke	169	0.81 (0.43-1.52)	0.51238
ADAMTSL4	AF	201	1.86 (1.06-3.27)	0.0296573
ADAMTSL4	HF	360	2.40 (1.62-3.55)	1.22e-05
ADAMTSL4	CAD	791	1.55 (1.17-2.05)	0.00234945
ADAMTSL5	Deep vein thrombosis	31	0.54 (0.23-1.26)	0.152352
ADAMTSL5	Subarachnoid hemorrhage	31	1.37 (0.58-3.24)	0.468296
ADAMTSL5	Abdominal aneurysm	33	1.70 (0.87-3.30)	0.119614
ADAMTSL5	Aortic valve stenosis	43	0.94 (0.45-1.97)	0.868269
ADAMTSL5	Peripheral arterial disease	51	1.07 (0.55-2.07)	0.852015
ADAMTSL5	Cardiomyopathy	57	1.04 (0.56-1.95)	0.900775
ADAMTSL5	Intracerebral hemorrhage	64	1.76 (1.03-2.99)	0.03786
ADAMTSL5	Pulmonary embolism	120	1.03 (0.66-1.61)	0.887207
ADAMTSL5	Ischemic stroke	173	1.15 (0.80-1.66)	0.439837
ADAMTSL5	AF	200	1.33 (0.96-1.85)	0.0893189
ADAMTSL5	HF	367	1.24 (0.98-1.59)	0.0763887
ADAMTSL5	CAD	810	1.14 (0.97-1.35)	0.109128
ADCYAP1R1	Deep vein thrombosis	35	1.34 (0.82-2.18)	0.24978
ADCYAP1R1	Subarachnoid hemorrhage	37	0.69 (0.23-2.07)	0.511865
ADCYAP1R1	Abdominal aneurysm	40	1.31 (0.71-2.43)	0.383202
ADCYAP1R1	Aortic valve stenosis	49	1.25 (0.74-2.13)	0.402054
ADCYAP1R1	Cardiomyopathy	58	1.42 (1.03-1.96)	0.0347547
ADCYAP1R1	Peripheral arterial disease	69	1.16 (0.70-1.92)	0.555959
ADCYAP1R1	Intracerebral hemorrhage	79	0.52 (0.23-1.18)	0.117408
ADCYAP1R1	Pulmonary embolism	144	1.07 (0.73-1.58)	0.715552
ADCYAP1R1	Ischemic stroke	213	0.89 (0.60-1.33)	0.583907
ADCYAP1R1	AF	237	0.79 (0.52-1.20)	0.260945
ADCYAP1R1	HF	441	0.74 (0.54-1.01)	0.0610403
ADCYAP1R1	CAD	953	0.94 (0.79-1.13)	0.530083
ADD1	Subarachnoid hemorrhage	28	1.01 (0.61-1.68)	0.967452
ADD1	Deep vein thrombosis	31	1.47 (0.91-2.38)	0.117258
ADD1	Abdominal aneurysm	32	0.62 (0.38-1.00)	0.0506171
ADD1	Aortic valve stenosis	41	0.82 (0.54-1.25)	0.359649
ADD1	Peripheral arterial disease	50	1.16 (0.79-1.71)	0.453948
ADD1	Cardiomyopathy	56	0.80 (0.56-1.15)	0.229236
ADD1	Intracerebral hemorrhage	64	0.94 (0.67-1.32)	0.720592
ADD1	Pulmonary embolism	118	0.87 (0.68-1.12)	0.293788
ADD1	Ischemic stroke	167	0.98 (0.79-1.21)	0.856343
ADD1	AF	200	0.89 (0.73-1.08)	0.229411
ADD1	HF	363	0.92 (0.80-1.07)	0.282632
ADD1	CAD	797	1.03 (0.94-1.14)	0.500887
ADGRB3	Deep vein thrombosis	35	0.76 (0.31-1.87)	0.548891
ADGRB3	Subarachnoid hemorrhage	35	0.98 (0.40-2.41)	0.966342
ADGRB3	Abdominal aneurysm	40	2.19 (0.98-4.88)	0.055105
ADGRB3	Aortic valve stenosis	51	1.48 (0.72-3.05)	0.284629
ADGRB3	Cardiomyopathy	60	1.43 (0.74-2.78)	0.289916
ADGRB3	Peripheral arterial disease	69	1.90 (1.03-3.51)	0.0407264
ADGRB3	Intracerebral hemorrhage	81	1.32 (0.74-2.35)	0.355304
ADGRB3	Pulmonary embolism	150	0.97 (0.63-1.49)	0.88183
ADGRB3	Ischemic stroke	217	1.63 (1.15-2.31)	0.00641781
ADGRB3	AF	236	1.62 (1.16-2.27)	0.00444386
ADGRB3	HF	439	2.34 (1.85-2.96)	1.05e-12
ADGRB3	CAD	962	1.90 (1.61-2.24)	1.13e-14
ADGRD1	Subarachnoid hemorrhage	28	0.67 (0.25-1.75)	0.411822
ADGRD1	Deep vein thrombosis	31	0.51 (0.20-1.30)	0.159475
ADGRD1	Abdominal aneurysm	32	1.86 (0.83-4.16)	0.131799
ADGRD1	Aortic valve stenosis	41	1.29 (0.59-2.78)	0.522439
ADGRD1	Peripheral arterial disease	50	2.63 (1.44-4.78)	0.00160443
ADGRD1	Cardiomyopathy	56	2.84 (1.62-4.98)	0.000258893
ADGRD1	Intracerebral hemorrhage	64	0.68 (0.35-1.29)	0.235775
ADGRD1	Pulmonary embolism	118	1.00 (0.63-1.59)	0.989658
ADGRD1	Ischemic stroke	167	0.89 (0.60-1.32)	0.573787
ADGRD1	AF	200	2.00 (1.44-2.78)	3.5e-05
ADGRD1	HF	363	2.38 (1.89-3.01)	3.35e-13
ADGRD1	CAD	797	1.84 (1.56-2.17)	1.87e-13
ADGRE1	Deep vein thrombosis	30	0.98 (0.52-1.83)	0.94285
ADGRE1	Subarachnoid hemorrhage	30	0.99 (0.52-1.88)	0.966876
ADGRE1	Abdominal aneurysm	34	1.48 (0.84-2.62)	0.174163
ADGRE1	Aortic valve stenosis	42	0.72 (0.41-1.26)	0.249649
ADGRE1	Peripheral arterial disease	51	2.02 (1.30-3.14)	0.00175665
ADGRE1	Cardiomyopathy	57	1.03 (0.65-1.63)	0.909061
ADGRE1	Intracerebral hemorrhage	66	1.21 (0.80-1.84)	0.369293
ADGRE1	Pulmonary embolism	116	1.00 (0.73-1.37)	0.997513
ADGRE1	Ischemic stroke	174	1.33 (1.03-1.72)	0.028247
ADGRE1	AF	199	1.24 (0.97-1.58)	0.0859106
ADGRE1	HF	362	1.54 (1.30-1.83)	7.48e-07
ADGRE1	CAD	806	1.23 (1.09-1.38)	0.000913456
ADGRE2	Deep vein thrombosis	37	1.41 (0.52-3.81)	0.498952
ADGRE2	Subarachnoid hemorrhage	37	0.76 (0.26-2.18)	0.605519
ADGRE2	Abdominal aneurysm	40	1.51 (0.58-3.95)	0.39732
ADGRE2	Aortic valve stenosis	53	1.10 (0.47-2.60)	0.829131
ADGRE2	Cardiomyopathy	60	1.23 (0.56-2.72)	0.602572
ADGRE2	Peripheral arterial disease	72	3.26 (1.66-6.41)	0.0005852
ADGRE2	Intracerebral hemorrhage	81	1.42 (0.71-2.83)	0.320623
ADGRE2	Pulmonary embolism	154	0.99 (0.60-1.63)	0.962605
ADGRE2	Ischemic stroke	220	1.56 (1.03-2.35)	0.0369436
ADGRE2	AF	246	1.25 (0.84-1.86)	0.270836
ADGRE2	HF	444	1.56 (1.17-2.08)	0.00225534
ADGRE2	CAD	979	1.54 (1.27-1.87)	1.4e-05
ADGRE5	Subarachnoid hemorrhage	36	1.20 (0.46-3.17)	0.706363
ADGRE5	Deep vein thrombosis	36	0.90 (0.35-2.35)	0.83619
ADGRE5	Abdominal aneurysm	41	1.28 (0.54-3.03)	0.570659
ADGRE5	Aortic valve stenosis	53	1.24 (0.58-2.64)	0.576754
ADGRE5	Cardiomyopathy	63	1.26 (0.63-2.52)	0.515743
ADGRE5	Peripheral arterial disease	71	2.47 (1.47-4.16)	0.000660223
ADGRE5	Intracerebral hemorrhage	79	1.09 (0.57-2.09)	0.79184
ADGRE5	Pulmonary embolism	149	0.93 (0.58-1.49)	0.775679
ADGRE5	Ischemic stroke	221	1.44 (0.99-2.08)	0.0544989
ADGRE5	AF	242	1.38 (0.97-1.96)	0.0766472
ADGRE5	HF	448	1.86 (1.47-2.36)	2.47e-07
ADGRE5	CAD	981	1.61 (1.36-1.90)	2.76e-08
ADGRF5	Deep vein thrombosis	31	2.44 (0.73-8.12)	0.14723
ADGRF5	Subarachnoid hemorrhage	31	1.72 (0.54-5.50)	0.358855
ADGRF5	Abdominal aneurysm	33	1.80 (0.51-6.35)	0.359534
ADGRF5	Aortic valve stenosis	43	1.05 (0.35-3.09)	0.935215
ADGRF5	Peripheral arterial disease	51	4.18 (1.68-10.41)	0.00215153
ADGRF5	Cardiomyopathy	57	1.09 (0.44-2.73)	0.854006
ADGRF5	Intracerebral hemorrhage	64	0.84 (0.36-1.98)	0.697812
ADGRF5	Pulmonary embolism	120	1.57 (0.85-2.92)	0.151714
ADGRF5	Ischemic stroke	173	1.29 (0.77-2.17)	0.334282
ADGRF5	AF	200	0.97 (0.59-1.59)	0.904273
ADGRF5	HF	367	1.61 (1.12-2.31)	0.0103948
ADGRF5	CAD	810	1.64 (1.28-2.09)	8.28e-05
ADGRG1	Deep vein thrombosis	36	0.95 (0.66-1.37)	0.793542
ADGRG1	Subarachnoid hemorrhage	37	1.16 (0.79-1.71)	0.438683
ADGRG1	Abdominal aneurysm	41	1.27 (0.97-1.66)	0.0795829
ADGRG1	Aortic valve stenosis	50	1.14 (0.89-1.46)	0.289441
ADGRG1	Cardiomyopathy	61	1.41 (1.13-1.75)	0.0018981
ADGRG1	Peripheral arterial disease	71	1.78 (1.48-2.13)	4.93e-10
ADGRG1	Intracerebral hemorrhage	80	1.15 (0.92-1.44)	0.231499
ADGRG1	Pulmonary embolism	150	1.19 (1.02-1.38)	0.0243418
ADGRG1	Ischemic stroke	222	1.21 (1.07-1.37)	0.00239189
ADGRG1	AF	243	1.20 (1.07-1.34)	0.00144958
ADGRG1	HF	440	1.41 (1.30-1.52)	9.08e-19
ADGRG1	CAD	959	1.36 (1.29-1.43)	1.3e-29
ADGRG2	Deep vein thrombosis	35	1.48 (0.49-4.42)	0.485546
ADGRG2	Subarachnoid hemorrhage	36	1.54 (0.51-4.62)	0.440462
ADGRG2	Abdominal aneurysm	42	0.98 (0.35-2.75)	0.968832
ADGRG2	Aortic valve stenosis	51	0.56 (0.22-1.41)	0.218621
ADGRG2	Cardiomyopathy	62	0.97 (0.43-2.20)	0.942529
ADGRG2	Peripheral arterial disease	70	0.10 (0.04-0.20)	1.53e-09
ADGRG2	Intracerebral hemorrhage	78	1.68 (0.79-3.54)	0.177008
ADGRG2	Pulmonary embolism	147	0.60 (0.36-0.99)	0.0471897
ADGRG2	Ischemic stroke	216	0.62 (0.41-0.95)	0.0288189
ADGRG2	AF	243	0.56 (0.37-0.83)	0.00390587
ADGRG2	HF	445	0.40 (0.32-0.49)	6.18e-19
ADGRG2	CAD	971	0.44 (0.38-0.51)	5.8e-29
ADGRV1	Subarachnoid hemorrhage	29	1.11 (0.71-1.74)	0.644777
ADGRV1	Deep vein thrombosis	31	0.72 (0.39-1.32)	0.292212
ADGRV1	Abdominal aneurysm	31	0.73 (0.40-1.33)	0.300969
ADGRV1	Aortic valve stenosis	39	1.24 (0.88-1.76)	0.219733
ADGRV1	Peripheral arterial disease	49	1.31 (0.98-1.76)	0.0711804
ADGRV1	Cardiomyopathy	55	1.04 (0.72-1.48)	0.848722
ADGRV1	Intracerebral hemorrhage	64	1.15 (0.86-1.55)	0.341809
ADGRV1	Pulmonary embolism	116	0.97 (0.74-1.26)	0.802812
ADGRV1	Ischemic stroke	165	1.16 (0.97-1.40)	0.106018
ADGRV1	AF	194	0.99 (0.81-1.21)	0.926117
ADGRV1	HF	347	1.00 (0.87-1.16)	0.957363
ADGRV1	CAD	775	0.98 (0.88-1.08)	0.633328
ADH1B	Subarachnoid hemorrhage	28	1.64 (1.11-2.42)	0.0120983
ADH1B	Deep vein thrombosis	31	0.98 (0.63-1.53)	0.943813
ADH1B	Abdominal aneurysm	32	1.26 (0.83-1.92)	0.284333
ADH1B	Aortic valve stenosis	41	0.75 (0.49-1.14)	0.172044
ADH1B	Peripheral arterial disease	50	1.15 (0.81-1.63)	0.433767
ADH1B	Cardiomyopathy	56	1.37 (1.01-1.85)	0.0431107
ADH1B	Intracerebral hemorrhage	64	1.05 (0.76-1.44)	0.772037
ADH1B	Pulmonary embolism	118	0.98 (0.78-1.23)	0.867859
ADH1B	Ischemic stroke	167	1.04 (0.85-1.27)	0.696984
ADH1B	AF	200	0.81 (0.67-0.99)	0.0348724
ADH1B	HF	363	0.87 (0.76-0.99)	0.0396503
ADH1B	CAD	797	0.96 (0.88-1.05)	0.376212
ADH4	Subarachnoid hemorrhage	35	1.33 (0.94-1.88)	0.104513
ADH4	Deep vein thrombosis	37	0.97 (0.69-1.37)	0.867847
ADH4	Abdominal aneurysm	39	1.05 (0.74-1.50)	0.767877
ADH4	Aortic valve stenosis	50	0.71 (0.52-0.97)	0.0320693
ADH4	Cardiomyopathy	63	1.12 (0.86-1.47)	0.394049
ADH4	Peripheral arterial disease	69	1.09 (0.84-1.42)	0.497799
ADH4	Intracerebral hemorrhage	77	1.11 (0.87-1.42)	0.389101
ADH4	Pulmonary embolism	147	0.90 (0.76-1.08)	0.257548
ADH4	Ischemic stroke	216	0.99 (0.85-1.15)	0.866847
ADH4	AF	236	0.78 (0.67-0.90)	0.000864
ADH4	HF	441	0.81 (0.73-0.90)	6.92e-05
ADH4	CAD	950	0.93 (0.87-1.00)	0.0416331
ADIPOQ	Subarachnoid hemorrhage	31	2.20 (1.32-3.66)	0.0024108
ADIPOQ	Deep vein thrombosis	31	0.91 (0.56-1.47)	0.691543
ADIPOQ	Abdominal aneurysm	34	1.91 (1.21-3.01)	0.00577225
ADIPOQ	Aortic valve stenosis	42	0.92 (0.60-1.42)	0.715034
ADIPOQ	Peripheral arterial disease	50	1.53 (1.03-2.25)	0.0329623
ADIPOQ	Cardiomyopathy	56	1.28 (0.89-1.85)	0.190048
ADIPOQ	Intracerebral hemorrhage	66	1.46 (1.04-2.05)	0.0297486
ADIPOQ	Pulmonary embolism	119	1.13 (0.88-1.44)	0.351255
ADIPOQ	Ischemic stroke	177	1.25 (1.02-1.54)	0.0345786
ADIPOQ	AF	199	1.46 (1.20-1.77)	0.000121481
ADIPOQ	HF	364	1.71 (1.48-1.96)	7.44e-14
ADIPOQ	CAD	807	1.05 (0.96-1.16)	0.290816
ADM	Deep vein thrombosis	36	2.54 (0.81-7.91)	0.108786
ADM	Subarachnoid hemorrhage	36	0.87 (0.28-2.64)	0.799714
ADM	Abdominal aneurysm	42	14.32 (5.32-38.54)	1.37e-07
ADM	Aortic valve stenosis	53	6.09 (2.33-15.92)	0.000232557
ADM	Cardiomyopathy	62	9.03 (3.94-20.68)	1.94e-07
ADM	Peripheral arterial disease	71	74.47 (36.02-153.95)	2.84e-31
ADM	Intracerebral hemorrhage	81	1.62 (0.76-3.45)	0.213922
ADM	Pulmonary embolism	152	4.88 (2.82-8.45)	1.56e-08
ADM	Ischemic stroke	222	4.55 (2.89-7.17)	5.91e-11
ADM	AF	244	10.13 (6.62-15.50)	1.25e-26
ADM	HF	449	24.01 (17.80-32.40)	3.89e-96
ADM	CAD	979	9.03 (7.32-11.14)	1.11e-93
ADRA2A	Deep vein thrombosis	30	1.02 (0.62-1.66)	0.951296
ADRA2A	Abdominal aneurysm	31	0.75 (0.40-1.42)	0.381166
ADRA2A	Subarachnoid hemorrhage	31	0.97 (0.59-1.60)	0.90976
ADRA2A	Aortic valve stenosis	41	0.97 (0.61-1.52)	0.884147
ADRA2A	Peripheral arterial disease	50	0.94 (0.61-1.44)	0.785365
ADRA2A	Cardiomyopathy	55	1.14 (0.82-1.57)	0.443911
ADRA2A	Intracerebral hemorrhage	62	1.00 (0.71-1.42)	0.978852
ADRA2A	Pulmonary embolism	118	0.86 (0.64-1.15)	0.300606
ADRA2A	Ischemic stroke	165	1.02 (0.83-1.27)	0.826488
ADRA2A	AF	192	1.05 (0.86-1.27)	0.639084
ADRA2A	HF	357	1.02 (0.89-1.18)	0.742117
ADRA2A	CAD	780	1.01 (0.92-1.12)	0.820261
AFAP1	Subarachnoid hemorrhage	28	0.67 (0.42-1.09)	0.110442
AFAP1	Deep vein thrombosis	31	0.66 (0.41-1.07)	0.0904884
AFAP1	Abdominal aneurysm	32	0.67 (0.42-1.09)	0.105627
AFAP1	Aortic valve stenosis	41	0.84 (0.57-1.24)	0.382174
AFAP1	Peripheral arterial disease	50	1.10 (0.79-1.53)	0.583866
AFAP1	Cardiomyopathy	56	1.00 (0.73-1.37)	0.991352
AFAP1	Intracerebral hemorrhage	64	0.95 (0.70-1.28)	0.730321
AFAP1	Pulmonary embolism	118	0.83 (0.66-1.04)	0.110923
AFAP1	Ischemic stroke	167	1.05 (0.87-1.25)	0.633343
AFAP1	AF	200	1.11 (0.94-1.31)	0.213455
AFAP1	HF	363	1.10 (0.98-1.24)	0.110963
AFAP1	CAD	797	1.04 (0.96-1.13)	0.304227
AFM	Subarachnoid hemorrhage	31	0.43 (0.07-2.42)	0.335526
AFM	Deep vein thrombosis	31	1.24 (0.22-6.80)	0.807408
AFM	Abdominal aneurysm	34	2.92 (0.60-14.26)	0.186353
AFM	Aortic valve stenosis	42	0.33 (0.08-1.33)	0.118081
AFM	Peripheral arterial disease	50	0.63 (0.17-2.40)	0.501566
AFM	Cardiomyopathy	56	1.86 (0.53-6.54)	0.336314
AFM	Intracerebral hemorrhage	66	0.79 (0.24-2.57)	0.693793
AFM	Pulmonary embolism	119	0.86 (0.36-2.04)	0.72984
AFM	Ischemic stroke	177	0.39 (0.19-0.79)	0.0085914
AFM	AF	199	0.39 (0.20-0.74)	0.00428696
AFM	HF	364	0.26 (0.17-0.42)	2.98e-08
AFM	CAD	807	0.77 (0.55-1.06)	0.110081
AFP	Deep vein thrombosis	35	1.14 (0.73-1.79)	0.564836
AFP	Subarachnoid hemorrhage	35	0.88 (0.56-1.37)	0.564937
AFP	Abdominal aneurysm	39	0.84 (0.53-1.31)	0.432671
AFP	Aortic valve stenosis	51	1.13 (0.77-1.66)	0.523699
AFP	Cardiomyopathy	60	1.26 (0.90-1.78)	0.180551
AFP	Peripheral arterial disease	69	0.52 (0.37-0.73)	0.000190929
AFP	Intracerebral hemorrhage	81	1.22 (0.91-1.64)	0.182867
AFP	Pulmonary embolism	149	0.95 (0.76-1.18)	0.625906
AFP	Ischemic stroke	217	0.92 (0.76-1.10)	0.353035
AFP	AF	236	1.06 (0.89-1.26)	0.538504
AFP	HF	439	0.95 (0.83-1.08)	0.44191
AFP	CAD	961	0.85 (0.77-0.93)	0.000259846
AGBL2	Subarachnoid hemorrhage	29	1.06 (0.70-1.59)	0.793634
AGBL2	Abdominal aneurysm	31	1.29 (0.91-1.83)	0.154725
AGBL2	Deep vein thrombosis	31	0.96 (0.66-1.40)	0.823146
AGBL2	Aortic valve stenosis	39	0.88 (0.65-1.20)	0.422431
AGBL2	Peripheral arterial disease	49	1.06 (0.78-1.44)	0.698953
AGBL2	Cardiomyopathy	55	0.90 (0.69-1.17)	0.438914
AGBL2	Intracerebral hemorrhage	64	0.88 (0.69-1.12)	0.302981
AGBL2	Pulmonary embolism	116	1.18 (0.97-1.45)	0.101062
AGBL2	Ischemic stroke	165	1.03 (0.87-1.22)	0.698648
AGBL2	AF	194	1.05 (0.90-1.22)	0.523216
AGBL2	HF	347	1.09 (0.98-1.23)	0.124522
AGBL2	CAD	775	1.00 (0.92-1.07)	0.923344
AGER	Deep vein thrombosis	37	0.70 (0.34-1.41)	0.314684
AGER	Subarachnoid hemorrhage	37	0.88 (0.43-1.80)	0.726602
AGER	Abdominal aneurysm	40	0.53 (0.27-1.06)	0.071771
AGER	Aortic valve stenosis	53	1.35 (0.76-2.41)	0.31073
AGER	Cardiomyopathy	60	0.95 (0.55-1.67)	0.870557
AGER	Peripheral arterial disease	72	1.49 (0.91-2.44)	0.110889
AGER	Intracerebral hemorrhage	81	0.86 (0.53-1.40)	0.546599
AGER	Pulmonary embolism	153	0.96 (0.68-1.36)	0.823004
AGER	Ischemic stroke	219	1.39 (1.05-1.84)	0.0218389
AGER	AF	245	1.43 (1.10-1.87)	0.00799268
AGER	HF	443	1.41 (1.16-1.72)	0.000668124
AGER	CAD	977	1.11 (0.96-1.27)	0.149017
AGR2	Subarachnoid hemorrhage	36	1.06 (0.79-1.42)	0.684387
AGR2	Deep vein thrombosis	37	1.22 (0.92-1.62)	0.170719
AGR2	Abdominal aneurysm	40	1.02 (0.77-1.35)	0.897272
AGR2	Aortic valve stenosis	50	1.04 (0.81-1.35)	0.744182
AGR2	Cardiomyopathy	59	1.46 (1.19-1.81)	0.000339241
AGR2	Peripheral arterial disease	67	1.67 (1.39-2.00)	4.19e-08
AGR2	Intracerebral hemorrhage	77	1.14 (0.94-1.39)	0.181804
AGR2	Pulmonary embolism	147	1.24 (1.08-1.43)	0.00251788
AGR2	Ischemic stroke	214	1.23 (1.10-1.38)	0.000434125
AGR2	AF	230	1.23 (1.10-1.38)	0.000237863
AGR2	HF	431	1.32 (1.22-1.43)	5.69e-12
AGR2	CAD	943	1.41 (1.34-1.49)	5.66e-37
AGR3	Deep vein thrombosis	35	1.08 (0.66-1.77)	0.76555
AGR3	Subarachnoid hemorrhage	37	1.44 (0.94-2.20)	0.0943528
AGR3	Abdominal aneurysm	40	0.77 (0.46-1.27)	0.304908
AGR3	Aortic valve stenosis	49	0.85 (0.55-1.31)	0.455029
AGR3	Cardiomyopathy	58	1.32 (0.93-1.88)	0.113875
AGR3	Peripheral arterial disease	69	1.21 (0.86-1.70)	0.274374
AGR3	Intracerebral hemorrhage	79	0.93 (0.66-1.31)	0.687761
AGR3	Pulmonary embolism	144	1.16 (0.91-1.47)	0.220559
AGR3	Ischemic stroke	212	1.17 (0.96-1.42)	0.120832
AGR3	AF	235	1.05 (0.87-1.27)	0.603042
AGR3	HF	440	1.05 (0.91-1.21)	0.49814
AGR3	CAD	948	1.16 (1.06-1.27)	0.00163259
AGRN	Subarachnoid hemorrhage	37	1.22 (0.53-2.80)	0.640642
AGRN	Deep vein thrombosis	37	1.11 (0.49-2.50)	0.804385
AGRN	Abdominal aneurysm	40	2.64 (1.50-4.63)	0.000736257
AGRN	Aortic valve stenosis	53	2.20 (1.32-3.69)	0.00267582
AGRN	Cardiomyopathy	60	2.29 (1.42-3.71)	0.000708659
AGRN	Peripheral arterial disease	72	4.11 (3.13-5.41)	3.48e-24
AGRN	Intracerebral hemorrhage	81	1.71 (1.04-2.83)	0.0358017
AGRN	Pulmonary embolism	154	2.17 (1.58-3.00)	2.24e-06
AGRN	Ischemic stroke	220	2.32 (1.80-3.00)	1.26e-10
AGRN	AF	246	2.35 (1.85-2.98)	3.01e-12
AGRN	HF	444	3.04 (2.65-3.50)	2.12e-55
AGRN	CAD	979	2.69 (2.42-2.98)	7.78e-79
AGRP	Subarachnoid hemorrhage	37	0.69 (0.40-1.19)	0.182183
AGRP	Deep vein thrombosis	37	1.39 (0.79-2.42)	0.250106
AGRP	Abdominal aneurysm	41	1.25 (0.73-2.16)	0.415782
AGRP	Aortic valve stenosis	52	0.84 (0.53-1.34)	0.463337
AGRP	Cardiomyopathy	63	1.54 (1.00-2.39)	0.0509297
AGRP	Peripheral arterial disease	71	2.36 (1.68-3.32)	8.48e-07
AGRP	Intracerebral hemorrhage	78	0.90 (0.62-1.32)	0.601589
AGRP	Pulmonary embolism	153	1.22 (0.93-1.61)	0.146647
AGRP	Ischemic stroke	222	1.17 (0.93-1.47)	0.175228
AGRP	AF	244	1.33 (1.07-1.66)	0.0109178
AGRP	HF	449	1.80 (1.54-2.10)	1.2e-13
AGRP	CAD	979	1.56 (1.40-1.74)	9.23e-16
AGT	Deep vein thrombosis	31	2.08 (0.67-6.45)	0.204128
AGT	Subarachnoid hemorrhage	31	0.72 (0.20-2.62)	0.612604
AGT	Abdominal aneurysm	34	1.65 (0.40-6.89)	0.48907
AGT	Aortic valve stenosis	42	0.54 (0.25-1.14)	0.1058
AGT	Peripheral arterial disease	50	3.66 (1.72-7.78)	0.000753689
AGT	Cardiomyopathy	56	3.11 (1.55-6.24)	0.0014131
AGT	Intracerebral hemorrhage	65	1.30 (0.44-3.82)	0.638409
AGT	Pulmonary embolism	119	1.49 (0.74-3.01)	0.266236
AGT	Ischemic stroke	177	1.06 (0.55-2.07)	0.857246
AGT	AF	199	1.23 (0.67-2.25)	0.508675
AGT	HF	369	1.58 (1.07-2.35)	0.0226217
AGT	CAD	813	1.37 (1.03-1.83)	0.0332413
AGXT	Deep vein thrombosis	35	1.06 (0.72-1.54)	0.779988
AGXT	Subarachnoid hemorrhage	36	1.80 (1.32-2.45)	0.000201215
AGXT	Abdominal aneurysm	42	0.90 (0.61-1.32)	0.57735
AGXT	Aortic valve stenosis	51	0.70 (0.48-1.01)	0.0556176
AGXT	Cardiomyopathy	62	1.47 (1.14-1.91)	0.00346894
AGXT	Peripheral arterial disease	70	1.46 (1.14-1.87)	0.00265441
AGXT	Intracerebral hemorrhage	78	1.27 (1.00-1.62)	0.0534842
AGXT	Pulmonary embolism	147	1.10 (0.92-1.32)	0.30309
AGXT	Ischemic stroke	216	1.16 (1.00-1.35)	0.0506525
AGXT	AF	243	1.14 (0.98-1.31)	0.0852314
AGXT	HF	445	1.19 (1.07-1.32)	0.000900836
AGXT	CAD	971	1.19 (1.11-1.28)	1.2e-06
AHCY	Deep vein thrombosis	35	1.32 (0.86-2.03)	0.204633
AHCY	Subarachnoid hemorrhage	36	1.67 (1.12-2.48)	0.011125
AHCY	Abdominal aneurysm	42	0.98 (0.65-1.47)	0.9102
AHCY	Aortic valve stenosis	51	0.93 (0.64-1.36)	0.707834
AHCY	Cardiomyopathy	62	1.03 (0.74-1.44)	0.861204
AHCY	Peripheral arterial disease	70	1.58 (1.16-2.14)	0.00351103
AHCY	Intracerebral hemorrhage	78	1.26 (0.94-1.68)	0.122472
AHCY	Pulmonary embolism	147	0.97 (0.78-1.20)	0.76837
AHCY	Ischemic stroke	216	1.16 (0.97-1.38)	0.10752
AHCY	AF	243	1.06 (0.89-1.25)	0.5146
AHCY	HF	445	1.22 (1.08-1.38)	0.001676
AHCY	CAD	971	1.14 (1.05-1.25)	0.00172188
AHNAK	Deep vein thrombosis	28	1.21 (0.40-3.70)	0.736519
AHNAK	Subarachnoid hemorrhage	30	1.17 (0.40-3.39)	0.7769
AHNAK	Abdominal aneurysm	33	3.25 (1.71-6.17)	0.000322919
AHNAK	Aortic valve stenosis	42	0.65 (0.24-1.75)	0.390644
AHNAK	Peripheral arterial disease	50	1.64 (0.75-3.57)	0.210959
AHNAK	Cardiomyopathy	55	2.18 (1.16-4.13)	0.0161846
AHNAK	Intracerebral hemorrhage	62	0.54 (0.24-1.23)	0.14514
AHNAK	Pulmonary embolism	114	1.64 (0.98-2.75)	0.0584017
AHNAK	Ischemic stroke	169	1.33 (0.85-2.08)	0.205161
AHNAK	AF	201	1.10 (0.71-1.68)	0.676227
AHNAK	HF	360	2.16 (1.66-2.81)	1.06e-08
AHNAK	CAD	791	1.61 (1.32-1.96)	2.05e-06
AHNAK2	Deep vein thrombosis	28	0.94 (0.26-3.31)	0.918082
AHNAK2	Subarachnoid hemorrhage	30	0.76 (0.22-2.69)	0.675905
AHNAK2	Abdominal aneurysm	33	1.70 (0.68-4.23)	0.25451
AHNAK2	Aortic valve stenosis	42	0.47 (0.16-1.43)	0.183
AHNAK2	Peripheral arterial disease	50	2.74 (1.55-4.84)	0.000522391
AHNAK2	Cardiomyopathy	55	1.42 (0.63-3.18)	0.396129
AHNAK2	Intracerebral hemorrhage	62	0.72 (0.30-1.71)	0.45147
AHNAK2	Pulmonary embolism	114	1.70 (1.00-2.90)	0.0518593
AHNAK2	Ischemic stroke	169	1.58 (1.02-2.44)	0.0401762
AHNAK2	AF	201	1.24 (0.81-1.90)	0.330798
AHNAK2	HF	360	1.93 (1.46-2.54)	3.01e-06
AHNAK2	CAD	791	1.57 (1.29-1.92)	9.73e-06
AHSA1	Subarachnoid hemorrhage	31	1.57 (1.14-2.15)	0.00548526
AHSA1	Deep vein thrombosis	31	1.35 (0.92-1.98)	0.127046
AHSA1	Abdominal aneurysm	33	0.56 (0.28-1.09)	0.0865276
AHSA1	Aortic valve stenosis	42	0.79 (0.46-1.35)	0.387965
AHSA1	Peripheral arterial disease	51	1.38 (1.03-1.85)	0.0290702
AHSA1	Cardiomyopathy	57	0.82 (0.53-1.27)	0.374704
AHSA1	Intracerebral hemorrhage	66	1.08 (0.77-1.51)	0.650746
AHSA1	Pulmonary embolism	120	0.95 (0.72-1.25)	0.696367
AHSA1	Ischemic stroke	173	1.01 (0.82-1.26)	0.905232
AHSA1	AF	199	0.84 (0.67-1.07)	0.154615
AHSA1	HF	367	0.99 (0.85-1.16)	0.946696
AHSA1	CAD	805	1.04 (0.94-1.15)	0.454437
AHSG	Subarachnoid hemorrhage	31	0.87 (0.25-3.00)	0.822137
AHSG	Deep vein thrombosis	31	0.89 (0.26-3.09)	0.854861
AHSG	Abdominal aneurysm	34	0.77 (0.23-2.52)	0.661818
AHSG	Aortic valve stenosis	42	1.61 (0.52-4.96)	0.403744
AHSG	Peripheral arterial disease	50	1.36 (0.49-3.75)	0.553377
AHSG	Cardiomyopathy	56	1.08 (0.42-2.79)	0.874389
AHSG	Intracerebral hemorrhage	65	0.52 (0.24-1.10)	0.0861962
AHSG	Pulmonary embolism	119	1.30 (0.68-2.51)	0.426345
AHSG	Ischemic stroke	177	0.75 (0.45-1.25)	0.267544
AHSG	AF	199	0.80 (0.49-1.32)	0.386157
AHSG	HF	369	0.96 (0.66-1.39)	0.842284
AHSG	CAD	813	1.28 (0.99-1.64)	0.0566024
AHSP	Deep vein thrombosis	37	1.14 (0.82-1.58)	0.449223
AHSP	Subarachnoid hemorrhage	37	0.95 (0.68-1.34)	0.769164
AHSP	Abdominal aneurysm	40	0.99 (0.71-1.38)	0.93032
AHSP	Aortic valve stenosis	53	1.25 (0.93-1.68)	0.135858
AHSP	Cardiomyopathy	61	1.23 (0.94-1.61)	0.122697
AHSP	Peripheral arterial disease	70	1.05 (0.81-1.35)	0.705924
AHSP	Intracerebral hemorrhage	81	0.93 (0.74-1.17)	0.535581
AHSP	Pulmonary embolism	154	1.02 (0.87-1.20)	0.790304
AHSP	Ischemic stroke	222	1.02 (0.89-1.18)	0.759194
AHSP	AF	243	0.97 (0.85-1.11)	0.655175
AHSP	HF	449	1.12 (1.02-1.24)	0.0236355
AHSP	CAD	971	1.01 (0.94-1.08)	0.763429
AIDA	Subarachnoid hemorrhage	27	1.14 (0.78-1.67)	0.486907
AIDA	Deep vein thrombosis	30	1.33 (0.99-1.79)	0.0621923
AIDA	Abdominal aneurysm	32	1.01 (0.68-1.52)	0.95262
AIDA	Aortic valve stenosis	40	0.77 (0.49-1.23)	0.271782
AIDA	Peripheral arterial disease	50	1.20 (0.92-1.58)	0.183325
AIDA	Cardiomyopathy	55	1.38 (1.12-1.70)	0.00270282
AIDA	Intracerebral hemorrhage	64	1.30 (1.05-1.60)	0.014689
AIDA	Pulmonary embolism	117	1.13 (0.93-1.36)	0.219911
AIDA	Ischemic stroke	165	1.16 (1.00-1.35)	0.0524801
AIDA	AF	195	1.17 (1.02-1.35)	0.0277726
AIDA	HF	358	1.00 (0.89-1.13)	0.96234
AIDA	CAD	783	1.02 (0.94-1.11)	0.614702
AIF1	Deep vein thrombosis	35	1.30 (0.75-2.28)	0.351431
AIF1	Subarachnoid hemorrhage	37	1.43 (0.84-2.43)	0.186925
AIF1	Abdominal aneurysm	40	1.00 (0.59-1.69)	0.988019
AIF1	Aortic valve stenosis	49	0.78 (0.48-1.29)	0.337156
AIF1	Cardiomyopathy	58	0.81 (0.51-1.27)	0.351475
AIF1	Peripheral arterial disease	69	1.36 (0.91-2.03)	0.131547
AIF1	Intracerebral hemorrhage	79	0.86 (0.59-1.27)	0.446485
AIF1	Pulmonary embolism	144	1.01 (0.76-1.35)	0.922252
AIF1	Ischemic stroke	213	1.28 (1.02-1.61)	0.0313161
AIF1	AF	237	0.95 (0.76-1.19)	0.635208
AIF1	HF	441	1.18 (1.00-1.38)	0.0462211
AIF1	CAD	953	1.15 (1.03-1.28)	0.0109732
AIF1L	Deep vein thrombosis	28	0.95 (0.48-1.87)	0.872036
AIF1L	Subarachnoid hemorrhage	30	0.70 (0.31-1.55)	0.374568
AIF1L	Abdominal aneurysm	33	1.54 (1.03-2.31)	0.0352148
AIF1L	Aortic valve stenosis	42	0.97 (0.55-1.70)	0.902277
AIF1L	Peripheral arterial disease	50	1.39 (0.96-2.00)	0.0785896
AIF1L	Cardiomyopathy	55	1.09 (0.69-1.70)	0.719057
AIF1L	Intracerebral hemorrhage	62	1.18 (0.81-1.72)	0.389626
AIF1L	Pulmonary embolism	114	1.00 (0.72-1.39)	0.984013
AIF1L	Ischemic stroke	169	1.23 (0.98-1.53)	0.076407
AIF1L	AF	201	1.23 (1.00-1.52)	0.0508219
AIF1L	HF	360	1.31 (1.13-1.51)	0.000349958
AIF1L	CAD	791	1.17 (1.05-1.31)	0.00512924
AIFM1	Deep vein thrombosis	35	1.29 (0.98-1.68)	0.0645323
AIFM1	Subarachnoid hemorrhage	37	1.31 (1.01-1.71)	0.0403812
AIFM1	Abdominal aneurysm	41	0.91 (0.70-1.18)	0.4637
AIFM1	Aortic valve stenosis	50	0.82 (0.64-1.05)	0.116342
AIFM1	Cardiomyopathy	61	0.96 (0.78-1.19)	0.724363
AIFM1	Peripheral arterial disease	71	1.30 (1.08-1.58)	0.00581393
AIFM1	Intracerebral hemorrhage	80	1.11 (0.92-1.33)	0.265629
AIFM1	Pulmonary embolism	149	1.04 (0.90-1.19)	0.613425
AIFM1	Ischemic stroke	222	1.02 (0.92-1.14)	0.683479
AIFM1	AF	243	0.97 (0.87-1.08)	0.598373
AIFM1	HF	440	1.08 (1.00-1.17)	0.05099
AIFM1	CAD	958	1.10 (1.05-1.16)	0.000231619
AK1	Deep vein thrombosis	35	1.53 (1.00-2.34)	0.0496391
AK1	Subarachnoid hemorrhage	36	1.49 (0.98-2.26)	0.0591965
AK1	Abdominal aneurysm	42	0.89 (0.57-1.38)	0.602562
AK1	Aortic valve stenosis	51	0.90 (0.61-1.35)	0.623384
AK1	Cardiomyopathy	62	1.19 (0.85-1.68)	0.306973
AK1	Peripheral arterial disease	70	1.12 (0.81-1.55)	0.505088
AK1	Intracerebral hemorrhage	78	0.97 (0.71-1.33)	0.850088
AK1	Pulmonary embolism	147	0.97 (0.78-1.22)	0.82075
AK1	Ischemic stroke	216	1.13 (0.94-1.36)	0.194004
AK1	AF	243	0.88 (0.73-1.05)	0.153643
AK1	HF	445	1.05 (0.92-1.19)	0.491426
AK1	CAD	971	1.01 (0.92-1.10)	0.909908
AK2	Subarachnoid hemorrhage	29	1.09 (0.78-1.53)	0.595001
AK2	Deep vein thrombosis	31	1.11 (0.80-1.54)	0.518382
AK2	Abdominal aneurysm	32	0.83 (0.60-1.14)	0.245241
AK2	Aortic valve stenosis	42	0.88 (0.66-1.17)	0.378465
AK2	Peripheral arterial disease	51	1.34 (1.04-1.73)	0.0232522
AK2	Cardiomyopathy	57	0.94 (0.74-1.20)	0.620716
AK2	Intracerebral hemorrhage	65	1.19 (0.95-1.49)	0.128411
AK2	Pulmonary embolism	119	0.95 (0.81-1.13)	0.584082
AK2	Ischemic stroke	173	1.01 (0.88-1.16)	0.880633
AK2	AF	202	0.98 (0.86-1.11)	0.734036
AK2	HF	361	1.03 (0.94-1.13)	0.55701
AK2	CAD	806	1.07 (1.00-1.14)	0.0463446
AKAP12	Subarachnoid hemorrhage	28	0.66 (0.11-4.07)	0.653447
AKAP12	Deep vein thrombosis	31	2.04 (0.63-6.58)	0.231269
AKAP12	Abdominal aneurysm	32	2.06 (0.56-7.54)	0.276574
AKAP12	Aortic valve stenosis	41	1.26 (0.30-5.25)	0.755705
AKAP12	Peripheral arterial disease	50	2.02 (0.73-5.62)	0.178001
AKAP12	Cardiomyopathy	56	1.74 (0.64-4.70)	0.277166
AKAP12	Intracerebral hemorrhage	64	0.47 (0.14-1.60)	0.227038
AKAP12	Pulmonary embolism	118	1.16 (0.51-2.65)	0.723613
AKAP12	Ischemic stroke	167	1.01 (0.49-2.09)	0.968961
AKAP12	AF	200	1.09 (0.56-2.13)	0.795173
AKAP12	HF	363	1.52 (0.97-2.38)	0.0676764
AKAP12	CAD	797	1.07 (0.77-1.49)	0.691809
AKR1B1	Deep vein thrombosis	35	1.21 (0.82-1.78)	0.338564
AKR1B1	Subarachnoid hemorrhage	37	1.06 (0.72-1.56)	0.778349
AKR1B1	Abdominal aneurysm	40	1.04 (0.71-1.52)	0.843022
AKR1B1	Aortic valve stenosis	49	1.10 (0.78-1.55)	0.602417
AKR1B1	Cardiomyopathy	58	0.92 (0.67-1.27)	0.619111
AKR1B1	Peripheral arterial disease	69	1.43 (1.09-1.87)	0.00930094
AKR1B1	Intracerebral hemorrhage	79	1.04 (0.80-1.37)	0.747807
AKR1B1	Pulmonary embolism	144	0.97 (0.79-1.18)	0.73834
AKR1B1	Ischemic stroke	213	1.10 (0.94-1.29)	0.248865
AKR1B1	AF	237	0.97 (0.82-1.13)	0.672092
AKR1B1	HF	441	0.99 (0.89-1.12)	0.926702
AKR1B1	CAD	953	1.09 (1.01-1.18)	0.0273521
AKR1B10	Subarachnoid hemorrhage	27	1.49 (0.95-2.34)	0.0810195
AKR1B10	Deep vein thrombosis	30	0.90 (0.51-1.59)	0.716151
AKR1B10	Abdominal aneurysm	32	1.45 (0.94-2.23)	0.0891453
AKR1B10	Aortic valve stenosis	40	1.20 (0.80-1.80)	0.371744
AKR1B10	Peripheral arterial disease	50	1.45 (1.03-2.05)	0.0319494
AKR1B10	Cardiomyopathy	55	1.12 (0.77-1.63)	0.556078
AKR1B10	Intracerebral hemorrhage	64	1.13 (0.78-1.62)	0.522269
AKR1B10	Pulmonary embolism	117	1.15 (0.89-1.47)	0.279561
AKR1B10	Ischemic stroke	165	1.13 (0.90-1.41)	0.301047
AKR1B10	AF	195	1.11 (0.91-1.36)	0.298946
AKR1B10	HF	358	1.21 (1.06-1.39)	0.00510166
AKR1B10	CAD	783	1.17 (1.06-1.29)	0.00134534
AKR1C4	Subarachnoid hemorrhage	35	1.36 (0.94-1.98)	0.105212
AKR1C4	Deep vein thrombosis	37	0.65 (0.33-1.30)	0.224019
AKR1C4	Abdominal aneurysm	39	1.19 (0.74-1.91)	0.483402
AKR1C4	Aortic valve stenosis	50	1.31 (0.91-1.88)	0.150083
AKR1C4	Cardiomyopathy	63	1.07 (0.71-1.61)	0.739454
AKR1C4	Peripheral arterial disease	69	1.25 (0.90-1.74)	0.177528
AKR1C4	Intracerebral hemorrhage	77	1.18 (0.86-1.62)	0.315745
AKR1C4	Pulmonary embolism	147	0.91 (0.68-1.23)	0.547651
AKR1C4	Ischemic stroke	216	1.19 (0.98-1.44)	0.07747
AKR1C4	AF	236	1.06 (0.87-1.31)	0.553165
AKR1C4	HF	441	1.11 (0.95-1.28)	0.179648
AKR1C4	CAD	950	1.10 (0.99-1.22)	0.0681392
AKR7L	Subarachnoid hemorrhage	31	1.40 (0.96-2.06)	0.0835563
AKR7L	Abdominal aneurysm	31	1.31 (0.84-2.05)	0.22856
AKR7L	Deep vein thrombosis	31	1.01 (0.62-1.67)	0.956731
AKR7L	Aortic valve stenosis	41	1.19 (0.80-1.78)	0.389927
AKR7L	Peripheral arterial disease	49	1.23 (0.86-1.77)	0.255836
AKR7L	Cardiomyopathy	55	1.65 (1.27-2.14)	0.000178071
AKR7L	Intracerebral hemorrhage	63	1.34 (1.00-1.79)	0.0529563
AKR7L	Pulmonary embolism	114	1.10 (0.86-1.41)	0.464078
AKR7L	Ischemic stroke	170	1.11 (0.91-1.37)	0.304921
AKR7L	AF	193	1.09 (0.90-1.33)	0.364705
AKR7L	HF	358	1.04 (0.90-1.20)	0.62683
AKR7L	CAD	785	1.16 (1.06-1.28)	0.00126414
AKT1S1	Deep vein thrombosis	37	1.42 (0.91-2.20)	0.12122
AKT1S1	Subarachnoid hemorrhage	37	1.18 (0.76-1.83)	0.453243
AKT1S1	Abdominal aneurysm	40	0.85 (0.56-1.30)	0.458973
AKT1S1	Aortic valve stenosis	51	1.04 (0.71-1.52)	0.854598
AKT1S1	Cardiomyopathy	59	0.85 (0.60-1.20)	0.356925
AKT1S1	Peripheral arterial disease	68	1.27 (0.91-1.77)	0.152092
AKT1S1	Intracerebral hemorrhage	80	0.92 (0.68-1.25)	0.600241
AKT1S1	Pulmonary embolism	147	0.94 (0.75-1.17)	0.582788
AKT1S1	Ischemic stroke	217	1.05 (0.88-1.27)	0.565488
AKT1S1	AF	235	0.84 (0.70-1.00)	0.0452408
AKT1S1	HF	433	1.00 (0.88-1.14)	0.976815
AKT1S1	CAD	954	1.09 (0.99-1.18)	0.0670851
AKT2	Subarachnoid hemorrhage	31	1.18 (0.90-1.55)	0.240155
AKT2	Deep vein thrombosis	32	1.12 (0.85-1.46)	0.42168
AKT2	Abdominal aneurysm	33	0.91 (0.70-1.17)	0.449851
AKT2	Aortic valve stenosis	42	0.91 (0.72-1.15)	0.441732
AKT2	Peripheral arterial disease	51	1.24 (1.00-1.54)	0.0461354
AKT2	Cardiomyopathy	57	0.76 (0.63-0.92)	0.00543926
AKT2	Intracerebral hemorrhage	65	1.05 (0.87-1.27)	0.619327
AKT2	Pulmonary embolism	120	0.92 (0.80-1.05)	0.208827
AKT2	Ischemic stroke	173	0.99 (0.88-1.11)	0.812982
AKT2	AF	200	0.94 (0.84-1.04)	0.240659
AKT2	HF	368	0.95 (0.88-1.03)	0.229123
AKT2	CAD	807	1.02 (0.97-1.08)	0.40503
AKT3	Deep vein thrombosis	35	1.05 (0.62-1.77)	0.860546
AKT3	Subarachnoid hemorrhage	37	1.32 (0.80-2.18)	0.274573
AKT3	Abdominal aneurysm	40	0.90 (0.55-1.48)	0.675891
AKT3	Aortic valve stenosis	49	0.72 (0.45-1.15)	0.171974
AKT3	Cardiomyopathy	57	0.63 (0.41-0.96)	0.0324877
AKT3	Peripheral arterial disease	69	1.36 (0.94-1.96)	0.103572
AKT3	Intracerebral hemorrhage	78	0.98 (0.69-1.40)	0.911818
AKT3	Pulmonary embolism	144	0.91 (0.70-1.18)	0.47467
AKT3	Ischemic stroke	212	0.98 (0.79-1.21)	0.830093
AKT3	AF	237	0.75 (0.61-0.92)	0.0065177
AKT3	HF	440	0.87 (0.75-1.01)	0.0684255
AKT3	CAD	951	0.99 (0.89-1.09)	0.817174
ALCAM	Deep vein thrombosis	37	0.33 (0.07-1.50)	0.152807
ALCAM	Subarachnoid hemorrhage	37	1.30 (0.29-5.91)	0.732294
ALCAM	Abdominal aneurysm	42	5.52 (1.51-20.14)	0.00964085
ALCAM	Aortic valve stenosis	53	2.63 (0.80-8.63)	0.110769
ALCAM	Cardiomyopathy	63	2.74 (0.95-7.91)	0.0617522
ALCAM	Peripheral arterial disease	71	5.08 (1.88-13.71)	0.00132888
ALCAM	Intracerebral hemorrhage	79	2.23 (0.81-6.12)	0.12126
ALCAM	Pulmonary embolism	150	1.83 (0.89-3.73)	0.0982144
ALCAM	Ischemic stroke	222	2.79 (1.55-5.02)	0.000638785
ALCAM	AF	244	3.34 (1.92-5.81)	2.02e-05
ALCAM	HF	452	4.12 (2.79-6.08)	8.93e-13
ALCAM	CAD	986	3.27 (2.49-4.28)	1.07e-17
ALDH1A1	Subarachnoid hemorrhage	37	1.43 (0.88-2.31)	0.144606
ALDH1A1	Deep vein thrombosis	37	1.11 (0.68-1.83)	0.679508
ALDH1A1	Abdominal aneurysm	40	0.93 (0.55-1.59)	0.796001
ALDH1A1	Aortic valve stenosis	53	0.83 (0.52-1.31)	0.417
ALDH1A1	Cardiomyopathy	61	1.47 (1.01-2.12)	0.0417486
ALDH1A1	Peripheral arterial disease	70	1.16 (0.80-1.69)	0.418412
ALDH1A1	Intracerebral hemorrhage	81	1.00 (0.70-1.44)	0.98861
ALDH1A1	Pulmonary embolism	154	1.12 (0.87-1.43)	0.376971
ALDH1A1	Ischemic stroke	222	1.01 (0.81-1.25)	0.934547
ALDH1A1	AF	243	0.89 (0.72-1.10)	0.289627
ALDH1A1	HF	449	0.90 (0.77-1.05)	0.1814
ALDH1A1	CAD	972	0.98 (0.89-1.09)	0.72552
ALDH2	Deep vein thrombosis	31	0.84 (0.39-1.83)	0.664017
ALDH2	Subarachnoid hemorrhage	31	1.09 (0.60-1.98)	0.771755
ALDH2	Abdominal aneurysm	33	1.15 (0.63-2.09)	0.649715
ALDH2	Aortic valve stenosis	42	1.12 (0.68-1.85)	0.658166
ALDH2	Peripheral arterial disease	51	1.28 (0.90-1.81)	0.169019
ALDH2	Cardiomyopathy	57	1.48 (1.13-1.92)	0.00406136
ALDH2	Intracerebral hemorrhage	66	1.07 (0.70-1.65)	0.753516
ALDH2	Pulmonary embolism	120	1.08 (0.80-1.47)	0.606916
ALDH2	Ischemic stroke	173	1.19 (0.95-1.50)	0.135651
ALDH2	AF	199	1.12 (0.90-1.39)	0.326865
ALDH2	HF	367	1.19 (1.02-1.38)	0.0225608
ALDH2	CAD	805	1.11 (1.00-1.25)	0.0580105
ALDH3A1	Subarachnoid hemorrhage	34	1.24 (0.85-1.80)	0.25557
ALDH3A1	Deep vein thrombosis	36	0.85 (0.54-1.34)	0.489426
ALDH3A1	Abdominal aneurysm	42	1.29 (0.94-1.78)	0.115989
ALDH3A1	Aortic valve stenosis	51	1.16 (0.86-1.57)	0.33635
ALDH3A1	Cardiomyopathy	63	1.06 (0.79-1.44)	0.695792
ALDH3A1	Peripheral arterial disease	70	1.36 (1.08-1.70)	0.00788596
ALDH3A1	Intracerebral hemorrhage	78	1.25 (0.98-1.59)	0.0741109
ALDH3A1	Pulmonary embolism	150	1.12 (0.93-1.35)	0.22359
ALDH3A1	Ischemic stroke	216	0.93 (0.77-1.11)	0.399767
ALDH3A1	AF	243	1.16 (1.00-1.34)	0.0436936
ALDH3A1	HF	444	1.11 (1.00-1.24)	0.0453839
ALDH3A1	CAD	956	1.20 (1.12-1.29)	2.47e-07
ALDH5A1	Subarachnoid hemorrhage	31	2.05 (1.25-3.36)	0.0041962
ALDH5A1	Deep vein thrombosis	32	0.81 (0.38-1.74)	0.594092
ALDH5A1	Abdominal aneurysm	33	0.65 (0.29-1.44)	0.285346
ALDH5A1	Aortic valve stenosis	42	0.55 (0.27-1.12)	0.0983649
ALDH5A1	Peripheral arterial disease	51	2.05 (1.32-3.19)	0.00148807
ALDH5A1	Cardiomyopathy	57	1.37 (0.84-2.21)	0.20481
ALDH5A1	Intracerebral hemorrhage	65	1.18 (0.73-1.92)	0.500131
ALDH5A1	Pulmonary embolism	120	0.88 (0.60-1.29)	0.508861
ALDH5A1	Ischemic stroke	173	1.32 (0.99-1.77)	0.0556064
ALDH5A1	AF	200	1.07 (0.80-1.43)	0.655889
ALDH5A1	HF	368	1.47 (1.21-1.77)	7.28e-05
ALDH5A1	CAD	807	1.31 (1.15-1.50)	6.4e-05
ALMS1	Deep vein thrombosis	31	0.59 (0.23-1.51)	0.27238
ALMS1	Subarachnoid hemorrhage	31	0.69 (0.29-1.69)	0.422667
ALMS1	Abdominal aneurysm	33	1.94 (1.34-2.82)	0.000461485
ALMS1	Aortic valve stenosis	41	1.11 (0.59-2.08)	0.746728
ALMS1	Peripheral arterial disease	51	1.56 (1.06-2.28)	0.0225199
ALMS1	Cardiomyopathy	56	1.09 (0.62-1.90)	0.759764
ALMS1	Intracerebral hemorrhage	65	1.04 (0.62-1.72)	0.89397
ALMS1	Pulmonary embolism	119	0.66 (0.41-1.05)	0.0775243
ALMS1	Ischemic stroke	174	0.99 (0.72-1.36)	0.945412
ALMS1	AF	200	1.23 (0.95-1.59)	0.118516
ALMS1	HF	361	1.19 (0.97-1.45)	0.0947259
ALMS1	CAD	797	1.19 (1.04-1.37)	0.0104567
ALPI	Subarachnoid hemorrhage	31	1.24 (0.95-1.64)	0.118847
ALPI	Deep vein thrombosis	31	0.96 (0.72-1.27)	0.761075
ALPI	Abdominal aneurysm	31	1.03 (0.78-1.36)	0.832581
ALPI	Aortic valve stenosis	41	0.72 (0.55-0.94)	0.0146076
ALPI	Peripheral arterial disease	49	0.91 (0.72-1.14)	0.401457
ALPI	Cardiomyopathy	55	1.34 (1.10-1.64)	0.00452064
ALPI	Intracerebral hemorrhage	63	1.08 (0.89-1.32)	0.414315
ALPI	Pulmonary embolism	114	0.95 (0.82-1.10)	0.460409
ALPI	Ischemic stroke	170	0.86 (0.76-0.97)	0.0162344
ALPI	AF	193	0.99 (0.89-1.11)	0.929224
ALPI	HF	358	0.99 (0.91-1.08)	0.843159
ALPI	CAD	785	1.04 (0.98-1.10)	0.167138
ALPP	Deep vein thrombosis	36	1.06 (0.82-1.37)	0.668891
ALPP	Subarachnoid hemorrhage	37	1.22 (0.94-1.57)	0.130262
ALPP	Abdominal aneurysm	41	1.24 (0.98-1.56)	0.0705991
ALPP	Aortic valve stenosis	50	0.96 (0.76-1.21)	0.72225
ALPP	Cardiomyopathy	61	1.24 (1.02-1.51)	0.0347607
ALPP	Peripheral arterial disease	71	1.13 (0.94-1.35)	0.197332
ALPP	Intracerebral hemorrhage	80	1.03 (0.86-1.24)	0.728366
ALPP	Pulmonary embolism	150	1.17 (1.03-1.34)	0.0173024
ALPP	Ischemic stroke	222	1.05 (0.94-1.16)	0.410031
ALPP	AF	243	1.15 (1.04-1.28)	0.00818384
ALPP	HF	440	1.10 (1.02-1.19)	0.012794
ALPP	CAD	959	1.16 (1.10-1.22)	2.57e-08
AMBN	Subarachnoid hemorrhage	36	1.12 (0.43-2.92)	0.81327
AMBN	Deep vein thrombosis	37	0.42 (0.12-1.48)	0.177309
AMBN	Abdominal aneurysm	37	0.70 (0.20-2.43)	0.575064
AMBN	Aortic valve stenosis	50	0.55 (0.19-1.62)	0.278343
AMBN	Cardiomyopathy	60	0.75 (0.30-1.87)	0.533479
AMBN	Peripheral arterial disease	70	1.42 (0.80-2.51)	0.229101
AMBN	Intracerebral hemorrhage	78	1.07 (0.54-2.10)	0.848183
AMBN	Pulmonary embolism	148	0.58 (0.31-1.07)	0.0822715
AMBN	Ischemic stroke	214	1.04 (0.69-1.58)	0.847183
AMBN	AF	243	0.94 (0.62-1.42)	0.76029
AMBN	HF	439	0.75 (0.53-1.05)	0.0929157
AMBN	CAD	958	0.85 (0.68-1.06)	0.146681
AMBP	Deep vein thrombosis	36	1.88 (0.46-7.72)	0.382207
AMBP	Subarachnoid hemorrhage	36	0.62 (0.14-2.72)	0.522334
AMBP	Abdominal aneurysm	42	10.33 (3.40-31.39)	3.86e-05
AMBP	Aortic valve stenosis	53	5.95 (2.04-17.38)	0.00110052
AMBP	Cardiomyopathy	62	0.60 (0.20-1.84)	0.374733
AMBP	Peripheral arterial disease	71	39.27 (20.25-76.17)	1.82e-27
AMBP	Intracerebral hemorrhage	81	1.27 (0.48-3.32)	0.631368
AMBP	Pulmonary embolism	152	4.47 (2.34-8.53)	5.82e-06
AMBP	Ischemic stroke	221	3.91 (2.27-6.74)	8.55e-07
AMBP	AF	242	1.24 (0.71-2.15)	0.443762
AMBP	HF	449	7.41 (5.22-10.53)	5.36e-29
AMBP	CAD	978	5.86 (4.58-7.49)	5.13e-45
AMDHD2	Deep vein thrombosis	29	1.43 (0.37-5.44)	0.603177
AMDHD2	Subarachnoid hemorrhage	30	1.11 (0.28-4.32)	0.881981
AMDHD2	Abdominal aneurysm	33	0.99 (0.28-3.59)	0.99339
AMDHD2	Aortic valve stenosis	43	0.49 (0.17-1.43)	0.190653
AMDHD2	Peripheral arterial disease	51	1.55 (0.55-4.33)	0.406226
AMDHD2	Cardiomyopathy	57	1.28 (0.49-3.33)	0.618657
AMDHD2	Intracerebral hemorrhage	64	0.85 (0.34-2.12)	0.725295
AMDHD2	Pulmonary embolism	117	0.87 (0.44-1.72)	0.696862
AMDHD2	Ischemic stroke	177	0.85 (0.49-1.48)	0.570241
AMDHD2	AF	200	0.55 (0.33-0.91)	0.0203907
AMDHD2	HF	365	0.84 (0.57-1.24)	0.387507
AMDHD2	CAD	806	0.98 (0.76-1.28)	0.901475
AMFR	Subarachnoid hemorrhage	37	1.48 (1.07-2.05)	0.0185898
AMFR	Deep vein thrombosis	37	1.15 (0.75-1.75)	0.532839
AMFR	Abdominal aneurysm	40	1.39 (0.98-1.97)	0.0618213
AMFR	Aortic valve stenosis	51	0.97 (0.65-1.47)	0.900472
AMFR	Cardiomyopathy	59	1.32 (0.99-1.77)	0.0618563
AMFR	Peripheral arterial disease	68	1.39 (1.07-1.82)	0.0147325
AMFR	Intracerebral hemorrhage	80	1.06 (0.78-1.44)	0.705647
AMFR	Pulmonary embolism	147	1.11 (0.90-1.39)	0.332403
AMFR	Ischemic stroke	217	0.87 (0.71-1.07)	0.183302
AMFR	AF	235	0.95 (0.78-1.15)	0.609467
AMFR	HF	433	1.15 (1.01-1.30)	0.0299216
AMFR	CAD	954	1.11 (1.02-1.21)	0.0194461
AMIGO1	Subarachnoid hemorrhage	27	1.14 (0.59-2.20)	0.706398
AMIGO1	Deep vein thrombosis	30	1.66 (1.15-2.39)	0.00726166
AMIGO1	Abdominal aneurysm	32	1.43 (0.89-2.28)	0.135595
AMIGO1	Aortic valve stenosis	40	1.58 (1.10-2.27)	0.0128351
AMIGO1	Peripheral arterial disease	50	1.63 (1.19-2.24)	0.00258139
AMIGO1	Cardiomyopathy	55	0.68 (0.36-1.28)	0.230765
AMIGO1	Intracerebral hemorrhage	64	0.68 (0.37-1.22)	0.196498
AMIGO1	Pulmonary embolism	117	0.90 (0.61-1.32)	0.580708
AMIGO1	Ischemic stroke	165	1.22 (0.95-1.57)	0.119129
AMIGO1	AF	195	1.24 (0.99-1.56)	0.0645509
AMIGO1	HF	358	0.87 (0.69-1.08)	0.210785
AMIGO1	CAD	783	1.08 (0.95-1.23)	0.249104
AMIGO2	Deep vein thrombosis	36	5.05 (1.66-15.43)	0.00441989
AMIGO2	Subarachnoid hemorrhage	37	0.92 (0.25-3.30)	0.892382
AMIGO2	Abdominal aneurysm	41	2.20 (0.69-7.05)	0.183296
AMIGO2	Aortic valve stenosis	50	1.56 (0.54-4.54)	0.414024
AMIGO2	Cardiomyopathy	61	3.27 (1.38-7.74)	0.00703516
AMIGO2	Peripheral arterial disease	71	1.61 (0.65-3.97)	0.304316
AMIGO2	Intracerebral hemorrhage	80	1.73 (0.74-4.08)	0.208132
AMIGO2	Pulmonary embolism	150	1.77 (0.96-3.28)	0.0670971
AMIGO2	Ischemic stroke	222	1.78 (1.07-2.96)	0.0269252
AMIGO2	AF	243	1.82 (1.12-2.96)	0.0158463
AMIGO2	HF	440	1.95 (1.37-2.78)	0.000218676
AMIGO2	CAD	959	1.58 (1.24-2.02)	0.000202347
AMN	Subarachnoid hemorrhage	36	1.88 (1.15-3.06)	0.0115031
AMN	Deep vein thrombosis	37	0.58 (0.31-1.08)	0.0871884
AMN	Abdominal aneurysm	37	1.27 (0.70-2.30)	0.438815
AMN	Aortic valve stenosis	50	1.19 (0.71-1.99)	0.521067
AMN	Cardiomyopathy	60	0.91 (0.56-1.48)	0.711463
AMN	Peripheral arterial disease	70	1.41 (0.93-2.13)	0.106602
AMN	Intracerebral hemorrhage	78	0.63 (0.41-0.98)	0.0413823
AMN	Pulmonary embolism	148	1.07 (0.79-1.45)	0.658543
AMN	Ischemic stroke	214	0.93 (0.72-1.21)	0.59364
AMN	AF	243	1.07 (0.84-1.35)	0.597728
AMN	HF	439	1.16 (0.98-1.38)	0.0904643
AMN	CAD	958	1.08 (0.96-1.22)	0.190101
AMOT	Subarachnoid hemorrhage	28	0.66 (0.25-1.71)	0.394469
AMOT	Deep vein thrombosis	31	1.27 (0.54-2.98)	0.580877
AMOT	Abdominal aneurysm	32	0.92 (0.37-2.31)	0.862491
AMOT	Aortic valve stenosis	41	0.81 (0.36-1.82)	0.614374
AMOT	Peripheral arterial disease	50	1.32 (0.66-2.65)	0.427406
AMOT	Cardiomyopathy	56	1.82 (1.03-3.24)	0.0404939
AMOT	Intracerebral hemorrhage	64	0.67 (0.35-1.27)	0.218796
AMOT	Pulmonary embolism	118	1.14 (0.73-1.79)	0.564854
AMOT	Ischemic stroke	167	0.89 (0.60-1.32)	0.564129
AMOT	AF	200	1.09 (0.77-1.56)	0.620701
AMOT	HF	363	1.23 (0.95-1.60)	0.108899
AMOT	CAD	797	1.20 (1.01-1.43)	0.0397212
AMOTL2	Deep vein thrombosis	31	1.68 (1.05-2.68)	0.0303814
AMOTL2	Subarachnoid hemorrhage	31	1.48 (0.88-2.51)	0.142846
AMOTL2	Abdominal aneurysm	33	0.64 (0.26-1.57)	0.329253
AMOTL2	Aortic valve stenosis	42	0.67 (0.30-1.47)	0.315327
AMOTL2	Peripheral arterial disease	51	1.81 (1.25-2.62)	0.00153658
AMOTL2	Cardiomyopathy	57	1.33 (0.86-2.07)	0.198038
AMOTL2	Intracerebral hemorrhage	65	1.15 (0.73-1.83)	0.547998
AMOTL2	Pulmonary embolism	120	1.23 (0.89-1.71)	0.210991
AMOTL2	Ischemic stroke	173	1.20 (0.91-1.59)	0.204865
AMOTL2	AF	199	1.04 (0.78-1.38)	0.803531
AMOTL2	HF	365	1.21 (1.00-1.47)	0.0466994
AMOTL2	CAD	801	1.22 (1.07-1.38)	0.00275456
AMPD3	Subarachnoid hemorrhage	29	0.76 (0.47-1.24)	0.270387
AMPD3	Deep vein thrombosis	31	1.16 (0.73-1.85)	0.526735
AMPD3	Abdominal aneurysm	32	1.13 (0.71-1.79)	0.61545
AMPD3	Aortic valve stenosis	42	1.41 (0.95-2.10)	0.091493
AMPD3	Peripheral arterial disease	51	0.97 (0.67-1.41)	0.876591
AMPD3	Cardiomyopathy	57	0.99 (0.70-1.42)	0.97173
AMPD3	Intracerebral hemorrhage	65	0.96 (0.69-1.34)	0.828555
AMPD3	Pulmonary embolism	119	1.02 (0.80-1.30)	0.866297
AMPD3	Ischemic stroke	173	1.05 (0.86-1.28)	0.656377
AMPD3	AF	202	0.90 (0.75-1.09)	0.288281
AMPD3	HF	361	1.02 (0.89-1.18)	0.746157
AMPD3	CAD	806	1.05 (0.96-1.16)	0.277853
AMY1A AMY1B AMY1C	Subarachnoid hemorrhage	28	0.70 (0.32-1.53)	0.37454
AMY1A AMY1B AMY1C	Deep vein thrombosis	30	0.96 (0.47-1.92)	0.897492
AMY1A AMY1B AMY1C	Abdominal aneurysm	32	1.47 (0.89-2.42)	0.129303
AMY1A AMY1B AMY1C	Aortic valve stenosis	41	0.68 (0.36-1.28)	0.228521
AMY1A AMY1B AMY1C	Peripheral arterial disease	44	0.74 (0.41-1.32)	0.310205
AMY1A AMY1B AMY1C	Cardiomyopathy	54	1.06 (0.64-1.76)	0.813794
AMY1A AMY1B AMY1C	Intracerebral hemorrhage	61	0.75 (0.44-1.26)	0.273498
AMY1A AMY1B AMY1C	Pulmonary embolism	111	1.23 (0.89-1.71)	0.203418
AMY1A AMY1B AMY1C	Ischemic stroke	160	0.87 (0.64-1.18)	0.361166
AMY1A AMY1B AMY1C	AF	181	0.67 (0.50-0.91)	0.00987093
AMY1A AMY1B AMY1C	HF	342	0.84 (0.68-1.03)	0.0998636
AMY1A AMY1B AMY1C	CAD	752	1.00 (0.87-1.14)	0.94751
AMY2A	Deep vein thrombosis	35	1.05 (0.57-1.94)	0.870342
AMY2A	Subarachnoid hemorrhage	36	0.66 (0.35-1.22)	0.183693
AMY2A	Abdominal aneurysm	39	1.26 (0.72-2.19)	0.413538
AMY2A	Aortic valve stenosis	48	0.96 (0.57-1.60)	0.873709
AMY2A	Cardiomyopathy	61	1.06 (0.67-1.68)	0.790459
AMY2A	Peripheral arterial disease	69	0.70 (0.46-1.07)	0.102233
AMY2A	Intracerebral hemorrhage	74	0.59 (0.39-0.91)	0.0165374
AMY2A	Pulmonary embolism	142	1.27 (0.94-1.71)	0.121852
AMY2A	Ischemic stroke	213	1.03 (0.80-1.32)	0.823992
AMY2A	AF	235	0.81 (0.64-1.03)	0.0834271
AMY2A	HF	430	1.01 (0.86-1.20)	0.870029
AMY2A	CAD	930	1.04 (0.92-1.17)	0.533336
AMY2B	Deep vein thrombosis	34	1.11 (0.61-2.04)	0.730442
AMY2B	Subarachnoid hemorrhage	35	0.65 (0.35-1.22)	0.177128
AMY2B	Abdominal aneurysm	37	1.15 (0.65-2.02)	0.636495
AMY2B	Aortic valve stenosis	46	0.88 (0.52-1.49)	0.634171
AMY2B	Cardiomyopathy	58	1.05 (0.66-1.68)	0.834264
AMY2B	Peripheral arterial disease	68	0.62 (0.40-0.95)	0.029152
AMY2B	Intracerebral hemorrhage	73	0.57 (0.37-0.89)	0.0120473
AMY2B	Pulmonary embolism	140	1.33 (0.99-1.78)	0.0575636
AMY2B	Ischemic stroke	207	1.04 (0.82-1.34)	0.731355
AMY2B	AF	227	0.80 (0.63-1.01)	0.0629166
AMY2B	HF	414	0.97 (0.81-1.15)	0.710818
AMY2B	CAD	911	1.00 (0.89-1.12)	0.983069
ANG	Subarachnoid hemorrhage	36	1.26 (0.54-2.92)	0.593288
ANG	Deep vein thrombosis	37	2.01 (0.96-4.21)	0.0655488
ANG	Abdominal aneurysm	39	2.42 (1.21-4.86)	0.0125311
ANG	Aortic valve stenosis	53	2.15 (1.16-4.00)	0.015432
ANG	Cardiomyopathy	63	1.96 (1.10-3.49)	0.0231378
ANG	Peripheral arterial disease	71	3.54 (2.27-5.53)	2.82e-08
ANG	Intracerebral hemorrhage	81	1.30 (0.74-2.29)	0.358374
ANG	Pulmonary embolism	150	1.70 (1.15-2.50)	0.0071965
ANG	Ischemic stroke	220	1.79 (1.30-2.47)	0.00033971
ANG	AF	240	1.83 (1.35-2.48)	0.000113397
ANG	HF	445	2.40 (1.95-2.95)	8.66e-17
ANG	CAD	978	2.22 (1.92-2.56)	7.33e-28
ANGPT1	Deep vein thrombosis	36	1.47 (1.02-2.13)	0.0390219
ANGPT1	Subarachnoid hemorrhage	37	1.29 (0.90-1.84)	0.161058
ANGPT1	Abdominal aneurysm	40	1.20 (0.85-1.70)	0.290355
ANGPT1	Aortic valve stenosis	52	0.90 (0.67-1.20)	0.464818
ANGPT1	Cardiomyopathy	60	0.83 (0.64-1.08)	0.169931
ANGPT1	Peripheral arterial disease	72	1.18 (0.91-1.53)	0.201437
ANGPT1	Intracerebral hemorrhage	81	0.91 (0.72-1.15)	0.424161
ANGPT1	Pulmonary embolism	152	1.23 (1.03-1.46)	0.0219756
ANGPT1	Ischemic stroke	220	1.15 (0.99-1.32)	0.0668108
ANGPT1	AF	245	0.86 (0.75-0.98)	0.0256338
ANGPT1	HF	441	0.93 (0.84-1.03)	0.151419
ANGPT1	CAD	974	1.00 (0.94-1.07)	0.985152
ANGPT2	Subarachnoid hemorrhage	36	1.30 (0.61-2.81)	0.497799
ANGPT2	Deep vein thrombosis	36	1.09 (0.50-2.38)	0.836365
ANGPT2	Abdominal aneurysm	42	2.55 (1.38-4.70)	0.00266947
ANGPT2	Aortic valve stenosis	53	2.93 (1.70-5.06)	0.000118018
ANGPT2	Cardiomyopathy	62	6.71 (4.61-9.78)	3.4e-23
ANGPT2	Peripheral arterial disease	71	5.86 (4.10-8.39)	4.25e-22
ANGPT2	Intracerebral hemorrhage	81	1.51 (0.91-2.50)	0.107205
ANGPT2	Pulmonary embolism	152	2.21 (1.57-3.11)	5.68e-06
ANGPT2	Ischemic stroke	222	2.46 (1.87-3.23)	1.23e-10
ANGPT2	AF	244	5.12 (4.15-6.32)	1.99e-52
ANGPT2	HF	449	5.60 (4.81-6.52)	1.94e-109
ANGPT2	CAD	979	3.38 (3.00-3.80)	1.09e-90
ANGPTL1	Subarachnoid hemorrhage	35	1.54 (0.55-4.30)	0.408059
ANGPTL1	Deep vein thrombosis	35	0.93 (0.33-2.62)	0.884171
ANGPTL1	Abdominal aneurysm	42	2.43 (0.97-6.06)	0.0579987
ANGPTL1	Aortic valve stenosis	51	1.36 (0.57-3.27)	0.491849
ANGPTL1	Cardiomyopathy	61	2.07 (0.97-4.43)	0.061177
ANGPTL1	Peripheral arterial disease	69	3.70 (1.82-7.50)	0.000290598
ANGPTL1	Intracerebral hemorrhage	78	1.69 (0.85-3.36)	0.134697
ANGPTL1	Pulmonary embolism	146	2.11 (1.28-3.45)	0.00320376
ANGPTL1	Ischemic stroke	212	1.98 (1.30-3.00)	0.0013965
ANGPTL1	AF	238	2.81 (1.91-4.13)	1.55e-07
ANGPTL1	HF	439	2.94 (2.23-3.88)	2.74e-14
ANGPTL1	CAD	952	1.94 (1.60-2.36)	3.05e-11
ANGPTL2	Deep vein thrombosis	37	1.35 (0.67-2.75)	0.400886
ANGPTL2	Subarachnoid hemorrhage	37	0.93 (0.45-1.92)	0.849877
ANGPTL2	Abdominal aneurysm	39	1.83 (0.91-3.68)	0.089528
ANGPTL2	Aortic valve stenosis	53	0.70 (0.38-1.27)	0.240278
ANGPTL2	Cardiomyopathy	60	1.34 (0.76-2.35)	0.312596
ANGPTL2	Peripheral arterial disease	72	2.58 (1.58-4.21)	0.000163206
ANGPTL2	Intracerebral hemorrhage	81	0.81 (0.50-1.32)	0.389523
ANGPTL2	Pulmonary embolism	154	1.24 (0.87-1.75)	0.230804
ANGPTL2	Ischemic stroke	219	1.30 (0.96-1.74)	0.0853499
ANGPTL2	AF	244	1.35 (1.02-1.78)	0.036034
ANGPTL2	HF	442	1.74 (1.42-2.13)	9.58e-08
ANGPTL2	CAD	973	1.27 (1.10-1.46)	0.00096303
ANGPTL3	Subarachnoid hemorrhage	37	1.17 (0.52-2.61)	0.707743
ANGPTL3	Deep vein thrombosis	37	0.92 (0.42-2.03)	0.834646
ANGPTL3	Abdominal aneurysm	40	1.58 (0.72-3.47)	0.255504
ANGPTL3	Aortic valve stenosis	53	1.06 (0.54-2.08)	0.871619
ANGPTL3	Cardiomyopathy	63	0.90 (0.48-1.68)	0.747213
ANGPTL3	Peripheral arterial disease	71	1.68 (0.94-3.02)	0.0827013
ANGPTL3	Intracerebral hemorrhage	81	1.16 (0.67-2.01)	0.597508
ANGPTL3	Pulmonary embolism	150	1.04 (0.70-1.55)	0.828329
ANGPTL3	Ischemic stroke	220	1.00 (0.72-1.40)	0.986327
ANGPTL3	AF	241	1.11 (0.81-1.52)	0.519505
ANGPTL3	HF	448	1.84 (1.47-2.30)	9.73e-08
ANGPTL3	CAD	982	1.12 (0.96-1.31)	0.150595
ANGPTL4	Deep vein thrombosis	37	1.98 (1.05-3.74)	0.0338007
ANGPTL4	Subarachnoid hemorrhage	37	0.74 (0.39-1.42)	0.365934
ANGPTL4	Abdominal aneurysm	40	1.89 (1.03-3.49)	0.0402932
ANGPTL4	Aortic valve stenosis	53	1.87 (1.08-3.25)	0.0251783
ANGPTL4	Cardiomyopathy	60	3.06 (1.89-4.97)	6.04e-06
ANGPTL4	Peripheral arterial disease	72	5.67 (3.70-8.69)	1.64e-15
ANGPTL4	Intracerebral hemorrhage	81	2.03 (1.32-3.12)	0.00122751
ANGPTL4	Pulmonary embolism	153	1.75 (1.28-2.40)	0.000464993
ANGPTL4	Ischemic stroke	220	2.27 (1.75-2.94)	6.86e-10
ANGPTL4	AF	246	2.72 (2.12-3.47)	1.48e-15
ANGPTL4	HF	443	4.26 (3.57-5.08)	2.02e-58
ANGPTL4	CAD	978	2.50 (2.21-2.83)	1.95e-48
ANGPTL7	Subarachnoid hemorrhage	36	2.15 (1.06-4.36)	0.0348561
ANGPTL7	Deep vein thrombosis	36	0.67 (0.31-1.46)	0.314229
ANGPTL7	Abdominal aneurysm	42	2.43 (1.21-4.85)	0.0122028
ANGPTL7	Aortic valve stenosis	53	1.02 (0.52-1.99)	0.949389
ANGPTL7	Cardiomyopathy	62	1.93 (1.11-3.36)	0.019628
ANGPTL7	Peripheral arterial disease	71	3.27 (2.08-5.13)	2.61e-07
ANGPTL7	Intracerebral hemorrhage	81	1.35 (0.79-2.30)	0.276724
ANGPTL7	Pulmonary embolism	152	1.35 (0.93-1.97)	0.115135
ANGPTL7	Ischemic stroke	222	1.70 (1.24-2.32)	0.000908398
ANGPTL7	AF	244	1.49 (1.10-2.03)	0.01057
ANGPTL7	HF	449	1.78 (1.44-2.21)	1.36e-07
ANGPTL7	CAD	979	1.80 (1.55-2.08)	3.2e-15
ANK2	Deep vein thrombosis	30	1.18 (0.78-1.79)	0.41936
ANK2	Abdominal aneurysm	31	1.34 (0.95-1.88)	0.0980892
ANK2	Subarachnoid hemorrhage	31	1.10 (0.72-1.68)	0.66918
ANK2	Aortic valve stenosis	41	0.85 (0.52-1.37)	0.498985
ANK2	Peripheral arterial disease	50	0.92 (0.61-1.38)	0.679011
ANK2	Cardiomyopathy	55	0.69 (0.43-1.12)	0.131625
ANK2	Intracerebral hemorrhage	62	0.74 (0.49-1.14)	0.170085
ANK2	Pulmonary embolism	118	1.11 (0.89-1.39)	0.356403
ANK2	Ischemic stroke	165	1.02 (0.83-1.25)	0.843669
ANK2	AF	192	0.91 (0.74-1.13)	0.394148
ANK2	HF	357	1.08 (0.94-1.23)	0.26755
ANK2	CAD	780	1.04 (0.94-1.14)	0.454707
ANKMY2	Abdominal aneurysm	31	0.73 (0.47-1.14)	0.170781
ANKMY2	Subarachnoid hemorrhage	31	1.28 (0.84-1.96)	0.245347
ANKMY2	Deep vein thrombosis	31	1.02 (0.67-1.57)	0.923196
ANKMY2	Aortic valve stenosis	41	0.84 (0.58-1.24)	0.381997
ANKMY2	Peripheral arterial disease	49	1.38 (0.99-1.93)	0.0584599
ANKMY2	Cardiomyopathy	55	0.73 (0.52-1.01)	0.0588693
ANKMY2	Intracerebral hemorrhage	63	1.04 (0.77-1.41)	0.804063
ANKMY2	Pulmonary embolism	114	0.90 (0.71-1.13)	0.348808
ANKMY2	Ischemic stroke	170	1.00 (0.83-1.20)	0.978572
ANKMY2	AF	193	0.95 (0.80-1.13)	0.564113
ANKMY2	HF	358	1.01 (0.89-1.14)	0.92371
ANKMY2	CAD	785	1.07 (0.99-1.17)	0.100202
ANKRA2	Subarachnoid hemorrhage	30	0.70 (0.35-1.41)	0.318592
ANKRA2	Deep vein thrombosis	30	0.99 (0.52-1.86)	0.966314
ANKRA2	Abdominal aneurysm	33	1.19 (0.67-2.11)	0.547003
ANKRA2	Aortic valve stenosis	41	0.88 (0.50-1.55)	0.66136
ANKRA2	Peripheral arterial disease	50	1.03 (0.63-1.69)	0.909166
ANKRA2	Cardiomyopathy	55	1.35 (0.91-2.00)	0.137911
ANKRA2	Intracerebral hemorrhage	65	0.95 (0.62-1.48)	0.836602
ANKRA2	Pulmonary embolism	119	1.06 (0.78-1.44)	0.721709
ANKRA2	Ischemic stroke	163	1.13 (0.87-1.46)	0.348932
ANKRA2	AF	195	1.14 (0.90-1.44)	0.267142
ANKRA2	HF	357	1.11 (0.93-1.33)	0.230117
ANKRA2	CAD	786	1.11 (0.99-1.26)	0.0720041
ANKRD54	Deep vein thrombosis	35	1.26 (0.82-1.94)	0.282523
ANKRD54	Subarachnoid hemorrhage	37	1.08 (0.68-1.73)	0.739222
ANKRD54	Abdominal aneurysm	40	0.83 (0.49-1.40)	0.483897
ANKRD54	Aortic valve stenosis	49	1.09 (0.72-1.67)	0.676391
ANKRD54	Cardiomyopathy	58	1.23 (0.87-1.73)	0.242042
ANKRD54	Peripheral arterial disease	69	1.03 (0.72-1.47)	0.885024
ANKRD54	Intracerebral hemorrhage	79	1.02 (0.73-1.44)	0.894317
ANKRD54	Pulmonary embolism	144	0.97 (0.75-1.26)	0.832574
ANKRD54	Ischemic stroke	213	1.00 (0.82-1.23)	0.971117
ANKRD54	AF	237	0.88 (0.71-1.09)	0.234277
ANKRD54	HF	441	1.00 (0.86-1.16)	0.999021
ANKRD54	CAD	953	0.94 (0.85-1.04)	0.220218
ANP32C	Deep vein thrombosis	28	0.66 (0.20-2.15)	0.488622
ANP32C	Subarachnoid hemorrhage	30	1.06 (0.46-2.45)	0.88249
ANP32C	Abdominal aneurysm	33	1.40 (0.68-2.89)	0.363223
ANP32C	Aortic valve stenosis	42	0.51 (0.18-1.48)	0.216057
ANP32C	Peripheral arterial disease	50	0.76 (0.32-1.80)	0.528139
ANP32C	Cardiomyopathy	55	1.08 (0.58-2.02)	0.800939
ANP32C	Intracerebral hemorrhage	62	0.98 (0.52-1.86)	0.962126
ANP32C	Pulmonary embolism	114	0.66 (0.37-1.19)	0.164797
ANP32C	Ischemic stroke	169	1.00 (0.68-1.47)	0.982265
ANP32C	AF	201	0.99 (0.69-1.42)	0.943802
ANP32C	HF	360	0.82 (0.61-1.11)	0.192217
ANP32C	CAD	791	1.09 (0.93-1.29)	0.291135
ANPEP	Subarachnoid hemorrhage	37	2.57 (1.09-6.06)	0.0311603
ANPEP	Deep vein thrombosis	37	1.18 (0.43-3.24)	0.751124
ANPEP	Abdominal aneurysm	40	1.76 (0.66-4.71)	0.26236
ANPEP	Aortic valve stenosis	53	1.27 (0.53-3.05)	0.585228
ANPEP	Cardiomyopathy	63	1.10 (0.49-2.48)	0.81033
ANPEP	Peripheral arterial disease	71	1.92 (0.94-3.90)	0.0729858
ANPEP	Intracerebral hemorrhage	81	1.22 (0.61-2.46)	0.573053
ANPEP	Pulmonary embolism	150	0.67 (0.39-1.14)	0.13868
ANPEP	Ischemic stroke	220	1.35 (0.88-2.05)	0.166941
ANPEP	AF	240	1.11 (0.73-1.68)	0.626749
ANPEP	HF	448	1.29 (0.96-1.73)	0.0954551
ANPEP	CAD	980	1.28 (1.05-1.57)	0.0155115
ANXA1	Subarachnoid hemorrhage	28	1.09 (0.49-2.40)	0.830024
ANXA1	Deep vein thrombosis	31	1.09 (0.51-2.32)	0.828405
ANXA1	Abdominal aneurysm	32	1.52 (0.85-2.74)	0.160462
ANXA1	Aortic valve stenosis	41	1.00 (0.48-2.08)	0.991129
ANXA1	Peripheral arterial disease	50	1.45 (0.87-2.41)	0.149352
ANXA1	Cardiomyopathy	56	1.46 (0.93-2.28)	0.0979616
ANXA1	Intracerebral hemorrhage	64	1.41 (0.91-2.17)	0.123467
ANXA1	Pulmonary embolism	118	0.90 (0.58-1.37)	0.615589
ANXA1	Ischemic stroke	167	1.29 (0.95-1.74)	0.102894
ANXA1	AF	200	1.23 (0.92-1.64)	0.15831
ANXA1	HF	362	1.31 (1.07-1.60)	0.00860466
ANXA1	CAD	793	1.32 (1.15-1.50)	4.81e-05
ANXA10	Deep vein thrombosis	37	1.36 (1.02-1.82)	0.0342116
ANXA10	Subarachnoid hemorrhage	37	1.29 (0.95-1.74)	0.104703
ANXA10	Abdominal aneurysm	40	1.21 (0.90-1.63)	0.208537
ANXA10	Aortic valve stenosis	51	1.12 (0.86-1.47)	0.402848
ANXA10	Cardiomyopathy	59	1.27 (1.00-1.62)	0.0524022
ANXA10	Peripheral arterial disease	68	1.47 (1.20-1.80)	0.000162414
ANXA10	Intracerebral hemorrhage	80	1.10 (0.88-1.37)	0.414189
ANXA10	Pulmonary embolism	147	1.32 (1.14-1.53)	0.000191595
ANXA10	Ischemic stroke	217	1.26 (1.12-1.43)	0.000203695
ANXA10	AF	235	1.15 (1.01-1.30)	0.0319692
ANXA10	HF	433	1.29 (1.19-1.41)	7.49e-09
ANXA10	CAD	954	1.29 (1.21-1.36)	7.67e-17
ANXA11	Subarachnoid hemorrhage	34	1.27 (0.79-2.06)	0.326463
ANXA11	Deep vein thrombosis	36	1.18 (0.74-1.88)	0.494259
ANXA11	Abdominal aneurysm	41	0.84 (0.56-1.24)	0.373199
ANXA11	Aortic valve stenosis	51	0.79 (0.56-1.12)	0.184714
ANXA11	Cardiomyopathy	63	0.73 (0.54-1.00)	0.0474606
ANXA11	Peripheral arterial disease	70	1.26 (0.90-1.78)	0.178941
ANXA11	Intracerebral hemorrhage	79	1.21 (0.88-1.65)	0.240371
ANXA11	Pulmonary embolism	152	0.92 (0.74-1.13)	0.41096
ANXA11	Ischemic stroke	216	1.00 (0.83-1.19)	0.979538
ANXA11	AF	244	0.82 (0.70-0.96)	0.0155532
ANXA11	HF	444	0.88 (0.78-0.99)	0.0409132
ANXA11	CAD	960	0.98 (0.90-1.07)	0.670666
ANXA2	Deep vein thrombosis	28	1.23 (0.77-1.96)	0.381429
ANXA2	Subarachnoid hemorrhage	30	1.35 (0.92-1.98)	0.128654
ANXA2	Abdominal aneurysm	32	1.44 (0.96-2.15)	0.077919
ANXA2	Aortic valve stenosis	42	1.19 (0.79-1.77)	0.405312
ANXA2	Peripheral arterial disease	50	1.45 (1.08-1.95)	0.0130436
ANXA2	Cardiomyopathy	53	1.03 (0.71-1.50)	0.874959
ANXA2	Intracerebral hemorrhage	61	1.01 (0.71-1.43)	0.952887
ANXA2	Pulmonary embolism	112	0.99 (0.76-1.29)	0.942602
ANXA2	Ischemic stroke	166	1.10 (0.90-1.35)	0.362806
ANXA2	AF	193	1.06 (0.87-1.29)	0.546499
ANXA2	HF	354	1.22 (1.07-1.39)	0.00382275
ANXA2	CAD	776	1.26 (1.15-1.37)	3.33e-07
ANXA3	Subarachnoid hemorrhage	37	1.33 (0.89-1.99)	0.1683
ANXA3	Deep vein thrombosis	37	1.13 (0.75-1.71)	0.551366
ANXA3	Abdominal aneurysm	41	0.84 (0.57-1.25)	0.400745
ANXA3	Aortic valve stenosis	53	0.84 (0.59-1.19)	0.326522
ANXA3	Cardiomyopathy	61	0.91 (0.66-1.25)	0.546808
ANXA3	Peripheral arterial disease	70	1.18 (0.88-1.59)	0.270198
ANXA3	Intracerebral hemorrhage	79	1.13 (0.85-1.49)	0.402102
ANXA3	Pulmonary embolism	155	0.93 (0.76-1.14)	0.474996
ANXA3	Ischemic stroke	223	1.16 (0.98-1.37)	0.0838747
ANXA3	AF	242	0.86 (0.73-1.02)	0.080006
ANXA3	HF	447	0.98 (0.87-1.10)	0.706601
ANXA3	CAD	974	1.08 (1.00-1.17)	0.0540687
ANXA4	Subarachnoid hemorrhage	35	1.33 (0.90-1.97)	0.148976
ANXA4	Deep vein thrombosis	35	1.06 (0.70-1.60)	0.773959
ANXA4	Abdominal aneurysm	42	0.88 (0.60-1.30)	0.52295
ANXA4	Aortic valve stenosis	51	0.93 (0.65-1.34)	0.70014
ANXA4	Cardiomyopathy	62	0.80 (0.58-1.11)	0.185412
ANXA4	Peripheral arterial disease	70	1.13 (0.84-1.51)	0.429769
ANXA4	Intracerebral hemorrhage	78	1.18 (0.90-1.55)	0.23417
ANXA4	Pulmonary embolism	147	0.90 (0.73-1.11)	0.335417
ANXA4	Ischemic stroke	216	1.11 (0.94-1.31)	0.222601
ANXA4	AF	242	0.82 (0.69-0.97)	0.0192032
ANXA4	HF	441	0.96 (0.85-1.09)	0.524429
ANXA4	CAD	967	1.06 (0.97-1.14)	0.185082
ANXA5	Subarachnoid hemorrhage	37	2.18 (1.03-4.61)	0.0419451
ANXA5	Deep vein thrombosis	37	1.29 (0.50-3.32)	0.597002
ANXA5	Abdominal aneurysm	40	2.16 (0.98-4.77)	0.0564583
ANXA5	Aortic valve stenosis	50	1.42 (0.64-3.15)	0.390061
ANXA5	Cardiomyopathy	59	2.36 (1.30-4.26)	0.00459954
ANXA5	Peripheral arterial disease	66	3.33 (2.05-5.41)	1.16e-06
ANXA5	Intracerebral hemorrhage	80	0.69 (0.35-1.37)	0.291905
ANXA5	Pulmonary embolism	146	1.17 (0.73-1.90)	0.513386
ANXA5	Ischemic stroke	215	1.57 (1.08-2.28)	0.0169543
ANXA5	AF	233	1.48 (1.04-2.12)	0.0309321
ANXA5	HF	429	2.41 (1.96-2.95)	3.03e-17
ANXA5	CAD	950	1.80 (1.53-2.12)	1.09e-12
AOC1	Subarachnoid hemorrhage	36	1.14 (0.72-1.81)	0.57025
AOC1	Deep vein thrombosis	37	1.07 (0.67-1.73)	0.775552
AOC1	Abdominal aneurysm	37	1.03 (0.62-1.70)	0.920844
AOC1	Aortic valve stenosis	50	1.10 (0.73-1.66)	0.635991
AOC1	Cardiomyopathy	60	1.03 (0.70-1.51)	0.892488
AOC1	Peripheral arterial disease	70	0.98 (0.67-1.44)	0.933288
AOC1	Intracerebral hemorrhage	78	0.92 (0.63-1.36)	0.684346
AOC1	Pulmonary embolism	148	1.19 (0.96-1.46)	0.110459
AOC1	Ischemic stroke	214	0.91 (0.72-1.15)	0.416205
AOC1	AF	243	0.85 (0.67-1.07)	0.157911
AOC1	HF	439	0.88 (0.75-1.04)	0.128301
AOC1	CAD	958	1.00 (0.91-1.11)	0.972767
AOC3	Deep vein thrombosis	37	0.59 (0.23-1.48)	0.262462
AOC3	Subarachnoid hemorrhage	37	1.69 (0.63-4.49)	0.295646
AOC3	Abdominal aneurysm	40	1.24 (0.48-3.23)	0.653173
AOC3	Aortic valve stenosis	53	2.59 (1.16-5.78)	0.0197791
AOC3	Cardiomyopathy	63	3.30 (1.65-6.58)	0.000724507
AOC3	Peripheral arterial disease	71	6.71 (3.70-12.18)	3.78e-10
AOC3	Intracerebral hemorrhage	81	1.85 (0.95-3.58)	0.0697526
AOC3	Pulmonary embolism	150	0.77 (0.48-1.23)	0.278895
AOC3	Ischemic stroke	220	2.21 (1.49-3.28)	8.53e-05
AOC3	AF	241	3.71 (2.58-5.33)	1.17e-12
AOC3	HF	448	3.34 (2.59-4.31)	2.48e-20
AOC3	CAD	982	3.36 (2.80-4.02)	7.18e-40
AP1G2	Subarachnoid hemorrhage	31	1.34 (0.90-2.00)	0.145207
AP1G2	Deep vein thrombosis	31	1.02 (0.67-1.56)	0.923239
AP1G2	Abdominal aneurysm	33	0.72 (0.46-1.12)	0.144591
AP1G2	Aortic valve stenosis	42	0.64 (0.42-0.96)	0.0320854
AP1G2	Peripheral arterial disease	51	1.55 (1.16-2.06)	0.00303419
AP1G2	Cardiomyopathy	57	0.91 (0.66-1.26)	0.577247
AP1G2	Intracerebral hemorrhage	66	1.18 (0.89-1.57)	0.256438
AP1G2	Pulmonary embolism	120	0.81 (0.64-1.01)	0.0663099
AP1G2	Ischemic stroke	173	0.95 (0.79-1.15)	0.599028
AP1G2	AF	199	0.89 (0.75-1.07)	0.210136
AP1G2	HF	367	1.14 (1.01-1.29)	0.0341555
AP1G2	CAD	805	1.18 (1.08-1.28)	9.63e-05
AP2B1	Subarachnoid hemorrhage	27	1.36 (0.71-2.61)	0.356221
AP2B1	Deep vein thrombosis	30	1.09 (0.54-2.19)	0.806027
AP2B1	Abdominal aneurysm	32	0.46 (0.19-1.08)	0.0750074
AP2B1	Aortic valve stenosis	40	0.70 (0.35-1.42)	0.323262
AP2B1	Peripheral arterial disease	50	1.95 (1.33-2.88)	0.000690739
AP2B1	Cardiomyopathy	55	0.95 (0.56-1.64)	0.861922
AP2B1	Intracerebral hemorrhage	64	1.02 (0.62-1.68)	0.94288
AP2B1	Pulmonary embolism	117	0.90 (0.62-1.32)	0.604405
AP2B1	Ischemic stroke	165	0.96 (0.70-1.33)	0.820203
AP2B1	AF	195	0.88 (0.65-1.19)	0.400492
AP2B1	HF	358	0.99 (0.80-1.22)	0.898863
AP2B1	CAD	783	1.21 (1.06-1.38)	0.00564464
AP3B1	Subarachnoid hemorrhage	30	1.23 (0.79-1.91)	0.349062
AP3B1	Deep vein thrombosis	30	1.15 (0.74-1.79)	0.533563
AP3B1	Abdominal aneurysm	34	0.84 (0.54-1.31)	0.453236
AP3B1	Aortic valve stenosis	42	0.84 (0.56-1.26)	0.398961
AP3B1	Peripheral arterial disease	51	1.66 (1.19-2.31)	0.00258354
AP3B1	Cardiomyopathy	57	0.75 (0.53-1.05)	0.0953414
AP3B1	Intracerebral hemorrhage	66	1.07 (0.79-1.45)	0.677029
AP3B1	Pulmonary embolism	116	0.88 (0.70-1.12)	0.304137
AP3B1	Ischemic stroke	174	0.99 (0.82-1.20)	0.913906
AP3B1	AF	199	1.00 (0.84-1.20)	0.969126
AP3B1	HF	362	1.16 (1.02-1.32)	0.0275164
AP3B1	CAD	806	1.23 (1.13-1.35)	1.51e-06
AP3S2	Subarachnoid hemorrhage	29	0.84 (0.39-1.83)	0.667259
AP3S2	Deep vein thrombosis	31	0.84 (0.40-1.75)	0.641749
AP3S2	Abdominal aneurysm	32	0.63 (0.29-1.37)	0.245111
AP3S2	Aortic valve stenosis	42	0.68 (0.35-1.34)	0.267002
AP3S2	Peripheral arterial disease	51	1.93 (1.20-3.11)	0.00699341
AP3S2	Cardiomyopathy	57	0.85 (0.49-1.46)	0.558922
AP3S2	Intracerebral hemorrhage	65	0.95 (0.58-1.58)	0.855096
AP3S2	Pulmonary embolism	119	0.85 (0.58-1.24)	0.397779
AP3S2	Ischemic stroke	173	1.00 (0.74-1.36)	0.988847
AP3S2	AF	202	0.82 (0.61-1.10)	0.177973
AP3S2	HF	361	1.07 (0.87-1.31)	0.535112
AP3S2	CAD	806	1.19 (1.04-1.36)	0.0120133
APBB1IP	Deep vein thrombosis	36	1.39 (0.80-2.40)	0.242621
APBB1IP	Subarachnoid hemorrhage	37	1.52 (0.93-2.49)	0.0978463
APBB1IP	Abdominal aneurysm	41	1.33 (0.79-2.24)	0.284928
APBB1IP	Aortic valve stenosis	50	1.08 (0.62-1.88)	0.784834
APBB1IP	Cardiomyopathy	61	1.34 (0.87-2.05)	0.183072
APBB1IP	Peripheral arterial disease	71	1.61 (1.12-2.31)	0.00963555
APBB1IP	Intracerebral hemorrhage	80	1.05 (0.68-1.61)	0.827296
APBB1IP	Pulmonary embolism	150	1.12 (0.82-1.52)	0.483981
APBB1IP	Ischemic stroke	222	1.37 (1.09-1.72)	0.00595777
APBB1IP	AF	243	0.94 (0.72-1.22)	0.629877
APBB1IP	HF	440	1.31 (1.11-1.55)	0.00131909
APBB1IP	CAD	959	1.29 (1.15-1.44)	1.35e-05
APCS	Subarachnoid hemorrhage	31	0.51 (0.20-1.27)	0.14847
APCS	Deep vein thrombosis	31	0.87 (0.32-2.36)	0.784359
APCS	Abdominal aneurysm	34	3.55 (1.23-10.28)	0.0194139
APCS	Aortic valve stenosis	42	0.51 (0.22-1.19)	0.119639
APCS	Peripheral arterial disease	50	1.10 (0.47-2.56)	0.820629
APCS	Cardiomyopathy	56	0.27 (0.15-0.51)	5.21e-05
APCS	Intracerebral hemorrhage	66	0.45 (0.24-0.85)	0.0130528
APCS	Pulmonary embolism	118	0.75 (0.45-1.26)	0.278628
APCS	Ischemic stroke	177	0.69 (0.45-1.05)	0.0803295
APCS	AF	197	0.25 (0.18-0.33)	4.57e-19
APCS	HF	362	0.51 (0.39-0.68)	4.43e-06
APCS	CAD	802	0.80 (0.65-0.98)	0.0278373
APEX1	Subarachnoid hemorrhage	36	1.24 (0.78-1.99)	0.358711
APEX1	Deep vein thrombosis	36	1.10 (0.67-1.80)	0.703268
APEX1	Abdominal aneurysm	41	0.96 (0.60-1.54)	0.875816
APEX1	Aortic valve stenosis	53	0.99 (0.66-1.50)	0.976838
APEX1	Cardiomyopathy	62	1.21 (0.84-1.73)	0.311885
APEX1	Peripheral arterial disease	71	1.34 (0.96-1.86)	0.0821847
APEX1	Intracerebral hemorrhage	81	1.18 (0.86-1.61)	0.30536
APEX1	Pulmonary embolism	151	1.03 (0.80-1.31)	0.835718
APEX1	Ischemic stroke	219	1.13 (0.93-1.37)	0.226693
APEX1	AF	244	0.87 (0.71-1.06)	0.172
APEX1	HF	448	1.12 (0.98-1.29)	0.0986638
APEX1	CAD	979	1.17 (1.07-1.28)	0.000699353
APLP1	Deep vein thrombosis	35	0.50 (0.28-0.91)	0.0242457
APLP1	Subarachnoid hemorrhage	36	0.63 (0.35-1.14)	0.125521
APLP1	Abdominal aneurysm	42	1.03 (0.60-1.75)	0.923797
APLP1	Aortic valve stenosis	51	1.25 (0.78-2.02)	0.353898
APLP1	Cardiomyopathy	62	1.33 (0.87-2.05)	0.186897
APLP1	Peripheral arterial disease	70	0.47 (0.31-0.72)	0.000497418
APLP1	Intracerebral hemorrhage	78	0.78 (0.52-1.15)	0.208611
APLP1	Pulmonary embolism	147	0.59 (0.44-0.79)	0.000332995
APLP1	Ischemic stroke	216	0.89 (0.70-1.13)	0.331437
APLP1	AF	243	0.82 (0.65-1.03)	0.0845011
APLP1	HF	445	0.77 (0.65-0.91)	0.00189275
APLP1	CAD	971	0.77 (0.68-0.86)	3.64e-06
APOA1	Subarachnoid hemorrhage	31	1.03 (0.29-3.71)	0.963677
APOA1	Deep vein thrombosis	31	1.00 (0.27-3.70)	0.994926
APOA1	Abdominal aneurysm	34	0.25 (0.06-1.00)	0.0493684
APOA1	Aortic valve stenosis	42	0.92 (0.28-2.98)	0.889575
APOA1	Peripheral arterial disease	50	0.57 (0.18-1.78)	0.33461
APOA1	Cardiomyopathy	56	0.37 (0.13-1.12)	0.0787029
APOA1	Intracerebral hemorrhage	66	1.33 (0.59-2.98)	0.49228
APOA1	Pulmonary embolism	119	1.20 (0.63-2.26)	0.580348
APOA1	Ischemic stroke	177	0.83 (0.47-1.47)	0.519608
APOA1	AF	199	0.49 (0.28-0.88)	0.0157374
APOA1	HF	364	0.42 (0.28-0.65)	7.42e-05
APOA1	CAD	807	0.57 (0.43-0.75)	9.17e-05
APOA2	Deep vein thrombosis	31	1.44 (0.74-2.81)	0.282659
APOA2	Subarachnoid hemorrhage	31	1.12 (0.56-2.25)	0.741916
APOA2	Abdominal aneurysm	34	1.18 (0.61-2.28)	0.622378
APOA2	Aortic valve stenosis	42	1.90 (1.08-3.33)	0.0248486
APOA2	Peripheral arterial disease	50	3.27 (2.02-5.29)	1.55e-06
APOA2	Cardiomyopathy	56	1.88 (1.15-3.08)	0.0115955
APOA2	Intracerebral hemorrhage	65	1.72 (1.08-2.73)	0.0220847
APOA2	Pulmonary embolism	119	1.37 (0.97-1.93)	0.069823
APOA2	Ischemic stroke	177	1.58 (1.19-2.10)	0.00163132
APOA2	AF	199	1.34 (1.02-1.75)	0.0358002
APOA2	HF	369	2.10 (1.75-2.53)	2.69e-15
APOA2	CAD	813	1.78 (1.56-2.02)	3.23e-18
APOA4	Subarachnoid hemorrhage	31	0.75 (0.27-2.13)	0.591263
APOA4	Deep vein thrombosis	31	0.97 (0.36-2.62)	0.948498
APOA4	Abdominal aneurysm	34	1.71 (0.79-3.70)	0.171522
APOA4	Aortic valve stenosis	42	0.88 (0.36-2.13)	0.775507
APOA4	Peripheral arterial disease	50	2.17 (1.28-3.66)	0.00381692
APOA4	Cardiomyopathy	56	0.72 (0.33-1.58)	0.41079
APOA4	Intracerebral hemorrhage	66	0.91 (0.46-1.83)	0.799865
APOA4	Pulmonary embolism	119	1.02 (0.62-1.68)	0.932046
APOA4	Ischemic stroke	177	1.43 (1.00-2.06)	0.051135
APOA4	AF	199	0.56 (0.37-0.86)	0.00795926
APOA4	HF	364	1.19 (0.90-1.56)	0.225637
APOA4	CAD	807	1.39 (1.17-1.65)	0.000187165
APOB	Subarachnoid hemorrhage	31	0.64 (0.15-2.69)	0.541803
APOB	Deep vein thrombosis	31	0.84 (0.19-3.60)	0.81234
APOB	Abdominal aneurysm	34	0.94 (0.22-4.00)	0.932514
APOB	Aortic valve stenosis	42	0.72 (0.21-2.51)	0.606585
APOB	Peripheral arterial disease	50	3.94 (1.19-13.10)	0.0251744
APOB	Cardiomyopathy	56	1.07 (0.35-3.28)	0.899581
APOB	Intracerebral hemorrhage	65	0.89 (0.31-2.50)	0.819144
APOB	Pulmonary embolism	119	0.87 (0.41-1.85)	0.722238
APOB	Ischemic stroke	177	0.98 (0.52-1.85)	0.947316
APOB	AF	199	0.54 (0.31-0.95)	0.0321486
APOB	HF	369	1.02 (0.66-1.57)	0.945122
APOB	CAD	813	1.44 (1.07-1.96)	0.0171609
APOBR	Deep vein thrombosis	28	2.35 (0.88-6.23)	0.0865264
APOBR	Subarachnoid hemorrhage	30	1.28 (0.55-2.97)	0.563396
APOBR	Abdominal aneurysm	33	1.57 (0.69-3.56)	0.277986
APOBR	Aortic valve stenosis	42	1.30 (0.64-2.65)	0.464099
APOBR	Peripheral arterial disease	50	1.12 (0.59-2.10)	0.736495
APOBR	Cardiomyopathy	55	1.30 (0.69-2.43)	0.416504
APOBR	Intracerebral hemorrhage	62	1.61 (0.87-2.97)	0.126815
APOBR	Pulmonary embolism	114	1.04 (0.68-1.59)	0.872051
APOBR	Ischemic stroke	169	1.00 (0.71-1.42)	0.98339
APOBR	AF	201	1.11 (0.81-1.53)	0.517257
APOBR	HF	360	1.20 (0.94-1.54)	0.133037
APOBR	CAD	791	1.01 (0.86-1.18)	0.947641
APOC1	Deep vein thrombosis	31	0.94 (0.37-2.39)	0.895017
APOC1	Subarachnoid hemorrhage	31	1.05 (0.41-2.69)	0.923002
APOC1	Abdominal aneurysm	34	0.38 (0.16-0.91)	0.0290395
APOC1	Aortic valve stenosis	42	0.42 (0.18-0.98)	0.0452488
APOC1	Peripheral arterial disease	50	0.68 (0.32-1.45)	0.323905
APOC1	Cardiomyopathy	56	0.34 (0.17-0.68)	0.00244217
APOC1	Intracerebral hemorrhage	66	1.35 (0.74-2.46)	0.332639
APOC1	Pulmonary embolism	118	1.06 (0.66-1.69)	0.808653
APOC1	Ischemic stroke	177	0.57 (0.38-0.87)	0.00805878
APOC1	AF	198	0.42 (0.29-0.62)	1.14e-05
APOC1	HF	362	0.48 (0.36-0.64)	3.84e-07
APOC1	CAD	806	0.51 (0.42-0.62)	7.67e-12
APOD	Subarachnoid hemorrhage	30	1.07 (0.48-2.40)	0.873366
APOD	Deep vein thrombosis	31	0.63 (0.23-1.75)	0.373424
APOD	Abdominal aneurysm	34	1.03 (0.46-2.32)	0.935689
APOD	Aortic valve stenosis	40	0.96 (0.43-2.15)	0.924425
APOD	Peripheral arterial disease	50	0.71 (0.32-1.58)	0.400571
APOD	Cardiomyopathy	52	1.00 (0.51-1.96)	0.998655
APOD	Intracerebral hemorrhage	62	1.26 (0.77-2.07)	0.365459
APOD	Pulmonary embolism	111	0.97 (0.61-1.54)	0.903232
APOD	Ischemic stroke	168	0.99 (0.68-1.45)	0.969578
APOD	AF	190	0.95 (0.66-1.37)	0.786109
APOD	HF	353	0.92 (0.70-1.20)	0.538636
APOD	CAD	777	0.84 (0.69-1.01)	0.0647672
APOE	Deep vein thrombosis	31	0.72 (0.37-1.39)	0.322567
APOE	Subarachnoid hemorrhage	31	0.95 (0.57-1.59)	0.850466
APOE	Abdominal aneurysm	34	0.58 (0.30-1.12)	0.1033
APOE	Aortic valve stenosis	42	0.81 (0.47-1.38)	0.438204
APOE	Peripheral arterial disease	50	0.93 (0.61-1.44)	0.757346
APOE	Cardiomyopathy	56	0.92 (0.61-1.40)	0.704697
APOE	Intracerebral hemorrhage	66	0.79 (0.51-1.21)	0.268934
APOE	Pulmonary embolism	119	0.94 (0.71-1.23)	0.635246
APOE	Ischemic stroke	177	0.77 (0.59-1.01)	0.0567383
APOE	AF	199	0.72 (0.55-0.92)	0.0105301
APOE	HF	364	0.94 (0.80-1.10)	0.432057
APOE	CAD	807	0.88 (0.79-0.99)	0.0342509
APOF	Subarachnoid hemorrhage	31	0.60 (0.21-1.71)	0.335523
APOF	Deep vein thrombosis	31	1.61 (0.49-5.25)	0.431878
APOF	Abdominal aneurysm	34	2.02 (0.50-8.16)	0.32166
APOF	Aortic valve stenosis	42	1.03 (0.29-3.60)	0.964318
APOF	Peripheral arterial disease	50	0.61 (0.24-1.59)	0.313068
APOF	Cardiomyopathy	56	0.47 (0.29-0.76)	0.00190191
APOF	Intracerebral hemorrhage	65	0.59 (0.27-1.28)	0.178565
APOF	Pulmonary embolism	119	0.69 (0.41-1.16)	0.159376
APOF	Ischemic stroke	177	1.62 (0.87-3.02)	0.12514
APOF	AF	199	0.77 (0.46-1.32)	0.345824
APOF	HF	369	0.93 (0.64-1.37)	0.728245
APOF	CAD	813	0.82 (0.63-1.07)	0.142432
APOH	Deep vein thrombosis	37	0.90 (0.41-2.00)	0.80469
APOH	Subarachnoid hemorrhage	37	0.93 (0.41-2.09)	0.858434
APOH	Abdominal aneurysm	40	1.57 (0.80-3.06)	0.187508
APOH	Aortic valve stenosis	53	1.46 (0.80-2.66)	0.217797
APOH	Cardiomyopathy	61	1.19 (0.66-2.16)	0.555503
APOH	Peripheral arterial disease	70	1.69 (1.03-2.76)	0.0370878
APOH	Intracerebral hemorrhage	81	1.00 (0.59-1.70)	0.990421
APOH	Pulmonary embolism	154	1.05 (0.71-1.53)	0.815088
APOH	Ischemic stroke	222	1.56 (1.17-2.08)	0.00217499
APOH	AF	243	0.91 (0.67-1.23)	0.532749
APOH	HF	449	1.18 (0.95-1.47)	0.128937
APOH	CAD	972	1.28 (1.11-1.47)	0.000883054
APOL1	Subarachnoid hemorrhage	31	0.70 (0.36-1.38)	0.307047
APOL1	Deep vein thrombosis	31	0.82 (0.44-1.52)	0.53019
APOL1	Abdominal aneurysm	34	0.57 (0.28-1.15)	0.117448
APOL1	Aortic valve stenosis	42	0.78 (0.42-1.45)	0.424685
APOL1	Peripheral arterial disease	50	1.02 (0.62-1.69)	0.937142
APOL1	Cardiomyopathy	56	0.70 (0.41-1.18)	0.176429
APOL1	Intracerebral hemorrhage	65	0.86 (0.54-1.36)	0.514166
APOL1	Pulmonary embolism	119	0.83 (0.60-1.14)	0.249567
APOL1	Ischemic stroke	177	0.93 (0.71-1.21)	0.596944
APOL1	AF	199	0.67 (0.50-0.90)	0.00711045
APOL1	HF	369	0.73 (0.59-0.90)	0.00267162
APOL1	CAD	813	0.76 (0.66-0.88)	0.000143898
APOM	Subarachnoid hemorrhage	37	1.47 (0.50-4.32)	0.482111
APOM	Deep vein thrombosis	37	0.73 (0.26-2.03)	0.549907
APOM	Abdominal aneurysm	40	0.44 (0.17-1.14)	0.0893367
APOM	Aortic valve stenosis	53	0.83 (0.35-1.94)	0.660826
APOM	Cardiomyopathy	63	0.26 (0.13-0.53)	0.000213488
APOM	Peripheral arterial disease	71	0.47 (0.23-0.96)	0.0376045
APOM	Intracerebral hemorrhage	81	0.66 (0.33-1.34)	0.254174
APOM	Pulmonary embolism	150	0.63 (0.38-1.05)	0.0787184
APOM	Ischemic stroke	220	0.44 (0.29-0.67)	0.000110545
APOM	AF	241	0.33 (0.22-0.48)	1.49e-08
APOM	HF	448	0.30 (0.23-0.40)	2.32e-17
APOM	CAD	982	0.47 (0.39-0.58)	3.17e-14
APP	Deep vein thrombosis	37	1.77 (1.17-2.68)	0.0074051
APP	Subarachnoid hemorrhage	37	1.56 (1.03-2.37)	0.0379499
APP	Abdominal aneurysm	40	1.51 (1.00-2.29)	0.0488728
APP	Aortic valve stenosis	52	1.00 (0.69-1.45)	0.989884
APP	Cardiomyopathy	61	0.89 (0.63-1.26)	0.522223
APP	Peripheral arterial disease	70	1.46 (1.07-1.99)	0.0176685
APP	Intracerebral hemorrhage	81	0.94 (0.70-1.26)	0.685593
APP	Pulmonary embolism	153	1.22 (0.99-1.50)	0.0662258
APP	Ischemic stroke	222	1.23 (1.03-1.46)	0.0231663
APP	AF	243	0.90 (0.76-1.07)	0.225556
APP	HF	447	0.97 (0.85-1.10)	0.604496
APP	CAD	971	1.11 (1.02-1.20)	0.0187256
APPL2	Subarachnoid hemorrhage	28	1.12 (0.81-1.55)	0.501047
APPL2	Deep vein thrombosis	31	1.06 (0.78-1.44)	0.726887
APPL2	Abdominal aneurysm	32	0.82 (0.61-1.09)	0.167931
APPL2	Aortic valve stenosis	41	0.94 (0.72-1.23)	0.651251
APPL2	Peripheral arterial disease	50	1.29 (1.00-1.65)	0.0487054
APPL2	Cardiomyopathy	56	0.79 (0.63-0.99)	0.0383886
APPL2	Intracerebral hemorrhage	64	1.02 (0.82-1.27)	0.840477
APPL2	Pulmonary embolism	118	0.82 (0.70-0.96)	0.0120293
APPL2	Ischemic stroke	167	0.94 (0.83-1.08)	0.379956
APPL2	AF	200	0.92 (0.82-1.04)	0.173402
APPL2	HF	363	0.95 (0.87-1.04)	0.313327
APPL2	CAD	797	1.04 (0.98-1.10)	0.23317
APRT	Subarachnoid hemorrhage	35	1.24 (0.65-2.36)	0.507023
APRT	Deep vein thrombosis	35	1.15 (0.61-2.18)	0.662756
APRT	Abdominal aneurysm	39	0.76 (0.42-1.35)	0.343717
APRT	Aortic valve stenosis	51	1.56 (0.90-2.71)	0.115961
APRT	Cardiomyopathy	60	0.98 (0.61-1.59)	0.945584
APRT	Peripheral arterial disease	69	1.69 (1.05-2.72)	0.0320862
APRT	Intracerebral hemorrhage	80	1.21 (0.79-1.85)	0.379328
APRT	Pulmonary embolism	148	0.93 (0.69-1.26)	0.655296
APRT	Ischemic stroke	216	1.04 (0.81-1.34)	0.764359
APRT	AF	235	0.99 (0.77-1.26)	0.910263
APRT	HF	439	1.13 (0.94-1.35)	0.193161
APRT	CAD	961	1.14 (1.01-1.29)	0.0348336
ARAF	Deep vein thrombosis	31	1.38 (0.92-2.05)	0.116963
ARAF	Subarachnoid hemorrhage	31	0.92 (0.54-1.56)	0.74576
ARAF	Abdominal aneurysm	33	0.45 (0.25-0.83)	0.0103955
ARAF	Aortic valve stenosis	41	1.12 (0.76-1.66)	0.567294
ARAF	Peripheral arterial disease	51	1.32 (0.97-1.81)	0.0765548
ARAF	Cardiomyopathy	56	0.96 (0.65-1.41)	0.827922
ARAF	Intracerebral hemorrhage	65	1.12 (0.81-1.55)	0.481798
ARAF	Pulmonary embolism	119	0.96 (0.74-1.25)	0.752594
ARAF	Ischemic stroke	174	1.02 (0.83-1.26)	0.844741
ARAF	AF	200	1.02 (0.84-1.24)	0.836246
ARAF	HF	361	1.02 (0.88-1.18)	0.821373
ARAF	CAD	797	1.12 (1.02-1.23)	0.0136171
AREG	Deep vein thrombosis	36	1.12 (0.59-2.16)	0.724635
AREG	Subarachnoid hemorrhage	37	2.29 (1.47-3.56)	0.00024461
AREG	Abdominal aneurysm	41	2.55 (1.54-4.20)	0.000257539
AREG	Aortic valve stenosis	50	2.14 (1.32-3.46)	0.00206644
AREG	Cardiomyopathy	61	2.41 (1.66-3.51)	4.3e-06
AREG	Peripheral arterial disease	71	3.59 (2.71-4.75)	4.44e-19
AREG	Intracerebral hemorrhage	80	1.11 (0.70-1.76)	0.659904
AREG	Pulmonary embolism	150	1.84 (1.41-2.41)	8.26e-06
AREG	Ischemic stroke	222	2.22 (1.81-2.72)	2.01e-14
AREG	AF	243	2.56 (2.12-3.10)	2.02e-22
AREG	HF	440	2.76 (2.42-3.15)	1.23e-50
AREG	CAD	959	2.76 (2.52-3.03)	3.29e-103
ARF6	Subarachnoid hemorrhage	30	1.20 (0.86-1.68)	0.280336
ARF6	Deep vein thrombosis	30	1.04 (0.75-1.43)	0.834261
ARF6	Abdominal aneurysm	34	0.92 (0.69-1.24)	0.606055
ARF6	Aortic valve stenosis	42	0.85 (0.65-1.11)	0.238813
ARF6	Peripheral arterial disease	51	1.25 (0.97-1.62)	0.0866081
ARF6	Cardiomyopathy	57	0.83 (0.67-1.05)	0.115569
ARF6	Intracerebral hemorrhage	66	1.03 (0.83-1.28)	0.788683
ARF6	Pulmonary embolism	116	0.85 (0.72-1.00)	0.0438213
ARF6	Ischemic stroke	174	0.97 (0.85-1.10)	0.618993
ARF6	AF	199	0.90 (0.80-1.02)	0.110207
ARF6	HF	362	1.00 (0.91-1.09)	0.95152
ARF6	CAD	806	1.06 (0.99-1.13)	0.0766335
ARFIP1	Subarachnoid hemorrhage	31	1.49 (0.93-2.38)	0.0942039
ARFIP1	Deep vein thrombosis	32	0.97 (0.59-1.58)	0.892027
ARFIP1	Abdominal aneurysm	33	0.96 (0.59-1.58)	0.881625
ARFIP1	Aortic valve stenosis	42	0.73 (0.46-1.15)	0.173051
ARFIP1	Peripheral arterial disease	51	1.70 (1.18-2.45)	0.00437155
ARFIP1	Cardiomyopathy	57	0.69 (0.47-1.01)	0.0564692
ARFIP1	Intracerebral hemorrhage	65	0.99 (0.70-1.40)	0.960141
ARFIP1	Pulmonary embolism	120	0.76 (0.59-0.99)	0.043652
ARFIP1	Ischemic stroke	173	0.93 (0.75-1.15)	0.489406
ARFIP1	AF	200	0.87 (0.71-1.06)	0.16249
ARFIP1	HF	368	0.92 (0.79-1.06)	0.253701
ARFIP1	CAD	807	1.11 (1.00-1.22)	0.0425689
ARG1	Deep vein thrombosis	36	1.23 (0.71-2.12)	0.457252
ARG1	Subarachnoid hemorrhage	36	0.96 (0.55-1.68)	0.893927
ARG1	Abdominal aneurysm	41	0.96 (0.57-1.62)	0.891858
ARG1	Aortic valve stenosis	52	0.93 (0.58-1.49)	0.774451
ARG1	Cardiomyopathy	59	0.97 (0.62-1.50)	0.876384
ARG1	Peripheral arterial disease	71	0.77 (0.51-1.14)	0.192996
ARG1	Intracerebral hemorrhage	79	0.80 (0.55-1.17)	0.255688
ARG1	Pulmonary embolism	151	1.02 (0.78-1.33)	0.886944
ARG1	Ischemic stroke	214	1.11 (0.88-1.39)	0.378942
ARG1	AF	239	0.82 (0.66-1.01)	0.0652348
ARG1	HF	444	0.89 (0.76-1.04)	0.155342
ARG1	CAD	964	0.91 (0.82-1.02)	0.105483
ARG2	Subarachnoid hemorrhage	31	1.48 (0.83-2.65)	0.186127
ARG2	Deep vein thrombosis	31	1.07 (0.50-2.29)	0.870076
ARG2	Abdominal aneurysm	33	0.40 (0.14-1.14)	0.0866661
ARG2	Aortic valve stenosis	42	0.91 (0.44-1.92)	0.81382
ARG2	Peripheral arterial disease	51	1.63 (1.07-2.49)	0.0243725
ARG2	Cardiomyopathy	57	1.10 (0.62-1.93)	0.746818
[truncated: 33,044 more rows]

## Sheet: S4
S4	Supplementary Table 4 Competing risk analysis for protein associations with incident CVDs
Exposure	Outcome	Hazard ratio (95%CI)	P value
A1BG	Abdominal aneurysm	2.27 (0.97, 5.28)	0.058
A1BG	AF	1.13 (0.91, 1.40)	0.28
A1BG	Aortic valve stenosis	1.03 (0.64, 1.66)	0.91
A1BG	CAD	1.48 (1.21, 1.82)	0.00013
A1BG	Cardiomyopathy	0.94 (0.45, 1.98)	0.88
A1BG	Deep vein thrombosis	1.25 (0.70, 2.22)	0.45
A1BG	HF	1.44 (1.04, 1.99)	0.028
A1BG	Intracerebral hemorrhage	1.17 (0.46, 2.95)	0.74
A1BG	Ischemic stroke	1.34 (0.87, 2.05)	0.18
A1BG	Peripheral arterial disease	1.70 (1.12, 2.57)	0.013
A1BG	Pulmonary embolism	1.18 (0.76, 1.81)	0.46
A1BG	Subarachnoid hemorrhage	1.69 (0.49, 5.82)	0.41
A1BG	Thoracic aneurysm	1.93 (0.52, 7.17)	0.33
A1BG	Transient ischemic attack	1.10 (0.65, 1.86)	0.73
AAMDC	Abdominal aneurysm	0.90 (0.71, 1.14)	0.38
AAMDC	AF	0.94 (0.88, 1.01)	0.11
AAMDC	Aortic valve stenosis	0.99 (0.85, 1.16)	0.91
AAMDC	CAD	1.06 (1.00, 1.13)	0.066
AAMDC	Cardiomyopathy	0.76 (0.58, 0.99)	0.044
AAMDC	Deep vein thrombosis	0.74 (0.61, 0.89)	0.002
AAMDC	HF	0.95 (0.85, 1.05)	0.3
AAMDC	Intracerebral hemorrhage	0.82 (0.62, 1.09)	0.17
AAMDC	Ischemic stroke	0.97 (0.85, 1.10)	0.61
AAMDC	Peripheral arterial disease	0.95 (0.83, 1.08)	0.44
AAMDC	Pulmonary embolism	0.95 (0.82, 1.09)	0.44
AAMDC	Subarachnoid hemorrhage	0.90 (0.59, 1.36)	0.61
AAMDC	Thoracic aneurysm	0.89 (0.64, 1.24)	0.5
AAMDC	Transient ischemic attack	1.13 (0.95, 1.34)	0.18
AARSD1	Abdominal aneurysm	0.95 (0.77, 1.17)	0.6
AARSD1	AF	0.98 (0.93, 1.04)	0.58
AARSD1	Aortic valve stenosis	0.95 (0.83, 1.08)	0.4
AARSD1	CAD	1.05 (1.00, 1.11)	0.046
AARSD1	Cardiomyopathy	0.94 (0.76, 1.15)	0.54
AARSD1	Deep vein thrombosis	1.07 (0.93, 1.23)	0.33
AARSD1	HF	1.05 (0.97, 1.14)	0.26
AARSD1	Intracerebral hemorrhage	0.84 (0.67, 1.04)	0.1
AARSD1	Ischemic stroke	1.03 (0.92, 1.14)	0.63
AARSD1	Peripheral arterial disease	1.07 (0.97, 1.19)	0.19
AARSD1	Pulmonary embolism	1.00 (0.90, 1.11)	0.96
AARSD1	Subarachnoid hemorrhage	0.82 (0.59, 1.13)	0.23
AARSD1	Thoracic aneurysm	0.86 (0.60, 1.23)	0.4
AARSD1	Transient ischemic attack	1.03 (0.89, 1.20)	0.67
ABCA2	Abdominal aneurysm	1.23 (0.85, 1.78)	0.26
ABCA2	AF	1.01 (0.91, 1.12)	0.8
ABCA2	Aortic valve stenosis	1.17 (0.95, 1.45)	0.14
ABCA2	CAD	1.09 (0.99, 1.19)	0.071
ABCA2	Cardiomyopathy	0.83 (0.58, 1.18)	0.29
ABCA2	Deep vein thrombosis	1.18 (0.90, 1.56)	0.23
ABCA2	HF	1.04 (0.90, 1.20)	0.61
ABCA2	Intracerebral hemorrhage	1.27 (0.87, 1.85)	0.21
ABCA2	Ischemic stroke	1.13 (0.93, 1.37)	0.22
ABCA2	Peripheral arterial disease	1.18 (0.96, 1.45)	0.11
ABCA2	Pulmonary embolism	1.13 (0.94, 1.36)	0.18
ABCA2	Subarachnoid hemorrhage	1.15 (0.74, 1.80)	0.53
ABCA2	Thoracic aneurysm	0.74 (0.39, 1.40)	0.35
ABCA2	Transient ischemic attack	1.25 (0.99, 1.57)	0.058
ABHD14B	Abdominal aneurysm	0.92 (0.76, 1.12)	0.41
ABHD14B	AF	0.99 (0.94, 1.05)	0.76
ABHD14B	Aortic valve stenosis	1.02 (0.91, 1.15)	0.71
ABHD14B	CAD	1.04 (0.99, 1.09)	0.16
ABHD14B	Cardiomyopathy	0.91 (0.75, 1.12)	0.39
ABHD14B	Deep vein thrombosis	0.93 (0.80, 1.07)	0.32
ABHD14B	HF	1.02 (0.95, 1.11)	0.56
ABHD14B	Intracerebral hemorrhage	0.98 (0.78, 1.23)	0.87
ABHD14B	Ischemic stroke	1.09 (0.99, 1.20)	0.09
ABHD14B	Peripheral arterial disease	1.01 (0.91, 1.11)	0.89
ABHD14B	Pulmonary embolism	0.98 (0.88, 1.09)	0.68
ABHD14B	Subarachnoid hemorrhage	0.93 (0.68, 1.28)	0.67
ABHD14B	Thoracic aneurysm	0.67 (0.49, 0.92)	0.014
ABHD14B	Transient ischemic attack	1.09 (0.95, 1.26)	0.22
ABL1	Abdominal aneurysm	0.91 (0.77, 1.08)	0.29
ABL1	AF	0.98 (0.94, 1.03)	0.48
ABL1	Aortic valve stenosis	1.06 (0.96, 1.17)	0.23
ABL1	CAD	1.11 (1.07, 1.16)	4.6e-07
ABL1	Cardiomyopathy	0.91 (0.77, 1.09)	0.31
ABL1	Deep vein thrombosis	0.97 (0.85, 1.11)	0.67
ABL1	HF	1.12 (1.06, 1.20)	0.00028
ABL1	Intracerebral hemorrhage	0.98 (0.80, 1.20)	0.85
ABL1	Ischemic stroke	1.12 (1.03, 1.22)	0.0059
ABL1	Peripheral arterial disease	1.07 (0.99, 1.16)	0.1
ABL1	Pulmonary embolism	1.02 (0.94, 1.12)	0.61
ABL1	Subarachnoid hemorrhage	0.94 (0.74, 1.19)	0.6
ABL1	Thoracic aneurysm	0.68 (0.51, 0.90)	0.0066
ABL1	Transient ischemic attack	1.07 (0.96, 1.20)	0.22
ABO	Abdominal aneurysm	0.95 (0.86, 1.04)	0.26
ABO	AF	1.01 (0.99, 1.04)	0.36
ABO	Aortic valve stenosis	1.02 (0.96, 1.08)	0.5
ABO	CAD	1.01 (0.99, 1.04)	0.22
ABO	Cardiomyopathy	0.94 (0.86, 1.03)	0.19
ABO	Deep vein thrombosis	1.05 (0.98, 1.12)	0.15
ABO	HF	1.03 (1.00, 1.07)	0.065
ABO	Intracerebral hemorrhage	0.95 (0.86, 1.05)	0.33
ABO	Ischemic stroke	0.99 (0.95, 1.04)	0.77
ABO	Peripheral arterial disease	0.96 (0.91, 1.00)	0.062
ABO	Pulmonary embolism	1.10 (1.05, 1.15)	0.00014
ABO	Subarachnoid hemorrhage	1.05 (0.92, 1.20)	0.45
ABO	Thoracic aneurysm	1.11 (0.97, 1.28)	0.14
ABO	Transient ischemic attack	0.96 (0.90, 1.03)	0.24
ABRAXAS2	Abdominal aneurysm	0.95 (0.76, 1.18)	0.64
ABRAXAS2	AF	0.94 (0.88, 0.99)	0.031
ABRAXAS2	Aortic valve stenosis	1.03 (0.90, 1.17)	0.67
ABRAXAS2	CAD	1.07 (1.02, 1.13)	0.009
ABRAXAS2	Cardiomyopathy	0.74 (0.60, 0.92)	0.0062
ABRAXAS2	Deep vein thrombosis	0.87 (0.74, 1.01)	0.07
ABRAXAS2	HF	1.05 (0.96, 1.13)	0.28
ABRAXAS2	Intracerebral hemorrhage	0.81 (0.64, 1.01)	0.063
ABRAXAS2	Ischemic stroke	1.08 (0.98, 1.19)	0.13
ABRAXAS2	Peripheral arterial disease	1.01 (0.90, 1.13)	0.88
ABRAXAS2	Pulmonary embolism	1.00 (0.90, 1.11)	0.97
ABRAXAS2	Subarachnoid hemorrhage	0.94 (0.67, 1.32)	0.72
ABRAXAS2	Thoracic aneurysm	0.88 (0.64, 1.22)	0.46
ABRAXAS2	Transient ischemic attack	1.11 (0.96, 1.27)	0.16
ACAA1	Abdominal aneurysm	0.88 (0.76, 1.02)	0.1
ACAA1	AF	1.01 (0.97, 1.05)	0.78
ACAA1	Aortic valve stenosis	1.06 (0.97, 1.15)	0.24
ACAA1	CAD	1.10 (1.06, 1.13)	2.2e-07
ACAA1	Cardiomyopathy	1.01 (0.88, 1.15)	0.94
ACAA1	Deep vein thrombosis	1.00 (0.90, 1.12)	0.93
ACAA1	HF	1.08 (1.02, 1.14)	0.0065
ACAA1	Intracerebral hemorrhage	0.97 (0.84, 1.12)	0.69
ACAA1	Ischemic stroke	1.12 (1.05, 1.20)	0.0013
ACAA1	Peripheral arterial disease	1.04 (0.97, 1.12)	0.24
ACAA1	Pulmonary embolism	0.97 (0.90, 1.05)	0.4
ACAA1	Subarachnoid hemorrhage	1.11 (0.87, 1.41)	0.41
ACAA1	Thoracic aneurysm	0.92 (0.71, 1.19)	0.52
ACAA1	Transient ischemic attack	1.04 (0.94, 1.14)	0.46
ACADM	Abdominal aneurysm	1.07 (0.89, 1.28)	0.49
ACADM	AF	1.01 (0.96, 1.07)	0.66
ACADM	Aortic valve stenosis	0.95 (0.83, 1.09)	0.46
ACADM	CAD	1.04 (0.99, 1.08)	0.12
ACADM	Cardiomyopathy	0.99 (0.82, 1.20)	0.95
ACADM	Deep vein thrombosis	0.85 (0.69, 1.06)	0.15
ACADM	HF	1.03 (0.97, 1.11)	0.33
ACADM	Intracerebral hemorrhage	0.85 (0.66, 1.11)	0.23
ACADM	Ischemic stroke	1.03 (0.94, 1.13)	0.53
ACADM	Peripheral arterial disease	0.98 (0.89, 1.08)	0.68
ACADM	Pulmonary embolism	1.00 (0.91, 1.11)	0.93
ACADM	Subarachnoid hemorrhage	0.91 (0.66, 1.26)	0.58
ACADM	Thoracic aneurysm	0.81 (0.56, 1.15)	0.23
ACADM	Transient ischemic attack	0.98 (0.86, 1.11)	0.72
ACADSB	Abdominal aneurysm	0.92 (0.79, 1.08)	0.31
ACADSB	AF	0.94 (0.90, 0.98)	0.0053
ACADSB	Aortic valve stenosis	1.03 (0.93, 1.13)	0.57
ACADSB	CAD	1.03 (0.99, 1.07)	0.12
ACADSB	Cardiomyopathy	0.81 (0.71, 0.94)	0.0042
ACADSB	Deep vein thrombosis	0.91 (0.81, 1.01)	0.082
ACADSB	HF	1.03 (0.97, 1.09)	0.39
ACADSB	Intracerebral hemorrhage	0.94 (0.79, 1.11)	0.46
ACADSB	Ischemic stroke	1.10 (1.03, 1.18)	0.0065
ACADSB	Peripheral arterial disease	1.01 (0.93, 1.09)	0.85
ACADSB	Pulmonary embolism	1.01 (0.94, 1.09)	0.8
ACADSB	Subarachnoid hemorrhage	0.94 (0.74, 1.19)	0.59
ACADSB	Thoracic aneurysm	0.86 (0.68, 1.08)	0.19
ACADSB	Transient ischemic attack	1.08 (0.98, 1.19)	0.12
ACAN	Abdominal aneurysm	0.84 (0.53, 1.32)	0.45
ACAN	AF	0.98 (0.87, 1.10)	0.7
ACAN	Aortic valve stenosis	1.02 (0.78, 1.33)	0.9
ACAN	CAD	0.87 (0.78, 0.96)	0.0089
ACAN	Cardiomyopathy	0.94 (0.65, 1.35)	0.73
ACAN	Deep vein thrombosis	1.97 (1.43, 2.72)	3.5e-05
ACAN	HF	0.84 (0.72, 0.99)	0.038
ACAN	Intracerebral hemorrhage	1.26 (0.82, 1.92)	0.29
ACAN	Ischemic stroke	1.13 (0.90, 1.41)	0.31
ACAN	Peripheral arterial disease	0.84 (0.68, 1.04)	0.11
ACAN	Pulmonary embolism	1.47 (1.18, 1.83)	0.00069
ACAN	Subarachnoid hemorrhage	1.66 (0.87, 3.17)	0.12
ACAN	Thoracic aneurysm	2.46 (1.22, 4.93)	0.011
ACAN	Transient ischemic attack	1.05 (0.80, 1.39)	0.72
ACE	Abdominal aneurysm	0.71 (0.46, 1.09)	0.12
ACE	AF	1.06 (0.92, 1.23)	0.41
ACE	Aortic valve stenosis	1.15 (0.83, 1.59)	0.39
ACE	CAD	1.07 (0.95, 1.22)	0.27
ACE	Cardiomyopathy	0.96 (0.57, 1.64)	0.89
ACE	Deep vein thrombosis	1.16 (0.77, 1.74)	0.48
ACE	HF	1.05 (0.86, 1.29)	0.61
ACE	Intracerebral hemorrhage	1.02 (0.60, 1.74)	0.93
ACE	Ischemic stroke	1.25 (0.96, 1.61)	0.093
ACE	Peripheral arterial disease	0.94 (0.73, 1.20)	0.61
ACE	Pulmonary embolism	1.07 (0.81, 1.42)	0.62
ACE	Subarachnoid hemorrhage	1.11 (0.57, 2.16)	0.76
ACE	Thoracic aneurysm	0.72 (0.36, 1.47)	0.37
ACE	Transient ischemic attack	0.91 (0.64, 1.28)	0.57
ACE2	Abdominal aneurysm	1.20 (0.98, 1.46)	0.075
ACE2	AF	1.10 (1.04, 1.17)	0.0015
ACE2	Aortic valve stenosis	1.26 (1.12, 1.42)	0.00012
ACE2	CAD	1.25 (1.19, 1.31)	0
ACE2	Cardiomyopathy	1.42 (1.19, 1.69)	7.3e-05
ACE2	Deep vein thrombosis	1.00 (0.84, 1.19)	0.98
ACE2	HF	1.34 (1.25, 1.44)	2.9e-15
ACE2	Intracerebral hemorrhage	0.93 (0.71, 1.23)	0.62
ACE2	Ischemic stroke	1.25 (1.13, 1.38)	1.6e-05
ACE2	Peripheral arterial disease	1.19 (1.07, 1.33)	0.00098
ACE2	Pulmonary embolism	1.04 (0.93, 1.17)	0.51
ACE2	Subarachnoid hemorrhage	1.16 (0.84, 1.62)	0.37
ACE2	Thoracic aneurysm	0.87 (0.60, 1.26)	0.46
ACE2	Transient ischemic attack	1.17 (1.01, 1.34)	0.032
ACHE	Abdominal aneurysm	0.89 (0.56, 1.41)	0.61
ACHE	AF	1.13 (1.00, 1.27)	0.05
ACHE	Aortic valve stenosis	0.88 (0.68, 1.14)	0.34
ACHE	CAD	0.88 (0.79, 0.98)	0.018
ACHE	Cardiomyopathy	0.90 (0.63, 1.30)	0.59
ACHE	Deep vein thrombosis	1.29 (0.99, 1.69)	0.064
ACHE	HF	0.95 (0.80, 1.14)	0.6
ACHE	Intracerebral hemorrhage	1.03 (0.67, 1.58)	0.91
ACHE	Ischemic stroke	0.84 (0.68, 1.03)	0.099
ACHE	Peripheral arterial disease	0.94 (0.76, 1.17)	0.61
ACHE	Pulmonary embolism	1.00 (0.81, 1.23)	0.99
ACHE	Subarachnoid hemorrhage	1.31 (0.71, 2.42)	0.39
ACHE	Thoracic aneurysm	1.03 (0.52, 2.08)	0.92
ACHE	Transient ischemic attack	0.94 (0.68, 1.31)	0.72
ACOT13	Abdominal aneurysm	0.99 (0.87, 1.12)	0.82
ACOT13	AF	0.98 (0.95, 1.01)	0.24
ACOT13	Aortic valve stenosis	1.03 (0.96, 1.10)	0.47
ACOT13	CAD	1.04 (1.01, 1.07)	0.021
ACOT13	Cardiomyopathy	0.86 (0.78, 0.96)	0.007
ACOT13	Deep vein thrombosis	0.95 (0.87, 1.03)	0.19
ACOT13	HF	1.05 (1.00, 1.10)	0.039
ACOT13	Intracerebral hemorrhage	0.93 (0.82, 1.05)	0.23
ACOT13	Ischemic stroke	1.09 (1.03, 1.16)	0.0048
ACOT13	Peripheral arterial disease	1.04 (0.98, 1.11)	0.16
ACOT13	Pulmonary embolism	1.00 (0.94, 1.07)	0.96
ACOT13	Subarachnoid hemorrhage	1.01 (0.84, 1.21)	0.94
ACOT13	Thoracic aneurysm	0.85 (0.71, 1.02)	0.089
ACOT13	Transient ischemic attack	1.06 (0.98, 1.15)	0.16
ACOX1	Abdominal aneurysm	0.86 (0.67, 1.09)	0.22
ACOX1	AF	0.96 (0.90, 1.02)	0.23
ACOX1	Aortic valve stenosis	1.11 (0.97, 1.26)	0.12
ACOX1	CAD	1.04 (0.98, 1.10)	0.23
ACOX1	Cardiomyopathy	0.79 (0.63, 0.99)	0.04
ACOX1	Deep vein thrombosis	0.96 (0.80, 1.14)	0.65
ACOX1	HF	1.07 (0.99, 1.16)	0.1
ACOX1	Intracerebral hemorrhage	1.01 (0.81, 1.26)	0.95
ACOX1	Ischemic stroke	1.10 (0.99, 1.24)	0.081
ACOX1	Peripheral arterial disease	1.09 (0.98, 1.22)	0.11
ACOX1	Pulmonary embolism	1.02 (0.90, 1.15)	0.77
ACOX1	Subarachnoid hemorrhage	0.77 (0.53, 1.12)	0.17
ACOX1	Thoracic aneurysm	0.69 (0.52, 0.91)	0.0098
ACOX1	Transient ischemic attack	1.05 (0.91, 1.23)	0.49
ACP1	Abdominal aneurysm	1.02 (0.76, 1.36)	0.9
ACP1	AF	0.95 (0.87, 1.03)	0.21
ACP1	Aortic valve stenosis	0.93 (0.78, 1.10)	0.4
ACP1	CAD	0.93 (0.86, 1.00)	0.053
ACP1	Cardiomyopathy	0.84 (0.60, 1.18)	0.32
ACP1	Deep vein thrombosis	0.98 (0.80, 1.21)	0.88
ACP1	HF	0.92 (0.81, 1.04)	0.18
ACP1	Intracerebral hemorrhage	0.76 (0.52, 1.11)	0.15
ACP1	Ischemic stroke	0.87 (0.74, 1.02)	0.092
ACP1	Peripheral arterial disease	1.00 (0.85, 1.17)	0.98
ACP1	Pulmonary embolism	1.08 (0.91, 1.30)	0.38
ACP1	Subarachnoid hemorrhage	0.83 (0.51, 1.34)	0.44
ACP1	Thoracic aneurysm	0.84 (0.53, 1.32)	0.44
ACP1	Transient ischemic attack	0.94 (0.77, 1.15)	0.54
ACP5	Abdominal aneurysm	1.49 (1.10, 2.03)	0.011
ACP5	AF	0.85 (0.77, 0.95)	0.0026
ACP5	Aortic valve stenosis	1.53 (1.28, 1.83)	3.1e-06
ACP5	CAD	1.35 (1.23, 1.47)	2.4e-11
ACP5	Cardiomyopathy	1.14 (0.77, 1.67)	0.52
ACP5	Deep vein thrombosis	1.27 (0.99, 1.65)	0.064
ACP5	HF	1.38 (1.20, 1.59)	4.6e-06
ACP5	Intracerebral hemorrhage	0.93 (0.65, 1.33)	0.69
ACP5	Ischemic stroke	1.48 (1.24, 1.77)	1.7e-05
ACP5	Peripheral arterial disease	1.42 (1.21, 1.66)	1.3e-05
ACP5	Pulmonary embolism	1.10 (0.91, 1.34)	0.32
ACP5	Subarachnoid hemorrhage	0.85 (0.52, 1.39)	0.53
ACP5	Thoracic aneurysm	0.92 (0.54, 1.57)	0.75
ACP5	Transient ischemic attack	1.14 (0.90, 1.43)	0.27
ACP6	Abdominal aneurysm	1.03 (0.86, 1.24)	0.72
ACP6	AF	0.99 (0.94, 1.03)	0.57
ACP6	Aortic valve stenosis	1.04 (0.93, 1.16)	0.52
ACP6	CAD	1.03 (0.98, 1.08)	0.19
ACP6	Cardiomyopathy	1.05 (0.90, 1.22)	0.55
ACP6	Deep vein thrombosis	1.10 (0.96, 1.26)	0.18
ACP6	HF	1.14 (1.06, 1.23)	0.00051
ACP6	Intracerebral hemorrhage	0.95 (0.80, 1.12)	0.52
ACP6	Ischemic stroke	1.07 (0.97, 1.17)	0.17
ACP6	Peripheral arterial disease	1.00 (0.92, 1.10)	0.95
ACP6	Pulmonary embolism	1.06 (0.97, 1.17)	0.22
ACP6	Subarachnoid hemorrhage	1.03 (0.78, 1.35)	0.86
ACP6	Thoracic aneurysm	1.21 (0.95, 1.56)	0.13
ACP6	Transient ischemic attack	1.15 (1.01, 1.30)	0.033
ACRBP	Abdominal aneurysm	0.84 (0.59, 1.20)	0.34
ACRBP	AF	0.91 (0.83, 1.01)	0.075
ACRBP	Aortic valve stenosis	1.04 (0.85, 1.25)	0.72
ACRBP	CAD	1.05 (0.97, 1.14)	0.22
ACRBP	Cardiomyopathy	0.66 (0.46, 0.96)	0.028
ACRBP	Deep vein thrombosis	0.93 (0.72, 1.21)	0.6
ACRBP	HF	1.03 (0.90, 1.17)	0.68
ACRBP	Intracerebral hemorrhage	0.73 (0.49, 1.10)	0.14
ACRBP	Ischemic stroke	1.09 (0.93, 1.27)	0.3
ACRBP	Peripheral arterial disease	1.05 (0.89, 1.23)	0.58
ACRBP	Pulmonary embolism	0.96 (0.80, 1.15)	0.68
ACRBP	Subarachnoid hemorrhage	1.22 (0.78, 1.91)	0.39
ACRBP	Thoracic aneurysm	0.58 (0.32, 1.05)	0.071
ACRBP	Transient ischemic attack	1.16 (0.93, 1.44)	0.19
ACRV1	Abdominal aneurysm	1.09 (0.94, 1.26)	0.25
ACRV1	AF	1.00 (0.95, 1.05)	0.97
ACRV1	Aortic valve stenosis	1.08 (0.97, 1.19)	0.15
ACRV1	CAD	1.06 (1.02, 1.10)	0.004
ACRV1	Cardiomyopathy	0.90 (0.77, 1.05)	0.2
ACRV1	Deep vein thrombosis	1.12 (0.99, 1.26)	0.068
ACRV1	HF	1.04 (0.98, 1.11)	0.21
ACRV1	Intracerebral hemorrhage	0.94 (0.79, 1.11)	0.45
ACRV1	Ischemic stroke	1.06 (0.97, 1.16)	0.19
ACRV1	Peripheral arterial disease	1.05 (0.96, 1.16)	0.29
ACRV1	Pulmonary embolism	0.92 (0.84, 1.01)	0.081
ACRV1	Subarachnoid hemorrhage	0.98 (0.69, 1.41)	0.93
ACRV1	Thoracic aneurysm	1.09 (0.86, 1.37)	0.5
ACRV1	Transient ischemic attack	1.01 (0.90, 1.13)	0.86
ACSL1	Abdominal aneurysm	1.15 (0.74, 1.80)	0.53
ACSL1	AF	1.06 (0.96, 1.17)	0.29
ACSL1	Aortic valve stenosis	1.08 (0.86, 1.36)	0.5
ACSL1	CAD	0.98 (0.89, 1.08)	0.75
ACSL1	Cardiomyopathy	0.69 (0.45, 1.05)	0.085
ACSL1	Deep vein thrombosis	0.83 (0.63, 1.09)	0.19
ACSL1	HF	0.94 (0.81, 1.09)	0.42
ACSL1	Intracerebral hemorrhage	0.92 (0.65, 1.30)	0.64
ACSL1	Ischemic stroke	1.03 (0.85, 1.24)	0.76
ACSL1	Peripheral arterial disease	0.84 (0.68, 1.06)	0.14
ACSL1	Pulmonary embolism	0.93 (0.75, 1.15)	0.49
ACSL1	Subarachnoid hemorrhage	0.86 (0.55, 1.36)	0.53
ACSL1	Thoracic aneurysm	0.98 (0.55, 1.76)	0.95
ACSL1	Transient ischemic attack	1.07 (0.87, 1.33)	0.53
ACTA2	Abdominal aneurysm	1.20 (0.94, 1.52)	0.15
ACTA2	AF	1.30 (1.23, 1.38)	0
ACTA2	Aortic valve stenosis	1.35 (1.21, 1.51)	1.6e-07
ACTA2	CAD	1.22 (1.15, 1.29)	7.1e-11
ACTA2	Cardiomyopathy	1.57 (1.35, 1.83)	6.5e-09
ACTA2	Deep vein thrombosis	1.44 (1.27, 1.62)	5.8e-09
ACTA2	HF	1.47 (1.37, 1.58)	0
ACTA2	Intracerebral hemorrhage	1.28 (1.01, 1.61)	0.038
ACTA2	Ischemic stroke	1.31 (1.18, 1.44)	1.3e-07
ACTA2	Peripheral arterial disease	1.48 (1.35, 1.63)	0
ACTA2	Pulmonary embolism	1.31 (1.18, 1.45)	1.4e-07
ACTA2	Subarachnoid hemorrhage	1.04 (0.69, 1.57)	0.86
ACTA2	Thoracic aneurysm	1.55 (1.19, 2.01)	0.0012
ACTA2	Transient ischemic attack	1.20 (1.04, 1.38)	0.011
ACTN2	Abdominal aneurysm	1.06 (0.84, 1.34)	0.64
ACTN2	AF	1.17 (1.10, 1.24)	3e-07
ACTN2	Aortic valve stenosis	1.13 (1.00, 1.29)	0.049
ACTN2	CAD	1.10 (1.04, 1.16)	0.0009
ACTN2	Cardiomyopathy	1.24 (1.04, 1.48)	0.016
ACTN2	Deep vein thrombosis	1.04 (0.87, 1.24)	0.66
ACTN2	HF	1.19 (1.09, 1.29)	4.4e-05
ACTN2	Intracerebral hemorrhage	1.18 (0.95, 1.46)	0.13
ACTN2	Ischemic stroke	1.12 (1.01, 1.25)	0.033
ACTN2	Peripheral arterial disease	1.22 (1.10, 1.36)	0.00027
ACTN2	Pulmonary embolism	1.24 (1.11, 1.38)	9.5e-05
ACTN2	Subarachnoid hemorrhage	0.80 (0.54, 1.18)	0.25
ACTN2	Thoracic aneurysm	1.01 (0.68, 1.49)	0.97
ACTN2	Transient ischemic attack	1.08 (0.94, 1.26)	0.28
ACTN4	Abdominal aneurysm	1.09 (0.73, 1.61)	0.68
ACTN4	AF	1.07 (0.97, 1.17)	0.16
ACTN4	Aortic valve stenosis	0.87 (0.69, 1.09)	0.22
ACTN4	CAD	1.15 (1.06, 1.24)	0.00086
ACTN4	Cardiomyopathy	1.07 (0.74, 1.56)	0.72
ACTN4	Deep vein thrombosis	1.07 (0.84, 1.36)	0.58
ACTN4	HF	1.08 (0.95, 1.23)	0.25
ACTN4	Intracerebral hemorrhage	0.92 (0.64, 1.31)	0.63
ACTN4	Ischemic stroke	1.03 (0.89, 1.20)	0.68
ACTN4	Peripheral arterial disease	1.05 (0.88, 1.24)	0.59
ACTN4	Pulmonary embolism	1.21 (1.01, 1.45)	0.044
ACTN4	Subarachnoid hemorrhage	1.32 (0.86, 2.01)	0.2
ACTN4	Thoracic aneurysm	1.09 (0.59, 1.99)	0.79
ACTN4	Transient ischemic attack	0.93 (0.71, 1.21)	0.59
ACVRL1	Abdominal aneurysm	2.13 (1.44, 3.14)	0.00014
ACVRL1	AF	1.77 (1.55, 2.01)	0
ACVRL1	Aortic valve stenosis	2.25 (1.73, 2.93)	1.3e-09
ACVRL1	CAD	1.78 (1.58, 2.00)	0
ACVRL1	Cardiomyopathy	1.65 (1.09, 2.50)	0.019
ACVRL1	Deep vein thrombosis	2.43 (1.75, 3.37)	9.5e-08
ACVRL1	HF	2.96 (2.50, 3.49)	0
ACVRL1	Intracerebral hemorrhage	1.37 (0.86, 2.19)	0.19
ACVRL1	Ischemic stroke	1.68 (1.32, 2.14)	2.1e-05
ACVRL1	Peripheral arterial disease	2.90 (2.30, 3.67)	0
ACVRL1	Pulmonary embolism	1.94 (1.54, 2.44)	1.7e-08
ACVRL1	Subarachnoid hemorrhage	0.94 (0.46, 1.91)	0.86
ACVRL1	Thoracic aneurysm	1.21 (0.59, 2.50)	0.6
ACVRL1	Transient ischemic attack	1.42 (1.06, 1.91)	0.019
ACY1	Abdominal aneurysm	0.99 (0.81, 1.20)	0.89
ACY1	AF	0.96 (0.91, 1.01)	0.1
ACY1	Aortic valve stenosis	1.07 (0.95, 1.20)	0.25
ACY1	CAD	1.11 (1.06, 1.16)	1.6e-05
ACY1	Cardiomyopathy	0.89 (0.73, 1.08)	0.24
ACY1	Deep vein thrombosis	0.89 (0.77, 1.04)	0.14
ACY1	HF	1.04 (0.96, 1.12)	0.33
ACY1	Intracerebral hemorrhage	0.90 (0.73, 1.10)	0.3
ACY1	Ischemic stroke	1.17 (1.06, 1.28)	0.0012
ACY1	Peripheral arterial disease	0.98 (0.89, 1.07)	0.63
ACY1	Pulmonary embolism	0.93 (0.85, 1.02)	0.14
ACY1	Subarachnoid hemorrhage	1.11 (0.81, 1.53)	0.52
ACY1	Thoracic aneurysm	0.90 (0.64, 1.26)	0.53
ACY1	Transient ischemic attack	0.99 (0.87, 1.13)	0.91
ACY3	Abdominal aneurysm	0.94 (0.72, 1.22)	0.66
ACY3	AF	1.03 (0.96, 1.11)	0.4
ACY3	Aortic valve stenosis	1.09 (0.93, 1.28)	0.27
ACY3	CAD	1.12 (1.05, 1.19)	0.00066
ACY3	Cardiomyopathy	0.86 (0.69, 1.08)	0.19
ACY3	Deep vein thrombosis	1.04 (0.87, 1.25)	0.66
ACY3	HF	1.07 (0.97, 1.19)	0.17
ACY3	Intracerebral hemorrhage	1.10 (0.85, 1.42)	0.48
ACY3	Ischemic stroke	1.15 (1.00, 1.31)	0.042
ACY3	Peripheral arterial disease	1.23 (1.09, 1.38)	0.00048
ACY3	Pulmonary embolism	0.98 (0.85, 1.12)	0.77
ACY3	Subarachnoid hemorrhage	1.29 (0.91, 1.82)	0.15
ACY3	Thoracic aneurysm	0.86 (0.60, 1.23)	0.42
ACY3	Transient ischemic attack	1.01 (0.85, 1.21)	0.88
ACYP1	Abdominal aneurysm	0.93 (0.75, 1.16)	0.54
ACYP1	AF	0.96 (0.91, 1.02)	0.22
ACYP1	Aortic valve stenosis	0.99 (0.87, 1.13)	0.91
ACYP1	CAD	1.06 (1.01, 1.12)	0.018
ACYP1	Cardiomyopathy	0.81 (0.66, 1.00)	0.053
ACYP1	Deep vein thrombosis	0.93 (0.81, 1.08)	0.34
ACYP1	HF	1.05 (0.97, 1.14)	0.26
ACYP1	Intracerebral hemorrhage	0.89 (0.71, 1.11)	0.29
ACYP1	Ischemic stroke	1.08 (0.97, 1.19)	0.16
ACYP1	Peripheral arterial disease	1.03 (0.93, 1.14)	0.57
ACYP1	Pulmonary embolism	1.00 (0.90, 1.11)	0.97
ACYP1	Subarachnoid hemorrhage	0.80 (0.57, 1.11)	0.19
ACYP1	Thoracic aneurysm	0.92 (0.65, 1.31)	0.65
ACYP1	Transient ischemic attack	1.11 (0.97, 1.28)	0.14
ADA	Abdominal aneurysm	0.88 (0.65, 1.18)	0.4
ADA	AF	1.01 (0.92, 1.11)	0.89
ADA	Aortic valve stenosis	1.09 (0.90, 1.33)	0.37
ADA	CAD	1.09 (1.01, 1.18)	0.026
ADA	Cardiomyopathy	1.01 (0.75, 1.37)	0.93
ADA	Deep vein thrombosis	1.14 (0.92, 1.42)	0.23
ADA	HF	1.05 (0.92, 1.19)	0.47
ADA	Intracerebral hemorrhage	1.03 (0.71, 1.50)	0.86
ADA	Ischemic stroke	1.28 (1.09, 1.49)	0.0023
ADA	Peripheral arterial disease	1.15 (0.98, 1.35)	0.087
ADA	Pulmonary embolism	1.02 (0.87, 1.21)	0.77
ADA	Subarachnoid hemorrhage	0.89 (0.53, 1.48)	0.65
ADA	Thoracic aneurysm	0.91 (0.50, 1.64)	0.74
ADA	Transient ischemic attack	1.09 (0.87, 1.36)	0.45
ADA2	Abdominal aneurysm	1.54 (1.21, 1.96)	0.00046
ADA2	AF	1.31 (1.22, 1.41)	2.3e-13
ADA2	Aortic valve stenosis	1.38 (1.18, 1.62)	4.8e-05
ADA2	CAD	1.33 (1.24, 1.42)	2.2e-16
ADA2	Cardiomyopathy	1.19 (0.91, 1.54)	0.2
ADA2	Deep vein thrombosis	1.19 (0.98, 1.43)	0.076
ADA2	HF	1.60 (1.44, 1.78)	0
ADA2	Intracerebral hemorrhage	0.98 (0.75, 1.27)	0.86
ADA2	Ischemic stroke	1.49 (1.30, 1.70)	6.2e-09
ADA2	Peripheral arterial disease	1.52 (1.32, 1.74)	2.3e-09
ADA2	Pulmonary embolism	1.03 (0.90, 1.19)	0.66
ADA2	Subarachnoid hemorrhage	0.91 (0.62, 1.32)	0.62
ADA2	Thoracic aneurysm	1.08 (0.70, 1.66)	0.73
ADA2	Transient ischemic attack	1.16 (0.98, 1.38)	0.087
ADAM12	Abdominal aneurysm	1.57 (1.14, 2.17)	0.0061
ADAM12	AF	1.29 (1.16, 1.44)	1.8e-06
ADAM12	Aortic valve stenosis	1.42 (1.13, 1.78)	0.0022
ADAM12	CAD	1.26 (1.15, 1.39)	1.9e-06
ADAM12	Cardiomyopathy	0.92 (0.61, 1.41)	0.71
ADAM12	Deep vein thrombosis	1.48 (1.23, 1.79)	3.4e-05
ADAM12	HF	1.54 (1.34, 1.76)	5.8e-10
ADAM12	Intracerebral hemorrhage	1.29 (0.76, 2.18)	0.35
ADAM12	Ischemic stroke	1.29 (1.07, 1.57)	0.0091
ADAM12	Peripheral arterial disease	1.44 (1.24, 1.69)	3.8e-06
ADAM12	Pulmonary embolism	1.38 (1.18, 1.61)	7.4e-05
ADAM12	Subarachnoid hemorrhage	1.38 (0.85, 2.25)	0.2
ADAM12	Thoracic aneurysm	1.13 (0.61, 2.09)	0.71
ADAM12	Transient ischemic attack	0.97 (0.73, 1.27)	0.8
ADAM15	Abdominal aneurysm	0.63 (0.43, 0.93)	0.02
ADAM15	AF	1.27 (1.15, 1.41)	4.9e-06
ADAM15	Aortic valve stenosis	1.06 (0.83, 1.34)	0.65
ADAM15	CAD	1.05 (0.95, 1.15)	0.35
ADAM15	Cardiomyopathy	1.06 (0.75, 1.50)	0.74
ADAM15	Deep vein thrombosis	1.13 (0.85, 1.51)	0.41
ADAM15	HF	1.26 (1.09, 1.45)	0.0015
ADAM15	Intracerebral hemorrhage	1.06 (0.70, 1.62)	0.77
ADAM15	Ischemic stroke	1.28 (1.06, 1.55)	0.012
ADAM15	Peripheral arterial disease	1.06 (0.87, 1.30)	0.54
ADAM15	Pulmonary embolism	1.13 (0.92, 1.39)	0.25
ADAM15	Subarachnoid hemorrhage	1.22 (0.71, 2.09)	0.46
ADAM15	Thoracic aneurysm	0.86 (0.46, 1.59)	0.62
ADAM15	Transient ischemic attack	1.02 (0.80, 1.31)	0.86
ADAM22	Abdominal aneurysm	1.27 (0.91, 1.77)	0.17
ADAM22	AF	0.85 (0.77, 0.94)	0.0016
ADAM22	Aortic valve stenosis	1.01 (0.81, 1.25)	0.94
ADAM22	CAD	1.10 (1.01, 1.19)	0.038
ADAM22	Cardiomyopathy	0.68 (0.49, 0.94)	0.021
ADAM22	Deep vein thrombosis	1.37 (1.06, 1.77)	0.016
ADAM22	HF	0.97 (0.84, 1.13)	0.72
ADAM22	Intracerebral hemorrhage	0.87 (0.63, 1.21)	0.41
ADAM22	Ischemic stroke	0.98 (0.82, 1.17)	0.85
ADAM22	Peripheral arterial disease	0.91 (0.76, 1.10)	0.35
ADAM22	Pulmonary embolism	1.27 (1.07, 1.51)	0.0077
ADAM22	Subarachnoid hemorrhage	0.97 (0.61, 1.53)	0.89
ADAM22	Thoracic aneurysm	1.21 (0.71, 2.06)	0.48
ADAM22	Transient ischemic attack	1.09 (0.87, 1.37)	0.46
ADAM23	Abdominal aneurysm	1.15 (0.84, 1.57)	0.39
ADAM23	AF	1.05 (0.96, 1.15)	0.3
ADAM23	Aortic valve stenosis	1.03 (0.85, 1.26)	0.75
ADAM23	CAD	1.06 (0.97, 1.15)	0.2
ADAM23	Cardiomyopathy	1.29 (0.96, 1.74)	0.091
ADAM23	Deep vein thrombosis	1.00 (0.77, 1.29)	0.99
ADAM23	HF	1.14 (0.99, 1.31)	0.069
ADAM23	Intracerebral hemorrhage	0.95 (0.69, 1.30)	0.73
ADAM23	Ischemic stroke	1.04 (0.88, 1.22)	0.66
ADAM23	Peripheral arterial disease	1.21 (1.01, 1.45)	0.037
ADAM23	Pulmonary embolism	1.02 (0.84, 1.24)	0.83
ADAM23	Subarachnoid hemorrhage	1.34 (0.79, 2.26)	0.28
ADAM23	Thoracic aneurysm	0.83 (0.52, 1.33)	0.44
ADAM23	Transient ischemic attack	0.93 (0.75, 1.15)	0.48
ADAM8	Abdominal aneurysm	1.79 (1.26, 2.54)	0.001
ADAM8	AF	1.18 (1.06, 1.31)	0.0031
ADAM8	Aortic valve stenosis	1.20 (0.96, 1.51)	0.11
ADAM8	CAD	1.30 (1.18, 1.44)	2.4e-07
ADAM8	Cardiomyopathy	1.02 (0.71, 1.45)	0.93
ADAM8	Deep vein thrombosis	1.63 (1.24, 2.15)	0.0005
ADAM8	HF	1.68 (1.45, 1.95)	4.5e-12
ADAM8	Intracerebral hemorrhage	1.19 (0.73, 1.95)	0.48
ADAM8	Ischemic stroke	1.52 (1.25, 1.85)	2.8e-05
ADAM8	Peripheral arterial disease	1.44 (1.16, 1.78)	0.00083
ADAM8	Pulmonary embolism	1.37 (1.12, 1.69)	0.0024
ADAM8	Subarachnoid hemorrhage	1.22 (0.70, 2.11)	0.49
ADAM8	Thoracic aneurysm	0.69 (0.43, 1.10)	0.12
ADAM8	Transient ischemic attack	0.80 (0.61, 1.05)	0.1
ADAM9	Abdominal aneurysm	1.31 (0.85, 2.02)	0.22
ADAM9	AF	1.43 (1.26, 1.62)	2.9e-08
ADAM9	Aortic valve stenosis	1.51 (1.15, 1.97)	0.003
ADAM9	CAD	1.33 (1.19, 1.49)	1.1e-06
ADAM9	Cardiomyopathy	1.03 (0.68, 1.55)	0.9
ADAM9	Deep vein thrombosis	1.97 (1.47, 2.63)	4.3e-06
ADAM9	HF	1.77 (1.49, 2.10)	6.7e-11
ADAM9	Intracerebral hemorrhage	1.50 (0.99, 2.27)	0.057
ADAM9	Ischemic stroke	1.40 (1.13, 1.74)	0.002
ADAM9	Peripheral arterial disease	1.85 (1.50, 2.29)	1.4e-08
ADAM9	Pulmonary embolism	1.19 (0.92, 1.53)	0.18
ADAM9	Subarachnoid hemorrhage	1.41 (0.71, 2.78)	0.32
ADAM9	Thoracic aneurysm	1.37 (0.75, 2.50)	0.31
ADAM9	Transient ischemic attack	1.21 (0.91, 1.62)	0.19
ADAMTS1	Abdominal aneurysm	1.58 (1.09, 2.29)	0.015
ADAMTS1	AF	1.06 (0.94, 1.20)	0.36
ADAMTS1	Aortic valve stenosis	1.32 (1.04, 1.69)	0.024
ADAMTS1	CAD	1.10 (0.99, 1.22)	0.074
ADAMTS1	Cardiomyopathy	0.86 (0.56, 1.34)	0.52
ADAMTS1	Deep vein thrombosis	1.47 (1.14, 1.90)	0.003
ADAMTS1	HF	1.26 (1.08, 1.46)	0.0029
ADAMTS1	Intracerebral hemorrhage	0.94 (0.64, 1.38)	0.77
ADAMTS1	Ischemic stroke	1.05 (0.85, 1.30)	0.63
ADAMTS1	Peripheral arterial disease	1.39 (1.13, 1.71)	0.0016
ADAMTS1	Pulmonary embolism	1.28 (1.04, 1.58)	0.021
ADAMTS1	Subarachnoid hemorrhage	0.80 (0.41, 1.57)	0.52
ADAMTS1	Thoracic aneurysm	1.29 (0.78, 2.13)	0.33
ADAMTS1	Transient ischemic attack	0.94 (0.70, 1.28)	0.71
ADAMTS13	Abdominal aneurysm	0.63 (0.41, 0.98)	0.04
ADAMTS13	AF	0.83 (0.73, 0.95)	0.0069
ADAMTS13	Aortic valve stenosis	0.77 (0.57, 1.02)	0.07
ADAMTS13	CAD	0.76 (0.67, 0.86)	1e-05
ADAMTS13	Cardiomyopathy	0.81 (0.51, 1.29)	0.37
ADAMTS13	Deep vein thrombosis	0.50 (0.35, 0.71)	0.00014
ADAMTS13	HF	0.63 (0.52, 0.76)	8.1e-07
ADAMTS13	Intracerebral hemorrhage	0.34 (0.22, 0.53)	1.9e-06
ADAMTS13	Ischemic stroke	0.70 (0.54, 0.90)	0.005
ADAMTS13	Peripheral arterial disease	0.53 (0.41, 0.67)	2.3e-07
ADAMTS13	Pulmonary embolism	0.65 (0.51, 0.84)	0.0008
ADAMTS13	Subarachnoid hemorrhage	0.47 (0.24, 0.91)	0.025
ADAMTS13	Thoracic aneurysm	1.02 (0.49, 2.10)	0.97
ADAMTS13	Transient ischemic attack	0.84 (0.61, 1.16)	0.29
ADAMTS15	Abdominal aneurysm	1.60 (1.20, 2.12)	0.0012
ADAMTS15	AF	1.08 (1.00, 1.16)	0.062
ADAMTS15	Aortic valve stenosis	1.42 (1.20, 1.69)	4.3e-05
ADAMTS15	CAD	1.25 (1.16, 1.35)	4.9e-09
ADAMTS15	Cardiomyopathy	1.14 (0.86, 1.51)	0.36
ADAMTS15	Deep vein thrombosis	1.34 (1.08, 1.66)	0.0076
ADAMTS15	HF	1.26 (1.12, 1.42)	0.00011
ADAMTS15	Intracerebral hemorrhage	1.09 (0.81, 1.46)	0.57
ADAMTS15	Ischemic stroke	1.21 (1.04, 1.41)	0.016
ADAMTS15	Peripheral arterial disease	1.20 (1.02, 1.40)	0.025
ADAMTS15	Pulmonary embolism	1.18 (1.01, 1.38)	0.034
ADAMTS15	Subarachnoid hemorrhage	1.02 (0.67, 1.55)	0.94
ADAMTS15	Thoracic aneurysm	1.05 (0.73, 1.52)	0.79
ADAMTS15	Transient ischemic attack	1.04 (0.86, 1.25)	0.71
ADAMTS16	Abdominal aneurysm	1.27 (0.99, 1.64)	0.06
ADAMTS16	AF	0.98 (0.88, 1.09)	0.69
ADAMTS16	Aortic valve stenosis	1.09 (0.89, 1.32)	0.4
ADAMTS16	CAD	1.08 (0.99, 1.18)	0.068
ADAMTS16	Cardiomyopathy	1.03 (0.76, 1.40)	0.86
ADAMTS16	Deep vein thrombosis	0.92 (0.67, 1.27)	0.62
ADAMTS16	HF	1.10 (0.97, 1.26)	0.15
ADAMTS16	Intracerebral hemorrhage	0.94 (0.63, 1.40)	0.76
ADAMTS16	Ischemic stroke	1.02 (0.83, 1.24)	0.87
ADAMTS16	Peripheral arterial disease	1.17 (1.02, 1.35)	0.026
ADAMTS16	Pulmonary embolism	1.14 (0.96, 1.35)	0.14
ADAMTS16	Subarachnoid hemorrhage	0.62 (0.35, 1.11)	0.11
ADAMTS16	Thoracic aneurysm	0.81 (0.45, 1.45)	0.48
ADAMTS16	Transient ischemic attack	1.04 (0.82, 1.31)	0.76
ADAMTS4	Abdominal aneurysm	1.19 (0.83, 1.73)	0.34
ADAMTS4	AF	1.10 (0.99, 1.22)	0.083
ADAMTS4	Aortic valve stenosis	1.28 (1.03, 1.58)	0.026
ADAMTS4	CAD	1.17 (1.06, 1.28)	0.0011
ADAMTS4	Cardiomyopathy	0.80 (0.55, 1.17)	0.25
ADAMTS4	Deep vein thrombosis	1.84 (1.51, 2.23)	1.1e-09
ADAMTS4	HF	1.34 (1.16, 1.54)	4.9e-05
ADAMTS4	Intracerebral hemorrhage	0.77 (0.50, 1.16)	0.21
ADAMTS4	Ischemic stroke	1.15 (0.97, 1.37)	0.11
ADAMTS4	Peripheral arterial disease	1.38 (1.17, 1.62)	0.00014
ADAMTS4	Pulmonary embolism	1.21 (1.00, 1.46)	0.054
ADAMTS4	Subarachnoid hemorrhage	1.16 (0.66, 2.06)	0.6
ADAMTS4	Thoracic aneurysm	0.80 (0.46, 1.39)	0.43
ADAMTS4	Transient ischemic attack	1.15 (0.90, 1.47)	0.27
ADAMTS8	Abdominal aneurysm	0.83 (0.63, 1.10)	0.19
ADAMTS8	AF	0.99 (0.92, 1.07)	0.84
ADAMTS8	Aortic valve stenosis	0.82 (0.70, 0.96)	0.012
ADAMTS8	CAD	0.88 (0.82, 0.94)	0.00011
ADAMTS8	Cardiomyopathy	1.05 (0.81, 1.35)	0.72
ADAMTS8	Deep vein thrombosis	1.07 (0.88, 1.30)	0.49
ADAMTS8	HF	0.82 (0.73, 0.90)	0.00012
ADAMTS8	Intracerebral hemorrhage	1.19 (0.92, 1.54)	0.18
ADAMTS8	Ischemic stroke	0.90 (0.80, 1.02)	0.11
ADAMTS8	Peripheral arterial disease	0.80 (0.70, 0.92)	0.0011
ADAMTS8	Pulmonary embolism	0.83 (0.73, 0.95)	0.0058
ADAMTS8	Subarachnoid hemorrhage	1.00 (0.71, 1.40)	0.98
ADAMTS8	Thoracic aneurysm	0.83 (0.58, 1.20)	0.32
ADAMTS8	Transient ischemic attack	0.96 (0.81, 1.13)	0.61
ADAMTSL2	Abdominal aneurysm	1.34 (0.95, 1.90)	0.099
ADAMTSL2	AF	1.32 (1.18, 1.46)	3.1e-07
ADAMTSL2	Aortic valve stenosis	1.39 (1.10, 1.75)	0.0059
ADAMTSL2	CAD	1.47 (1.34, 1.62)	1.1e-15
ADAMTSL2	Cardiomyopathy	1.32 (0.92, 1.88)	0.13
ADAMTSL2	Deep vein thrombosis	1.27 (0.97, 1.66)	0.084
ADAMTSL2	HF	1.75 (1.52, 2.01)	3.8e-15
ADAMTSL2	Intracerebral hemorrhage	0.96 (0.62, 1.49)	0.85
ADAMTSL2	Ischemic stroke	1.24 (1.02, 1.51)	0.033
ADAMTSL2	Peripheral arterial disease	1.70 (1.42, 2.04)	7.7e-09
ADAMTSL2	Pulmonary embolism	1.16 (0.95, 1.41)	0.14
ADAMTSL2	Subarachnoid hemorrhage	0.88 (0.36, 2.16)	0.77
ADAMTSL2	Thoracic aneurysm	0.91 (0.50, 1.68)	0.77
ADAMTSL2	Transient ischemic attack	1.07 (0.83, 1.38)	0.62
ADAMTSL4	Abdominal aneurysm	1.34 (0.69, 2.62)	0.39
ADAMTSL4	AF	1.40 (1.20, 1.63)	2.2e-05
ADAMTSL4	Aortic valve stenosis	0.84 (0.58, 1.20)	0.33
ADAMTSL4	CAD	1.10 (0.95, 1.27)	0.19
ADAMTSL4	Cardiomyopathy	0.73 (0.44, 1.22)	0.23
ADAMTSL4	Deep vein thrombosis	1.28 (0.85, 1.94)	0.24
ADAMTSL4	HF	1.24 (0.99, 1.56)	0.062
ADAMTSL4	Intracerebral hemorrhage	1.06 (0.54, 2.08)	0.87
ADAMTSL4	Ischemic stroke	0.99 (0.73, 1.35)	0.97
ADAMTSL4	Peripheral arterial disease	1.33 (0.99, 1.78)	0.062
ADAMTSL4	Pulmonary embolism	1.30 (0.96, 1.76)	0.086
ADAMTSL4	Subarachnoid hemorrhage	2.21 (1.11, 4.42)	0.025
ADAMTSL4	Thoracic aneurysm	1.73 (0.72, 4.16)	0.22
ADAMTSL4	Transient ischemic attack	1.09 (0.72, 1.65)	0.69
ADAMTSL5	Abdominal aneurysm	1.38 (1.00, 1.90)	0.052
ADAMTSL5	AF	1.06 (0.97, 1.16)	0.22
ADAMTSL5	Aortic valve stenosis	1.19 (0.98, 1.44)	0.086
ADAMTSL5	CAD	0.97 (0.89, 1.05)	0.47
ADAMTSL5	Cardiomyopathy	1.12 (0.85, 1.48)	0.43
ADAMTSL5	Deep vein thrombosis	1.24 (0.96, 1.61)	0.1
ADAMTSL5	HF	0.99 (0.87, 1.13)	0.86
ADAMTSL5	Intracerebral hemorrhage	0.85 (0.60, 1.21)	0.37
ADAMTSL5	Ischemic stroke	1.02 (0.85, 1.23)	0.82
ADAMTSL5	Peripheral arterial disease	1.13 (0.95, 1.36)	0.17
ADAMTSL5	Pulmonary embolism	1.08 (0.90, 1.30)	0.4
ADAMTSL5	Subarachnoid hemorrhage	1.52 (0.97, 2.37)	0.069
ADAMTSL5	Thoracic aneurysm	0.95 (0.48, 1.91)	0.89
ADAMTSL5	Transient ischemic attack	1.06 (0.86, 1.31)	0.58
ADCYAP1R1	Abdominal aneurysm	1.18 (0.94, 1.47)	0.16
ADCYAP1R1	AF	0.92 (0.83, 1.02)	0.12
ADCYAP1R1	Aortic valve stenosis	0.95 (0.74, 1.20)	0.65
ADCYAP1R1	CAD	0.98 (0.90, 1.07)	0.68
ADCYAP1R1	Cardiomyopathy	1.04 (0.77, 1.40)	0.78
ADCYAP1R1	Deep vein thrombosis	0.83 (0.63, 1.08)	0.17
ADCYAP1R1	HF	0.90 (0.78, 1.03)	0.13
ADCYAP1R1	Intracerebral hemorrhage	0.58 (0.38, 0.87)	0.0096
ADCYAP1R1	Ischemic stroke	0.98 (0.79, 1.21)	0.85
ADCYAP1R1	Peripheral arterial disease	1.09 (0.93, 1.27)	0.3
ADCYAP1R1	Pulmonary embolism	1.02 (0.89, 1.17)	0.8
ADCYAP1R1	Subarachnoid hemorrhage	0.81 (0.47, 1.41)	0.45
ADCYAP1R1	Thoracic aneurysm	0.80 (0.47, 1.36)	0.4
ADCYAP1R1	Transient ischemic attack	1.00 (0.82, 1.22)	0.97
ADD1	Abdominal aneurysm	0.85 (0.70, 1.04)	0.12
ADD1	AF	0.93 (0.88, 0.99)	0.015
ADD1	Aortic valve stenosis	0.92 (0.81, 1.04)	0.16
ADD1	CAD	0.99 (0.94, 1.04)	0.69
ADD1	Cardiomyopathy	0.78 (0.64, 0.96)	0.016
ADD1	Deep vein thrombosis	0.89 (0.77, 1.02)	0.099
ADD1	HF	1.00 (0.93, 1.08)	0.99
ADD1	Intracerebral hemorrhage	0.82 (0.67, 1.01)	0.067
ADD1	Ischemic stroke	1.07 (0.97, 1.17)	0.17
ADD1	Peripheral arterial disease	0.89 (0.80, 0.98)	0.018
ADD1	Pulmonary embolism	0.97 (0.88, 1.08)	0.58
ADD1	Subarachnoid hemorrhage	0.84 (0.63, 1.13)	0.25
ADD1	Thoracic aneurysm	0.77 (0.57, 1.05)	0.096
ADD1	Transient ischemic attack	1.07 (0.95, 1.22)	0.27
ADGRB3	Abdominal aneurysm	1.04 (0.72, 1.50)	0.82
ADGRB3	AF	1.00 (0.90, 1.10)	0.95
ADGRB3	Aortic valve stenosis	0.95 (0.77, 1.17)	0.63
ADGRB3	CAD	1.07 (0.98, 1.17)	0.15
ADGRB3	Cardiomyopathy	0.73 (0.52, 1.02)	0.069
ADGRB3	Deep vein thrombosis	1.54 (1.17, 2.01)	0.0018
ADGRB3	HF	1.26 (1.09, 1.45)	0.0018
ADGRB3	Intracerebral hemorrhage	1.08 (0.76, 1.55)	0.67
ADGRB3	Ischemic stroke	0.83 (0.68, 1.00)	0.049
ADGRB3	Peripheral arterial disease	1.15 (0.96, 1.38)	0.13
ADGRB3	Pulmonary embolism	1.20 (1.00, 1.43)	0.049
ADGRB3	Subarachnoid hemorrhage	0.72 (0.41, 1.27)	0.26
ADGRB3	Thoracic aneurysm	1.45 (0.84, 2.51)	0.18
ADGRB3	Transient ischemic attack	1.14 (0.91, 1.44)	0.26
ADGRD1	Abdominal aneurysm	1.17 (0.84, 1.63)	0.37
ADGRD1	AF	1.20 (1.08, 1.32)	0.00046
ADGRD1	Aortic valve stenosis	1.22 (0.99, 1.51)	0.066
ADGRD1	CAD	1.23 (1.12, 1.34)	6.7e-06
ADGRD1	Cardiomyopathy	0.82 (0.58, 1.16)	0.26
ADGRD1	Deep vein thrombosis	1.02 (0.77, 1.35)	0.91
ADGRD1	HF	1.42 (1.24, 1.63)	6.6e-07
ADGRD1	Intracerebral hemorrhage	0.81 (0.53, 1.23)	0.33
ADGRD1	Ischemic stroke	1.12 (0.93, 1.35)	0.25
ADGRD1	Peripheral arterial disease	1.30 (1.09, 1.54)	0.0029
ADGRD1	Pulmonary embolism	1.03 (0.85, 1.24)	0.75
ADGRD1	Subarachnoid hemorrhage	0.74 (0.36, 1.52)	0.42
ADGRD1	Thoracic aneurysm	1.14 (0.72, 1.81)	0.58
ADGRD1	Transient ischemic attack	1.03 (0.83, 1.28)	0.77
ADGRE1	Abdominal aneurysm	1.33 (1.05, 1.68)	0.019
ADGRE1	AF	1.11 (1.04, 1.19)	0.002
ADGRE1	Aortic valve stenosis	1.01 (0.87, 1.17)	0.91
ADGRE1	CAD	1.07 (1.00, 1.13)	0.044
ADGRE1	Cardiomyopathy	1.11 (0.90, 1.38)	0.33
ADGRE1	Deep vein thrombosis	1.32 (1.11, 1.58)	0.0018
ADGRE1	HF	1.17 (1.06, 1.29)	0.0013
ADGRE1	Intracerebral hemorrhage	1.08 (0.80, 1.47)	0.61
ADGRE1	Ischemic stroke	1.13 (1.00, 1.28)	0.053
ADGRE1	Peripheral arterial disease	1.18 (1.04, 1.34)	0.008
ADGRE1	Pulmonary embolism	0.97 (0.85, 1.11)	0.69
ADGRE1	Subarachnoid hemorrhage	0.91 (0.61, 1.35)	0.63
ADGRE1	Thoracic aneurysm	1.33 (0.94, 1.88)	0.11
ADGRE1	Transient ischemic attack	1.00 (0.85, 1.19)	0.96
ADGRE2	Abdominal aneurysm	0.89 (0.59, 1.35)	0.59
ADGRE2	AF	1.13 (1.01, 1.26)	0.039
ADGRE2	Aortic valve stenosis	1.17 (0.91, 1.50)	0.22
ADGRE2	CAD	0.96 (0.87, 1.07)	0.49
ADGRE2	Cardiomyopathy	0.85 (0.57, 1.27)	0.43
ADGRE2	Deep vein thrombosis	1.35 (0.99, 1.86)	0.06
ADGRE2	HF	1.22 (1.04, 1.44)	0.016
ADGRE2	Intracerebral hemorrhage	0.75 (0.45, 1.23)	0.25
ADGRE2	Ischemic stroke	1.30 (1.05, 1.60)	0.015
ADGRE2	Peripheral arterial disease	1.09 (0.88, 1.36)	0.42
ADGRE2	Pulmonary embolism	0.99 (0.79, 1.23)	0.9
ADGRE2	Subarachnoid hemorrhage	0.95 (0.50, 1.82)	0.87
ADGRE2	Thoracic aneurysm	0.99 (0.49, 2.00)	0.97
ADGRE2	Transient ischemic attack	0.80 (0.60, 1.06)	0.12
ADGRE5	Abdominal aneurysm	1.01 (0.69, 1.49)	0.96
ADGRE5	AF	1.16 (1.05, 1.29)	0.0046
ADGRE5	Aortic valve stenosis	1.21 (0.97, 1.51)	0.089
ADGRE5	CAD	1.02 (0.92, 1.13)	0.69
ADGRE5	Cardiomyopathy	0.87 (0.59, 1.28)	0.47
ADGRE5	Deep vein thrombosis	1.42 (1.07, 1.87)	0.015
ADGRE5	HF	1.25 (1.07, 1.45)	0.0038
ADGRE5	Intracerebral hemorrhage	0.72 (0.45, 1.14)	0.16
ADGRE5	Ischemic stroke	1.24 (1.03, 1.51)	0.026
ADGRE5	Peripheral arterial disease	1.07 (0.87, 1.31)	0.52
ADGRE5	Pulmonary embolism	1.07 (0.87, 1.31)	0.51
ADGRE5	Subarachnoid hemorrhage	1.06 (0.61, 1.87)	0.83
ADGRE5	Thoracic aneurysm	1.22 (0.66, 2.26)	0.53
ADGRE5	Transient ischemic attack	0.96 (0.73, 1.24)	0.73
ADGRF5	Abdominal aneurysm	1.14 (0.66, 1.96)	0.64
ADGRF5	AF	1.08 (0.94, 1.23)	0.28
ADGRF5	Aortic valve stenosis	1.23 (0.91, 1.66)	0.18
ADGRF5	CAD	1.33 (1.18, 1.50)	5.1e-06
ADGRF5	Cardiomyopathy	0.86 (0.55, 1.32)	0.48
ADGRF5	Deep vein thrombosis	1.62 (1.17, 2.23)	0.0035
ADGRF5	HF	1.30 (1.07, 1.58)	0.0092
ADGRF5	Intracerebral hemorrhage	0.94 (0.59, 1.49)	0.78
ADGRF5	Ischemic stroke	1.67 (1.31, 2.13)	4.3e-05
ADGRF5	Peripheral arterial disease	1.58 (1.24, 2.02)	0.00024
ADGRF5	Pulmonary embolism	1.28 (1.00, 1.66)	0.053
ADGRF5	Subarachnoid hemorrhage	1.04 (0.52, 2.11)	0.9
ADGRF5	Thoracic aneurysm	1.03 (0.48, 2.22)	0.95
ADGRF5	Transient ischemic attack	0.92 (0.67, 1.26)	0.6
ADGRG1	Abdominal aneurysm	1.22 (1.09, 1.37)	0.00074
ADGRG1	AF	1.05 (1.01, 1.09)	0.0062
ADGRG1	Aortic valve stenosis	1.17 (1.09, 1.26)	1.5e-05
ADGRG1	CAD	1.12 (1.08, 1.16)	9.2e-11
ADGRG1	Cardiomyopathy	1.12 (0.99, 1.28)	0.077
ADGRG1	Deep vein thrombosis	1.00 (0.90, 1.10)	0.93
ADGRG1	HF	1.17 (1.12, 1.23)	2.1e-11
ADGRG1	Intracerebral hemorrhage	0.93 (0.79, 1.10)	0.4
ADGRG1	Ischemic stroke	1.13 (1.06, 1.21)	0.00018
ADGRG1	Peripheral arterial disease	1.19 (1.11, 1.28)	2.2e-06
ADGRG1	Pulmonary embolism	1.01 (0.94, 1.09)	0.73
ADGRG1	Subarachnoid hemorrhage	0.92 (0.69, 1.23)	0.58
ADGRG1	Thoracic aneurysm	0.89 (0.67, 1.20)	0.45
ADGRG1	Transient ischemic attack	1.08 (0.98, 1.18)	0.11
ADGRG2	Abdominal aneurysm	0.67 (0.43, 1.03)	0.066
ADGRG2	AF	0.87 (0.77, 0.98)	0.021
ADGRG2	Aortic valve stenosis	0.71 (0.54, 0.94)	0.016
ADGRG2	CAD	0.66 (0.60, 0.74)	2.2e-14
ADGRG2	Cardiomyopathy	0.80 (0.53, 1.20)	0.28
ADGRG2	Deep vein thrombosis	0.88 (0.63, 1.22)	0.44
ADGRG2	HF	0.65 (0.55, 0.76)	7.3e-08
ADGRG2	Intracerebral hemorrhage	0.85 (0.53, 1.36)	0.5
ADGRG2	Ischemic stroke	0.69 (0.54, 0.89)	0.0044
ADGRG2	Peripheral arterial disease	0.63 (0.51, 0.76)	2.1e-06
ADGRG2	Pulmonary embolism	0.85 (0.68, 1.06)	0.16
ADGRG2	Subarachnoid hemorrhage	1.42 (0.66, 3.07)	0.37
ADGRG2	Thoracic aneurysm	1.07 (0.52, 2.21)	0.86
ADGRG2	Transient ischemic attack	0.84 (0.63, 1.12)	0.23
ADGRV1	Abdominal aneurysm	0.95 (0.77, 1.18)	0.64
ADGRV1	AF	0.99 (0.93, 1.05)	0.7
ADGRV1	Aortic valve stenosis	1.09 (0.97, 1.23)	0.17
ADGRV1	CAD	0.97 (0.92, 1.02)	0.27
ADGRV1	Cardiomyopathy	0.95 (0.76, 1.19)	0.67
ADGRV1	Deep vein thrombosis	1.05 (0.90, 1.23)	0.54
ADGRV1	HF	1.02 (0.95, 1.11)	0.55
ADGRV1	Intracerebral hemorrhage	1.19 (0.99, 1.44)	0.064
ADGRV1	Ischemic stroke	1.03 (0.93, 1.13)	0.59
ADGRV1	Peripheral arterial disease	1.03 (0.93, 1.14)	0.54
ADGRV1	Pulmonary embolism	0.96 (0.85, 1.07)	0.43
ADGRV1	Subarachnoid hemorrhage	0.83 (0.61, 1.14)	0.25
ADGRV1	Thoracic aneurysm	0.82 (0.52, 1.30)	0.41
ADGRV1	Transient ischemic attack	1.05 (0.92, 1.19)	0.48
ADH1B	Abdominal aneurysm	1.18 (0.99, 1.42)	0.069
ADH1B	AF	0.92 (0.88, 0.97)	0.0028
ADH1B	Aortic valve stenosis	1.00 (0.90, 1.12)	0.97
ADH1B	CAD	1.04 (0.99, 1.09)	0.091
ADH1B	Cardiomyopathy	1.00 (0.85, 1.18)	0.98
ADH1B	Deep vein thrombosis	0.90 (0.78, 1.03)	0.13
ADH1B	HF	1.02 (0.95, 1.10)	0.54
ADH1B	Intracerebral hemorrhage	1.00 (0.84, 1.19)	0.99
ADH1B	Ischemic stroke	1.16 (1.06, 1.26)	0.0013
ADH1B	Peripheral arterial disease	0.93 (0.84, 1.02)	0.13
ADH1B	Pulmonary embolism	0.96 (0.88, 1.06)	0.43
ADH1B	Subarachnoid hemorrhage	1.15 (0.88, 1.51)	0.31
ADH1B	Thoracic aneurysm	0.98 (0.74, 1.30)	0.88
ADH1B	Transient ischemic attack	1.09 (0.96, 1.24)	0.19
ADH4	Abdominal aneurysm	1.12 (0.96, 1.30)	0.15
ADH4	AF	0.92 (0.88, 0.95)	2.9e-05
ADH4	Aortic valve stenosis	1.00 (0.92, 1.09)	0.96
ADH4	CAD	1.07 (1.03, 1.11)	0.0004
ADH4	Cardiomyopathy	0.95 (0.83, 1.09)	0.48
ADH4	Deep vein thrombosis	0.91 (0.82, 1.01)	0.09
ADH4	HF	0.96 (0.91, 1.02)	0.17
ADH4	Intracerebral hemorrhage	1.08 (0.93, 1.24)	0.32
ADH4	Ischemic stroke	1.11 (1.04, 1.19)	0.003
ADH4	Peripheral arterial disease	0.91 (0.84, 0.98)	0.012
ADH4	Pulmonary embolism	0.96 (0.89, 1.03)	0.22
ADH4	Subarachnoid hemorrhage	1.15 (0.93, 1.42)	0.21
ADH4	Thoracic aneurysm	1.00 (0.79, 1.25)	0.98
ADH4	Transient ischemic attack	1.04 (0.95, 1.15)	0.4
ADIPOQ	Abdominal aneurysm	0.87 (0.70, 1.07)	0.19
ADIPOQ	AF	1.31 (1.24, 1.39)	0
ADIPOQ	Aortic valve stenosis	1.08 (0.96, 1.22)	0.18
ADIPOQ	CAD	0.88 (0.83, 0.92)	7.7e-07
ADIPOQ	Cardiomyopathy	1.41 (1.17, 1.69)	0.00026
ADIPOQ	Deep vein thrombosis	1.16 (0.99, 1.36)	0.063
ADIPOQ	HF	1.25 (1.15, 1.35)	1.3e-07
ADIPOQ	Intracerebral hemorrhage	1.22 (0.97, 1.55)	0.09
ADIPOQ	Ischemic stroke	0.99 (0.89, 1.09)	0.78
ADIPOQ	Peripheral arterial disease	1.05 (0.94, 1.18)	0.39
ADIPOQ	Pulmonary embolism	1.10 (0.99, 1.23)	0.081
ADIPOQ	Subarachnoid hemorrhage	1.21 (0.87, 1.69)	0.26
ADIPOQ	Thoracic aneurysm	1.00 (0.71, 1.39)	0.98
ADIPOQ	Transient ischemic attack	0.96 (0.83, 1.11)	0.56
ADM	Abdominal aneurysm	2.18 (1.29, 3.66)	0.0034
ADM	AF	2.24 (1.96, 2.57)	0
ADM	Aortic valve stenosis	2.39 (1.76, 3.23)	1.8e-08
ADM	CAD	2.12 (1.88, 2.39)	0
ADM	Cardiomyopathy	1.52 (0.93, 2.47)	0.092
ADM	Deep vein thrombosis	2.67 (1.86, 3.84)	1.2e-07
ADM	HF	3.89 (3.18, 4.75)	0
ADM	Intracerebral hemorrhage	1.21 (0.77, 1.88)	0.41
ADM	Ischemic stroke	1.76 (1.37, 2.27)	1.2e-05
ADM	Peripheral arterial disease	2.87 (2.19, 3.75)	1.4e-14
ADM	Pulmonary embolism	1.96 (1.52, 2.53)	2.4e-07
ADM	Subarachnoid hemorrhage	1.20 (0.67, 2.18)	0.54
ADM	Thoracic aneurysm	2.07 (1.03, 4.14)	0.04
ADM	Transient ischemic attack	1.40 (1.04, 1.90)	0.027
ADRA2A	Abdominal aneurysm	0.98 (0.80, 1.20)	0.85
ADRA2A	AF	0.97 (0.92, 1.03)	0.36
ADRA2A	Aortic valve stenosis	0.96 (0.84, 1.09)	0.5
ADRA2A	CAD	1.00 (0.96, 1.06)	0.86
ADRA2A	Cardiomyopathy	0.89 (0.73, 1.08)	0.22
ADRA2A	Deep vein thrombosis	1.05 (0.92, 1.20)	0.44
ADRA2A	HF	0.96 (0.89, 1.04)	0.36
ADRA2A	Intracerebral hemorrhage	0.97 (0.79, 1.18)	0.76
ADRA2A	Ischemic stroke	0.90 (0.81, 0.99)	0.031
ADRA2A	Peripheral arterial disease	1.09 (0.99, 1.20)	0.076
ADRA2A	Pulmonary embolism	1.00 (0.90, 1.11)	0.96
ADRA2A	Subarachnoid hemorrhage	0.91 (0.65, 1.27)	0.57
ADRA2A	Thoracic aneurysm	0.77 (0.54, 1.09)	0.14
ADRA2A	Transient ischemic attack	0.96 (0.83, 1.10)	0.54
AFAP1	Abdominal aneurysm	0.93 (0.78, 1.09)	0.37
AFAP1	AF	0.99 (0.94, 1.03)	0.52
AFAP1	Aortic valve stenosis	1.03 (0.94, 1.13)	0.53
AFAP1	CAD	1.02 (0.98, 1.06)	0.31
AFAP1	Cardiomyopathy	0.89 (0.76, 1.05)	0.17
AFAP1	Deep vein thrombosis	0.98 (0.88, 1.10)	0.75
AFAP1	HF	1.04 (0.97, 1.10)	0.27
AFAP1	Intracerebral hemorrhage	0.96 (0.82, 1.12)	0.58
AFAP1	Ischemic stroke	1.03 (0.95, 1.12)	0.42
AFAP1	Peripheral arterial disease	0.98 (0.91, 1.05)	0.56
AFAP1	Pulmonary embolism	1.06 (0.97, 1.15)	0.23
AFAP1	Subarachnoid hemorrhage	0.80 (0.61, 1.05)	0.1
AFAP1	Thoracic aneurysm	0.74 (0.57, 0.95)	0.017
AFAP1	Transient ischemic attack	1.01 (0.91, 1.13)	0.82
AFM	Abdominal aneurysm	1.48 (0.73, 2.99)	0.28
AFM	AF	0.65 (0.54, 0.79)	8.2e-06
AFM	Aortic valve stenosis	1.29 (0.84, 1.99)	0.25
AFM	CAD	1.31 (1.10, 1.56)	0.0028
AFM	Cardiomyopathy	0.76 (0.39, 1.47)	0.41
AFM	Deep vein thrombosis	0.59 (0.35, 0.97)	0.039
AFM	HF	0.67 (0.51, 0.88)	0.0043
AFM	Intracerebral hemorrhage	0.87 (0.44, 1.73)	0.7
AFM	Ischemic stroke	0.94 (0.67, 1.33)	0.72
AFM	Peripheral arterial disease	0.60 (0.42, 0.87)	0.0072
AFM	Pulmonary embolism	0.85 (0.60, 1.21)	0.38
AFM	Subarachnoid hemorrhage	0.79 (0.26, 2.42)	0.68
AFM	Thoracic aneurysm	0.37 (0.15, 0.94)	0.036
AFM	Transient ischemic attack	0.76 (0.49, 1.19)	0.23
AFP	Abdominal aneurysm	0.93 (0.78, 1.11)	0.41
AFP	AF	0.95 (0.91, 1.00)	0.07
AFP	Aortic valve stenosis	0.93 (0.83, 1.04)	0.2
AFP	CAD	0.93 (0.89, 0.97)	0.0016
AFP	Cardiomyopathy	1.03 (0.88, 1.22)	0.69
AFP	Deep vein thrombosis	1.00 (0.88, 1.13)	0.97
AFP	HF	0.98 (0.92, 1.05)	0.63
AFP	Intracerebral hemorrhage	1.12 (0.93, 1.34)	0.24
AFP	Ischemic stroke	1.01 (0.92, 1.11)	0.79
AFP	Peripheral arterial disease	0.99 (0.90, 1.09)	0.87
AFP	Pulmonary embolism	0.90 (0.82, 0.98)	0.019
AFP	Subarachnoid hemorrhage	1.09 (0.86, 1.39)	0.47
AFP	Thoracic aneurysm	1.08 (0.86, 1.36)	0.49
AFP	Transient ischemic attack	1.03 (0.92, 1.14)	0.6
AGBL2	Abdominal aneurysm	1.05 (0.91, 1.20)	0.51
AGBL2	AF	0.97 (0.93, 1.01)	0.11
AGBL2	Aortic valve stenosis	0.94 (0.86, 1.02)	0.15
AGBL2	CAD	0.95 (0.92, 0.99)	0.013
AGBL2	Cardiomyopathy	0.94 (0.81, 1.09)	0.43
AGBL2	Deep vein thrombosis	0.91 (0.82, 1.00)	0.057
AGBL2	HF	0.99 (0.93, 1.05)	0.71
AGBL2	Intracerebral hemorrhage	1.19 (1.02, 1.40)	0.028
AGBL2	Ischemic stroke	1.01 (0.93, 1.10)	0.75
AGBL2	Peripheral arterial disease	0.93 (0.86, 1.00)	0.041
AGBL2	Pulmonary embolism	1.02 (0.94, 1.12)	0.64
AGBL2	Subarachnoid hemorrhage	1.09 (0.90, 1.31)	0.39
AGBL2	Thoracic aneurysm	0.95 (0.79, 1.13)	0.55
AGBL2	Transient ischemic attack	0.93 (0.85, 1.02)	0.12
AGER	Abdominal aneurysm	0.82 (0.59, 1.13)	0.23
AGER	AF	1.14 (1.05, 1.25)	0.0019
AGER	Aortic valve stenosis	1.00 (0.83, 1.20)	0.96
AGER	CAD	1.00 (0.93, 1.08)	0.95
AGER	Cardiomyopathy	1.09 (0.81, 1.45)	0.57
AGER	Deep vein thrombosis	0.95 (0.76, 1.19)	0.64
AGER	HF	1.00 (0.89, 1.14)	0.95
AGER	Intracerebral hemorrhage	0.79 (0.58, 1.09)	0.15
AGER	Ischemic stroke	1.07 (0.92, 1.24)	0.36
AGER	Peripheral arterial disease	1.00 (0.85, 1.19)	0.98
AGER	Pulmonary embolism	1.04 (0.89, 1.21)	0.66
AGER	Subarachnoid hemorrhage	0.99 (0.67, 1.47)	0.96
AGER	Thoracic aneurysm	1.13 (0.71, 1.79)	0.6
AGER	Transient ischemic attack	1.29 (1.06, 1.56)	0.0096
AGR2	Abdominal aneurysm	0.95 (0.85, 1.07)	0.42
AGR2	AF	1.07 (1.04, 1.11)	6.2e-05
AGR2	Aortic valve stenosis	1.11 (1.03, 1.19)	0.0073
AGR2	CAD	1.11 (1.07, 1.14)	4.1e-11
AGR2	Cardiomyopathy	1.18 (1.05, 1.31)	0.0041
AGR2	Deep vein thrombosis	1.04 (0.95, 1.14)	0.39
AGR2	HF	1.19 (1.14, 1.25)	6.6e-14
AGR2	Intracerebral hemorrhage	1.08 (0.95, 1.23)	0.24
AGR2	Ischemic stroke	1.13 (1.06, 1.20)	0.00022
AGR2	Peripheral arterial disease	1.21 (1.14, 1.29)	1.2e-09
AGR2	Pulmonary embolism	1.05 (0.98, 1.12)	0.2
AGR2	Subarachnoid hemorrhage	0.95 (0.82, 1.11)	0.53
AGR2	Thoracic aneurysm	1.22 (1.04, 1.44)	0.014
AGR2	Transient ischemic attack	1.06 (0.97, 1.16)	0.21
AGR3	Abdominal aneurysm	0.89 (0.73, 1.09)	0.26
AGR3	AF	0.99 (0.94, 1.05)	0.71
AGR3	Aortic valve stenosis	1.15 (1.03, 1.29)	0.013
AGR3	CAD	1.11 (1.06, 1.17)	7.5e-06
AGR3	Cardiomyopathy	1.01 (0.84, 1.20)	0.93
AGR3	Deep vein thrombosis	0.94 (0.81, 1.08)	0.37
AGR3	HF	1.05 (0.98, 1.14)	0.16
AGR3	Intracerebral hemorrhage	0.94 (0.75, 1.16)	0.55
AGR3	Ischemic stroke	1.10 (0.99, 1.21)	0.074
AGR3	Peripheral arterial disease	1.11 (1.00, 1.23)	0.045
AGR3	Pulmonary embolism	0.98 (0.89, 1.08)	0.66
AGR3	Subarachnoid hemorrhage	1.04 (0.77, 1.41)	0.8
AGR3	Thoracic aneurysm	1.12 (0.85, 1.48)	0.42
AGR3	Transient ischemic attack	1.03 (0.91, 1.18)	0.62
AGRN	Abdominal aneurysm	1.81 (1.39, 2.36)	1e-05
AGRN	AF	1.26 (1.14, 1.39)	4.6e-06
AGRN	Aortic valve stenosis	1.55 (1.28, 1.88)	6.4e-06
AGRN	CAD	1.58 (1.46, 1.71)	0
AGRN	Cardiomyopathy	1.15 (0.83, 1.60)	0.41
AGRN	Deep vein thrombosis	1.45 (1.13, 1.85)	0.0033
AGRN	HF	1.74 (1.54, 1.97)	0
AGRN	Intracerebral hemorrhage	0.92 (0.63, 1.36)	0.69
AGRN	Ischemic stroke	1.67 (1.43, 1.96)	1.2e-10
AGRN	Peripheral arterial disease	2.04 (1.74, 2.38)	0
AGRN	Pulmonary embolism	1.53 (1.29, 1.81)	8.6e-07
AGRN	Subarachnoid hemorrhage	1.06 (0.63, 1.79)	0.83
AGRN	Thoracic aneurysm	0.92 (0.53, 1.58)	0.75
AGRN	Transient ischemic attack	1.26 (0.99, 1.60)	0.064
AGRP	Abdominal aneurysm	1.29 (1.03, 1.62)	0.025
AGRP	AF	1.05 (0.98, 1.11)	0.16
AGRP	Aortic valve stenosis	1.06 (0.92, 1.22)	0.39
AGRP	CAD	1.18 (1.11, 1.25)	1.8e-08
AGRP	Cardiomyopathy	1.02 (0.83, 1.24)	0.88
AGRP	Deep vein thrombosis	0.96 (0.82, 1.13)	0.65
AGRP	HF	1.25 (1.14, 1.37)	1.3e-06
AGRP	Intracerebral hemorrhage	1.04 (0.79, 1.38)	0.77
AGRP	Ischemic stroke	1.17 (1.04, 1.31)	0.0088
AGRP	Peripheral arterial disease	1.13 (1.00, 1.27)	0.042
AGRP	Pulmonary embolism	1.06 (0.94, 1.19)	0.33
AGRP	Subarachnoid hemorrhage	0.86 (0.61, 1.21)	0.38
AGRP	Thoracic aneurysm	0.95 (0.68, 1.32)	0.74
AGRP	Transient ischemic attack	1.27 (1.10, 1.48)	0.0015
AGT	Abdominal aneurysm	1.68 (0.94, 3.00)	0.078
AGT	AF	1.00 (0.84, 1.18)	0.97
AGT	Aortic valve stenosis	0.86 (0.64, 1.14)	0.29
AGT	CAD	0.98 (0.84, 1.13)	0.75
AGT	Cardiomyopathy	0.85 (0.44, 1.62)	0.62
AGT	Deep vein thrombosis	1.39 (0.98, 1.96)	0.061
AGT	HF	1.01 (0.81, 1.27)	0.92
AGT	Intracerebral hemorrhage	0.67 (0.41, 1.07)	0.091
AGT	Ischemic stroke	0.96 (0.70, 1.32)	0.82
AGT	Peripheral arterial disease	1.25 (0.94, 1.67)	0.12
AGT	Pulmonary embolism	1.13 (0.87, 1.48)	0.36
AGT	Subarachnoid hemorrhage	1.23 (0.53, 2.83)	0.63
AGT	Thoracic aneurysm	0.71 (0.43, 1.15)	0.17
AGT	Transient ischemic attack	0.84 (0.55, 1.27)	0.41
AGXT	Abdominal aneurysm	0.84 (0.71, 1.01)	0.058
AGXT	AF	0.99 (0.95, 1.04)	0.75
AGXT	Aortic valve stenosis	1.04 (0.95, 1.14)	0.43
AGXT	CAD	1.06 (1.02, 1.10)	0.0047
AGXT	Cardiomyopathy	1.01 (0.87, 1.16)	0.94
AGXT	Deep vein thrombosis	1.01 (0.90, 1.13)	0.9
AGXT	HF	1.05 (0.99, 1.11)	0.14
AGXT	Intracerebral hemorrhage	1.02 (0.88, 1.18)	0.79
AGXT	Ischemic stroke	1.13 (1.05, 1.22)	0.0012
AGXT	Peripheral arterial disease	1.00 (0.93, 1.08)	0.96
AGXT	Pulmonary embolism	0.97 (0.89, 1.05)	0.39
AGXT	Subarachnoid hemorrhage	1.22 (0.97, 1.53)	0.082
AGXT	Thoracic aneurysm	1.07 (0.84, 1.37)	0.6
AGXT	Transient ischemic attack	1.01 (0.91, 1.12)	0.88
AHCY	Abdominal aneurysm	0.96 (0.80, 1.14)	0.64
AHCY	AF	1.03 (0.98, 1.08)	0.2
AHCY	Aortic valve stenosis	1.07 (0.96, 1.19)	0.24
AHCY	CAD	1.04 (1.00, 1.09)	0.055
AHCY	Cardiomyopathy	0.95 (0.81, 1.12)	0.55
AHCY	Deep vein thrombosis	1.02 (0.90, 1.15)	0.81
AHCY	HF	1.10 (1.03, 1.18)	0.0038
AHCY	Intracerebral hemorrhage	1.03 (0.84, 1.26)	0.78
AHCY	Ischemic stroke	1.16 (1.06, 1.26)	0.0014
AHCY	Peripheral arterial disease	1.05 (0.96, 1.14)	0.27
AHCY	Pulmonary embolism	1.05 (0.96, 1.14)	0.32
AHCY	Subarachnoid hemorrhage	1.10 (0.85, 1.41)	0.48
AHCY	Thoracic aneurysm	0.74 (0.57, 0.97)	0.032
AHCY	Transient ischemic attack	1.09 (0.97, 1.22)	0.15
AHNAK	Abdominal aneurysm	1.55 (1.09, 2.18)	0.013
AHNAK	AF	1.16 (1.03, 1.31)	0.014
AHNAK	Aortic valve stenosis	0.98 (0.74, 1.30)	0.9
AHNAK	CAD	1.23 (1.11, 1.37)	0.00012
AHNAK	Cardiomyopathy	0.91 (0.61, 1.35)	0.63
AHNAK	Deep vein thrombosis	1.22 (0.91, 1.63)	0.18
AHNAK	HF	1.25 (1.06, 1.48)	0.0071
AHNAK	Intracerebral hemorrhage	0.68 (0.41, 1.12)	0.13
AHNAK	Ischemic stroke	1.17 (0.94, 1.46)	0.17
AHNAK	Peripheral arterial disease	1.30 (1.05, 1.60)	0.015
AHNAK	Pulmonary embolism	1.35 (1.11, 1.65)	0.0028
AHNAK	Subarachnoid hemorrhage	1.48 (0.86, 2.54)	0.16
AHNAK	Thoracic aneurysm	1.35 (0.77, 2.36)	0.29
AHNAK	Transient ischemic attack	1.65 (1.28, 2.12)	9.6e-05
AHNAK2	Abdominal aneurysm	1.00 (0.65, 1.53)	0.99
AHNAK2	AF	1.08 (0.94, 1.24)	0.28
AHNAK2	Aortic valve stenosis	0.82 (0.61, 1.11)	0.19
AHNAK2	CAD	1.06 (0.94, 1.19)	0.37
AHNAK2	Cardiomyopathy	1.00 (0.67, 1.50)	0.98
AHNAK2	Deep vein thrombosis	1.26 (0.91, 1.75)	0.17
AHNAK2	HF	1.17 (0.98, 1.40)	0.089
AHNAK2	Intracerebral hemorrhage	0.74 (0.42, 1.29)	0.28
AHNAK2	Ischemic stroke	1.27 (0.99, 1.62)	0.055
AHNAK2	Peripheral arterial disease	1.14 (0.89, 1.47)	0.3
AHNAK2	Pulmonary embolism	1.39 (1.11, 1.75)	0.0038
AHNAK2	Subarachnoid hemorrhage	1.58 (0.93, 2.70)	0.094
AHNAK2	Thoracic aneurysm	1.76 (1.02, 3.06)	0.044
AHNAK2	Transient ischemic attack	1.40 (1.03, 1.91)	0.031
AHSA1	Abdominal aneurysm	0.84 (0.62, 1.13)	0.24
AHSA1	AF	0.99 (0.93, 1.05)	0.67
AHSA1	Aortic valve stenosis	1.08 (0.96, 1.21)	0.19
AHSA1	CAD	1.03 (0.98, 1.08)	0.25
AHSA1	Cardiomyopathy	0.90 (0.73, 1.11)	0.32
AHSA1	Deep vein thrombosis	0.91 (0.77, 1.07)	0.26
AHSA1	HF	1.01 (0.94, 1.09)	0.83
AHSA1	Intracerebral hemorrhage	0.92 (0.75, 1.14)	0.47
AHSA1	Ischemic stroke	1.05 (0.95, 1.16)	0.31
AHSA1	Peripheral arterial disease	0.90 (0.81, 1.01)	0.065
AHSA1	Pulmonary embolism	0.96 (0.85, 1.07)	0.45
AHSA1	Subarachnoid hemorrhage	1.20 (0.93, 1.56)	0.17
AHSA1	Thoracic aneurysm	1.04 (0.76, 1.43)	0.81
AHSA1	Transient ischemic attack	1.03 (0.92, 1.17)	0.6
AHSG	Abdominal aneurysm	0.82 (0.50, 1.35)	0.44
AHSG	AF	0.81 (0.71, 0.93)	0.0021
AHSG	Aortic valve stenosis	1.09 (0.79, 1.50)	0.59
AHSG	CAD	1.12 (0.99, 1.27)	0.073
AHSG	Cardiomyopathy	0.63 (0.43, 0.92)	0.017
AHSG	Deep vein thrombosis	0.77 (0.55, 1.09)	0.14
AHSG	HF	0.95 (0.78, 1.15)	0.58
AHSG	Intracerebral hemorrhage	0.74 (0.46, 1.21)	0.23
AHSG	Ischemic stroke	0.87 (0.68, 1.12)	0.28
AHSG	Peripheral arterial disease	0.74 (0.59, 0.93)	0.0094
AHSG	Pulmonary embolism	1.34 (1.04, 1.72)	0.023
AHSG	Subarachnoid hemorrhage	1.39 (0.62, 3.12)	0.42
AHSG	Thoracic aneurysm	0.87 (0.41, 1.85)	0.71
AHSG	Transient ischemic attack	0.92 (0.66, 1.29)	0.62
AHSP	Abdominal aneurysm	0.95 (0.83, 1.09)	0.48
AHSP	AF	0.99 (0.96, 1.03)	0.76
AHSP	Aortic valve stenosis	0.94 (0.87, 1.02)	0.16
AHSP	CAD	1.01 (0.98, 1.05)	0.54
AHSP	Cardiomyopathy	1.04 (0.92, 1.19)	0.52
AHSP	Deep vein thrombosis	0.99 (0.89, 1.09)	0.8
AHSP	HF	0.98 (0.93, 1.04)	0.53
AHSP	Intracerebral hemorrhage	0.89 (0.77, 1.03)	0.11
AHSP	Ischemic stroke	0.99 (0.93, 1.07)	0.87
AHSP	Peripheral arterial disease	1.05 (0.99, 1.12)	0.11
AHSP	Pulmonary embolism	0.99 (0.93, 1.06)	0.84
AHSP	Subarachnoid hemorrhage	0.83 (0.68, 1.01)	0.06
AHSP	Thoracic aneurysm	1.00 (0.81, 1.24)	0.99
AHSP	Transient ischemic attack	0.99 (0.90, 1.09)	0.84
AIDA	Abdominal aneurysm	0.98 (0.84, 1.16)	0.85
AIDA	AF	1.00 (0.96, 1.05)	0.99
AIDA	Aortic valve stenosis	1.02 (0.93, 1.12)	0.69
AIDA	CAD	1.03 (0.99, 1.07)	0.16
AIDA	Cardiomyopathy	0.92 (0.78, 1.08)	0.3
AIDA	Deep vein thrombosis	1.08 (0.96, 1.20)	0.21
AIDA	HF	0.98 (0.93, 1.05)	0.62
AIDA	Intracerebral hemorrhage	1.10 (0.96, 1.27)	0.18
AIDA	Ischemic stroke	1.04 (0.96, 1.12)	0.36
AIDA	Peripheral arterial disease	1.06 (0.98, 1.14)	0.15
AIDA	Pulmonary embolism	0.99 (0.91, 1.09)	0.88
AIDA	Subarachnoid hemorrhage	1.19 (0.95, 1.48)	0.13
AIDA	Thoracic aneurysm	1.02 (0.81, 1.28)	0.89
AIDA	Transient ischemic attack	0.96 (0.85, 1.08)	0.46
AIF1	Abdominal aneurysm	0.96 (0.77, 1.21)	0.75
AIF1	AF	0.99 (0.93, 1.06)	0.82
AIF1	Aortic valve stenosis	0.96 (0.84, 1.10)	0.57
AIF1	CAD	1.06 (1.00, 1.12)	0.037
AIF1	Cardiomyopathy	0.97 (0.76, 1.23)	0.79
AIF1	Deep vein thrombosis	0.90 (0.77, 1.05)	0.17
AIF1	HF	1.07 (0.98, 1.16)	0.13
AIF1	Intracerebral hemorrhage	0.90 (0.72, 1.14)	0.4
AIF1	Ischemic stroke	1.15 (1.03, 1.28)	0.011
AIF1	Peripheral arterial disease	1.02 (0.92, 1.14)	0.65
AIF1	Pulmonary embolism	1.00 (0.90, 1.12)	0.97
AIF1	Subarachnoid hemorrhage	0.97 (0.65, 1.45)	0.87
AIF1	Thoracic aneurysm	0.81 (0.56, 1.16)	0.25
AIF1	Transient ischemic attack	1.15 (0.99, 1.33)	0.062
AIF1L	Abdominal aneurysm	1.00 (0.78, 1.28)	0.99
AIF1L	AF	1.04 (0.97, 1.11)	0.3
AIF1L	Aortic valve stenosis	0.98 (0.85, 1.13)	0.77
AIF1L	CAD	1.06 (1.00, 1.12)	0.042
AIF1L	Cardiomyopathy	0.94 (0.74, 1.19)	0.59
AIF1L	Deep vein thrombosis	1.11 (0.95, 1.30)	0.19
AIF1L	HF	1.06 (0.98, 1.16)	0.16
AIF1L	Intracerebral hemorrhage	1.17 (0.94, 1.45)	0.17
AIF1L	Ischemic stroke	1.06 (0.95, 1.18)	0.33
AIF1L	Peripheral arterial disease	1.01 (0.90, 1.14)	0.83
AIF1L	Pulmonary embolism	0.96 (0.84, 1.09)	0.52
AIF1L	Subarachnoid hemorrhage	1.17 (0.82, 1.67)	0.39
AIF1L	Thoracic aneurysm	1.02 (0.73, 1.44)	0.89
AIF1L	Transient ischemic attack	0.99 (0.82, 1.19)	0.9
AIFM1	Abdominal aneurysm	0.99 (0.88, 1.10)	0.82
AIFM1	AF	0.99 (0.96, 1.02)	0.58
AIFM1	Aortic valve stenosis	1.03 (0.96, 1.10)	0.47
AIFM1	CAD	1.08 (1.05, 1.11)	1.3e-07
AIFM1	Cardiomyopathy	0.98 (0.88, 1.09)	0.69
AIFM1	Deep vein thrombosis	0.97 (0.89, 1.05)	0.42
AIFM1	HF	1.07 (1.02, 1.12)	0.0021
AIFM1	Intracerebral hemorrhage	0.98 (0.87, 1.11)	0.76
AIFM1	Ischemic stroke	1.13 (1.07, 1.19)	2.3e-05
AIFM1	Peripheral arterial disease	1.03 (0.97, 1.09)	0.31
AIFM1	Pulmonary embolism	1.00 (0.94, 1.06)	0.92
AIFM1	Subarachnoid hemorrhage	1.04 (0.87, 1.24)	0.68
AIFM1	Thoracic aneurysm	0.90 (0.77, 1.05)	0.19
AIFM1	Transient ischemic attack	1.09 (1.01, 1.17)	0.031
AK1	Abdominal aneurysm	0.96 (0.79, 1.17)	0.71
AK1	AF	0.98 (0.93, 1.03)	0.46
AK1	Aortic valve stenosis	0.94 (0.84, 1.05)	0.27
AK1	CAD	1.03 (0.99, 1.08)	0.18
AK1	Cardiomyopathy	0.94 (0.78, 1.13)	0.52
AK1	Deep vein thrombosis	1.06 (0.93, 1.20)	0.36
AK1	HF	0.95 (0.89, 1.02)	0.17
AK1	Intracerebral hemorrhage	0.89 (0.75, 1.07)	0.22
AK1	Ischemic stroke	1.03 (0.94, 1.13)	0.57
AK1	Peripheral arterial disease	1.03 (0.94, 1.13)	0.51
AK1	Pulmonary embolism	1.01 (0.92, 1.11)	0.83
AK1	Subarachnoid hemorrhage	0.93 (0.70, 1.22)	0.6
AK1	Thoracic aneurysm	0.84 (0.61, 1.17)	0.31
AK1	Transient ischemic attack	1.02 (0.90, 1.15)	0.81
AK2	Abdominal aneurysm	0.97 (0.85, 1.11)	0.7
AK2	AF	0.97 (0.93, 1.00)	0.057
AK2	Aortic valve stenosis	1.02 (0.94, 1.10)	0.68
AK2	CAD	1.03 (0.99, 1.06)	0.11
AK2	Cardiomyopathy	0.85 (0.76, 0.96)	0.0069
AK2	Deep vein thrombosis	0.93 (0.85, 1.02)	0.11
AK2	HF	1.03 (0.98, 1.08)	0.24
AK2	Intracerebral hemorrhage	0.92 (0.81, 1.05)	0.22
AK2	Ischemic stroke	1.05 (0.99, 1.12)	0.13
AK2	Peripheral arterial disease	1.02 (0.95, 1.09)	0.58
AK2	Pulmonary embolism	0.98 (0.92, 1.05)	0.63
AK2	Subarachnoid hemorrhage	0.92 (0.76, 1.11)	0.38
AK2	Thoracic aneurysm	0.85 (0.70, 1.02)	0.088
AK2	Transient ischemic attack	1.06 (0.98, 1.15)	0.17
AKAP12	Abdominal aneurysm	1.50 (0.75, 3.01)	0.26
AKAP12	AF	1.07 (0.89, 1.29)	0.47
AKAP12	Aortic valve stenosis	0.99 (0.60, 1.64)	0.97
AKAP12	CAD	0.90 (0.75, 1.07)	0.22
AKAP12	Cardiomyopathy	1.24 (0.76, 2.02)	0.39
AKAP12	Deep vein thrombosis	1.27 (0.85, 1.89)	0.24
AKAP12	HF	1.00 (0.76, 1.30)	0.99
AKAP12	Intracerebral hemorrhage	0.92 (0.48, 1.76)	0.79
AKAP12	Ischemic stroke	0.88 (0.64, 1.22)	0.45
AKAP12	Peripheral arterial disease	0.90 (0.65, 1.24)	0.52
AKAP12	Pulmonary embolism	1.13 (0.81, 1.58)	0.46
AKAP12	Subarachnoid hemorrhage	1.07 (0.48, 2.35)	0.87
AKAP12	Thoracic aneurysm	1.90 (1.12, 3.21)	0.017
AKAP12	Transient ischemic attack	1.08 (0.75, 1.57)	0.68
AKR1B1	Abdominal aneurysm	0.95 (0.82, 1.11)	0.52
AKR1B1	AF	0.96 (0.92, 1.00)	0.054
AKR1B1	Aortic valve stenosis	1.04 (0.96, 1.14)	0.33
AKR1B1	CAD	1.05 (1.01, 1.09)	0.0092
AKR1B1	Cardiomyopathy	0.95 (0.82, 1.11)	0.53
AKR1B1	Deep vein thrombosis	0.96 (0.85, 1.09)	0.53
AKR1B1	HF	1.01 (0.95, 1.07)	0.8
AKR1B1	Intracerebral hemorrhage	0.91 (0.76, 1.08)	0.28
AKR1B1	Ischemic stroke	1.10 (1.02, 1.18)	0.0095
AKR1B1	Peripheral arterial disease	1.03 (0.95, 1.11)	0.5
AKR1B1	Pulmonary embolism	0.99 (0.91, 1.07)	0.81
AKR1B1	Subarachnoid hemorrhage	0.93 (0.74, 1.16)	0.5
AKR1B1	Thoracic aneurysm	0.96 (0.75, 1.24)	0.78
AKR1B1	Transient ischemic attack	1.03 (0.92, 1.14)	0.62
AKR1B10	Abdominal aneurysm	1.16 (0.95, 1.42)	0.13
AKR1B10	AF	0.98 (0.92, 1.04)	0.53
AKR1B10	Aortic valve stenosis	1.05 (0.93, 1.19)	0.41
AKR1B10	CAD	1.04 (0.99, 1.10)	0.14
AKR1B10	Cardiomyopathy	0.88 (0.70, 1.09)	0.24
AKR1B10	Deep vein thrombosis	0.99 (0.85, 1.14)	0.86
AKR1B10	HF	1.07 (0.99, 1.16)	0.079
AKR1B10	Intracerebral hemorrhage	0.92 (0.71, 1.19)	0.51
AKR1B10	Ischemic stroke	0.98 (0.87, 1.10)	0.68
AKR1B10	Peripheral arterial disease	1.03 (0.92, 1.14)	0.61
AKR1B10	Pulmonary embolism	1.03 (0.93, 1.15)	0.57
AKR1B10	Subarachnoid hemorrhage	1.22 (0.88, 1.70)	0.23
AKR1B10	Thoracic aneurysm	0.94 (0.66, 1.33)	0.72
AKR1B10	Transient ischemic attack	1.00 (0.86, 1.15)	0.97
AKR1C4	Abdominal aneurysm	0.93 (0.76, 1.15)	0.53
AKR1C4	AF	1.01 (0.95, 1.07)	0.71
AKR1C4	Aortic valve stenosis	1.15 (1.04, 1.28)	0.0088
AKR1C4	CAD	1.06 (1.00, 1.11)	0.045
AKR1C4	Cardiomyopathy	0.97 (0.78, 1.21)	0.8
AKR1C4	Deep vein thrombosis	0.78 (0.65, 0.94)	0.0089
AKR1C4	HF	1.08 (1.00, 1.17)	0.04
AKR1C4	Intracerebral hemorrhage	0.99 (0.79, 1.24)	0.92
AKR1C4	Ischemic stroke	1.13 (1.03, 1.25)	0.01
AKR1C4	Peripheral arterial disease	1.01 (0.91, 1.12)	0.89
AKR1C4	Pulmonary embolism	0.97 (0.86, 1.09)	0.59
AKR1C4	Subarachnoid hemorrhage	0.96 (0.69, 1.33)	0.8
AKR1C4	Thoracic aneurysm	0.68 (0.48, 0.95)	0.025
AKR1C4	Transient ischemic attack	0.99 (0.86, 1.14)	0.91
AKR7L	Abdominal aneurysm	1.14 (0.92, 1.41)	0.23
AKR7L	AF	0.97 (0.91, 1.02)	0.24
AKR7L	Aortic valve stenosis	1.05 (0.93, 1.18)	0.44
AKR7L	CAD	1.09 (1.04, 1.14)	0.00043
AKR7L	Cardiomyopathy	0.99 (0.82, 1.21)	0.95
AKR7L	Deep vein thrombosis	1.07 (0.91, 1.24)	0.42
AKR7L	HF	1.06 (0.98, 1.14)	0.13
AKR7L	Intracerebral hemorrhage	1.08 (0.89, 1.32)	0.43
AKR7L	Ischemic stroke	1.10 (1.01, 1.21)	0.031
AKR7L	Peripheral arterial disease	0.98 (0.88, 1.09)	0.7
AKR7L	Pulmonary embolism	1.00 (0.91, 1.11)	0.94
AKR7L	Subarachnoid hemorrhage	1.17 (0.90, 1.52)	0.25
AKR7L	Thoracic aneurysm	0.80 (0.57, 1.11)	0.18
AKR7L	Transient ischemic attack	0.97 (0.85, 1.11)	0.63
AKT1S1	Abdominal aneurysm	0.95 (0.79, 1.13)	0.55
AKT1S1	AF	0.96 (0.91, 1.01)	0.086
AKT1S1	Aortic valve stenosis	1.00 (0.89, 1.11)	0.97
AKT1S1	CAD	1.04 (0.99, 1.09)	0.091
AKT1S1	Cardiomyopathy	0.88 (0.73, 1.05)	0.16
AKT1S1	Deep vein thrombosis	0.96 (0.84, 1.09)	0.54
AKT1S1	HF	1.06 (0.98, 1.13)	0.13
AKT1S1	Intracerebral hemorrhage	0.91 (0.76, 1.09)	0.33
AKT1S1	Ischemic stroke	1.10 (1.00, 1.20)	0.046
AKT1S1	Peripheral arterial disease	1.03 (0.94, 1.13)	0.55
AKT1S1	Pulmonary embolism	1.01 (0.92, 1.11)	0.81
AKT1S1	Subarachnoid hemorrhage	0.94 (0.72, 1.22)	0.64
AKT1S1	Thoracic aneurysm	0.74 (0.57, 0.95)	0.021
AKT1S1	Transient ischemic attack	1.08 (0.95, 1.22)	0.23
AKT2	Abdominal aneurysm	0.93 (0.84, 1.03)	0.18
AKT2	AF	0.97 (0.94, 1.00)	0.062
AKT2	Aortic valve stenosis	1.02 (0.96, 1.09)	0.5
AKT2	CAD	1.01 (0.99, 1.04)	0.29
AKT2	Cardiomyopathy	0.86 (0.78, 0.95)	0.0024
AKT2	Deep vein thrombosis	0.93 (0.86, 1.00)	0.044
AKT2	HF	1.01 (0.97, 1.06)	0.53
AKT2	Intracerebral hemorrhage	0.93 (0.83, 1.05)	0.24
AKT2	Ischemic stroke	1.05 (1.00, 1.11)	0.055
AKT2	Peripheral arterial disease	0.99 (0.94, 1.04)	0.64
AKT2	Pulmonary embolism	1.01 (0.95, 1.07)	0.8
AKT2	Subarachnoid hemorrhage	1.00 (0.85, 1.17)	1
AKT2	Thoracic aneurysm	0.88 (0.76, 1.02)	0.097
AKT2	Transient ischemic attack	1.04 (0.96, 1.12)	0.33
AKT3	Abdominal aneurysm	0.89 (0.72, 1.11)	0.29
AKT3	AF	0.94 (0.88, 0.99)	0.024
AKT3	Aortic valve stenosis	1.02 (0.90, 1.15)	0.73
AKT3	CAD	1.04 (0.99, 1.10)	0.1
AKT3	Cardiomyopathy	0.83 (0.68, 1.02)	0.07
AKT3	Deep vein thrombosis	0.84 (0.72, 0.98)	0.03
AKT3	HF	1.02 (0.94, 1.11)	0.57
AKT3	Intracerebral hemorrhage	0.88 (0.71, 1.10)	0.27
AKT3	Ischemic stroke	1.11 (1.00, 1.23)	0.042
AKT3	Peripheral arterial disease	0.95 (0.86, 1.05)	0.3
AKT3	Pulmonary embolism	0.97 (0.88, 1.08)	0.63
AKT3	Subarachnoid hemorrhage	0.86 (0.62, 1.20)	0.37
AKT3	Thoracic aneurysm	0.72 (0.54, 0.97)	0.029
AKT3	Transient ischemic attack	1.10 (0.95, 1.26)	0.19
ALCAM	Abdominal aneurysm	1.48 (0.81, 2.69)	0.2
ALCAM	AF	1.19 (1.00, 1.41)	0.051
ALCAM	Aortic valve stenosis	1.17 (0.81, 1.69)	0.41
ALCAM	CAD	1.17 (1.01, 1.36)	0.042
ALCAM	Cardiomyopathy	1.19 (0.67, 2.11)	0.56
ALCAM	Deep vein thrombosis	1.45 (0.92, 2.28)	0.11
ALCAM	HF	1.54 (1.21, 1.95)	0.00039
ALCAM	Intracerebral hemorrhage	0.79 (0.39, 1.60)	0.51
ALCAM	Ischemic stroke	1.26 (0.92, 1.72)	0.15
ALCAM	Peripheral arterial disease	1.17 (0.87, 1.58)	0.29
ALCAM	Pulmonary embolism	1.36 (0.99, 1.86)	0.055
ALCAM	Subarachnoid hemorrhage	1.54 (0.55, 4.36)	0.41
ALCAM	Thoracic aneurysm	1.40 (0.45, 4.37)	0.56
ALCAM	Transient ischemic attack	1.07 (0.72, 1.59)	0.75
ALDH1A1	Abdominal aneurysm	1.01 (0.81, 1.25)	0.92
ALDH1A1	AF	0.95 (0.90, 1.01)	0.093
ALDH1A1	Aortic valve stenosis	0.92 (0.80, 1.05)	0.2
ALDH1A1	CAD	1.06 (1.01, 1.12)	0.02
ALDH1A1	Cardiomyopathy	1.05 (0.87, 1.28)	0.59
ALDH1A1	Deep vein thrombosis	0.87 (0.74, 1.01)	0.061
ALDH1A1	HF	0.95 (0.87, 1.04)	0.26
ALDH1A1	Intracerebral hemorrhage	0.86 (0.70, 1.07)	0.17
ALDH1A1	Ischemic stroke	1.06 (0.95, 1.18)	0.31
ALDH1A1	Peripheral arterial disease	0.97 (0.87, 1.08)	0.53
ALDH1A1	Pulmonary embolism	0.91 (0.83, 1.01)	0.08
ALDH1A1	Subarachnoid hemorrhage	0.90 (0.62, 1.31)	0.58
ALDH1A1	Thoracic aneurysm	0.87 (0.61, 1.24)	0.44
ALDH1A1	Transient ischemic attack	1.02 (0.88, 1.18)	0.77
ALDH2	Abdominal aneurysm	0.96 (0.77, 1.20)	0.74
ALDH2	AF	0.93 (0.86, 1.01)	0.074
ALDH2	Aortic valve stenosis	1.07 (0.92, 1.24)	0.4
ALDH2	CAD	1.04 (0.97, 1.10)	0.27
ALDH2	Cardiomyopathy	1.13 (0.92, 1.39)	0.25
ALDH2	Deep vein thrombosis	1.00 (0.78, 1.28)	1
ALDH2	HF	1.00 (0.91, 1.10)	1
ALDH2	Intracerebral hemorrhage	0.90 (0.68, 1.19)	0.45
ALDH2	Ischemic stroke	0.99 (0.88, 1.11)	0.87
ALDH2	Peripheral arterial disease	0.99 (0.87, 1.13)	0.87
ALDH2	Pulmonary embolism	0.97 (0.84, 1.12)	0.72
ALDH2	Subarachnoid hemorrhage	0.90 (0.64, 1.27)	0.54
ALDH2	Thoracic aneurysm	1.03 (0.67, 1.58)	0.89
ALDH2	Transient ischemic attack	0.94 (0.77, 1.14)	0.54
ALDH3A1	Abdominal aneurysm	1.04 (0.90, 1.21)	0.6
ALDH3A1	AF	0.99 (0.95, 1.04)	0.83
ALDH3A1	Aortic valve stenosis	1.04 (0.95, 1.14)	0.39
ALDH3A1	CAD	1.13 (1.09, 1.18)	5.5e-11
ALDH3A1	Cardiomyopathy	0.97 (0.85, 1.11)	0.63
ALDH3A1	Deep vein thrombosis	0.97 (0.87, 1.09)	0.63
ALDH3A1	HF	1.04 (0.98, 1.10)	0.22
ALDH3A1	Intracerebral hemorrhage	0.95 (0.78, 1.16)	0.61
ALDH3A1	Ischemic stroke	0.98 (0.90, 1.06)	0.6
ALDH3A1	Peripheral arterial disease	1.16 (1.08, 1.24)	2.1e-05
ALDH3A1	Pulmonary embolism	0.96 (0.89, 1.05)	0.38
ALDH3A1	Subarachnoid hemorrhage	1.12 (0.86, 1.47)	0.39
ALDH3A1	Thoracic aneurysm	0.76 (0.56, 1.04)	0.084
ALDH3A1	Transient ischemic attack	1.02 (0.91, 1.14)	0.74
ALDH5A1	Abdominal aneurysm	0.84 (0.62, 1.14)	0.27
ALDH5A1	AF	1.00 (0.92, 1.08)	0.99
ALDH5A1	Aortic valve stenosis	1.02 (0.85, 1.22)	0.85
ALDH5A1	CAD	1.07 (0.99, 1.14)	0.076
ALDH5A1	Cardiomyopathy	0.87 (0.65, 1.16)	0.34
ALDH5A1	Deep vein thrombosis	0.82 (0.66, 1.04)	0.096
ALDH5A1	HF	1.12 (1.00, 1.26)	0.049
ALDH5A1	Intracerebral hemorrhage	1.00 (0.75, 1.31)	0.97
ALDH5A1	Ischemic stroke	1.25 (1.08, 1.44)	0.0026
ALDH5A1	Peripheral arterial disease	0.93 (0.80, 1.08)	0.33
ALDH5A1	Pulmonary embolism	1.10 (0.95, 1.28)	0.2
ALDH5A1	Subarachnoid hemorrhage	1.41 (0.98, 2.04)	0.066
ALDH5A1	Thoracic aneurysm	0.62 (0.37, 1.05)	0.074
ALDH5A1	Transient ischemic attack	1.19 (0.99, 1.42)	0.062
ALMS1	Abdominal aneurysm	1.06 (0.79, 1.41)	0.71
ALMS1	AF	1.04 (0.96, 1.13)	0.34
ALMS1	Aortic valve stenosis	0.88 (0.73, 1.04)	0.14
ALMS1	CAD	1.06 (0.99, 1.14)	0.11
ALMS1	Cardiomyopathy	0.85 (0.67, 1.09)	0.2
ALMS1	Deep vein thrombosis	0.98 (0.79, 1.22)	0.87
ALMS1	HF	1.07 (0.96, 1.18)	0.21
ALMS1	Intracerebral hemorrhage	0.90 (0.67, 1.21)	0.49
ALMS1	Ischemic stroke	0.89 (0.75, 1.05)	0.15
ALMS1	Peripheral arterial disease	1.11 (0.94, 1.31)	0.21
ALMS1	Pulmonary embolism	0.91 (0.77, 1.09)	0.3
ALMS1	Subarachnoid hemorrhage	0.98 (0.66, 1.46)	0.92
ALMS1	Thoracic aneurysm	1.23 (0.82, 1.84)	0.31
ALMS1	Transient ischemic attack	1.00 (0.81, 1.24)	0.99
ALPI	Abdominal aneurysm	0.98 (0.87, 1.10)	0.73
ALPI	AF	1.00 (0.97, 1.03)	0.97
ALPI	Aortic valve stenosis	0.96 (0.90, 1.02)	0.21
ALPI	CAD	0.98 (0.96, 1.01)	0.22
ALPI	Cardiomyopathy	1.03 (0.93, 1.14)	0.61
ALPI	Deep vein thrombosis	0.89 (0.82, 0.97)	0.011
ALPI	HF	0.96 (0.92, 1.00)	0.053
ALPI	Intracerebral hemorrhage	1.04 (0.92, 1.18)	0.53
ALPI	Ischemic stroke	1.02 (0.96, 1.08)	0.58
ALPI	Peripheral arterial disease	1.05 (0.99, 1.11)	0.1
ALPI	Pulmonary embolism	0.90 (0.84, 0.95)	0.00042
ALPI	Subarachnoid hemorrhage	0.94 (0.78, 1.13)	0.5
ALPI	Thoracic aneurysm	0.87 (0.73, 1.05)	0.15
ALPI	Transient ischemic attack	0.98 (0.91, 1.06)	0.68
ALPP	Abdominal aneurysm	1.14 (1.05, 1.25)	0.0033
ALPP	AF	1.00 (0.97, 1.03)	0.92
ALPP	Aortic valve stenosis	0.98 (0.92, 1.05)	0.63
ALPP	CAD	1.04 (1.01, 1.07)	0.003
ALPP	Cardiomyopathy	1.07 (0.97, 1.17)	0.16
ALPP	Deep vein thrombosis	1.04 (0.95, 1.13)	0.37
ALPP	HF	1.07 (1.03, 1.12)	0.001
ALPP	Intracerebral hemorrhage	1.02 (0.91, 1.15)	0.72
ALPP	Ischemic stroke	1.04 (0.98, 1.10)	0.19
ALPP	Peripheral arterial disease	1.16 (1.10, 1.22)	3e-08
ALPP	Pulmonary embolism	1.13 (1.07, 1.20)	3.5e-05
ALPP	Subarachnoid hemorrhage	1.14 (0.97, 1.34)	0.11
ALPP	Thoracic aneurysm	1.02 (0.87, 1.19)	0.81
ALPP	Transient ischemic attack	0.95 (0.89, 1.02)	0.16
AMBN	Abdominal aneurysm	1.20 (0.89, 1.60)	0.24
AMBN	AF	1.03 (0.92, 1.16)	0.63
AMBN	Aortic valve stenosis	0.96 (0.71, 1.29)	0.79
AMBN	CAD	0.93 (0.83, 1.04)	0.22
AMBN	Cardiomyopathy	1.12 (0.86, 1.46)	0.4
AMBN	Deep vein thrombosis	0.90 (0.63, 1.27)	0.55
AMBN	HF	1.07 (0.90, 1.27)	0.43
AMBN	Intracerebral hemorrhage	0.91 (0.51, 1.62)	0.75
AMBN	Ischemic stroke	1.04 (0.84, 1.30)	0.7
AMBN	Peripheral arterial disease	1.00 (0.81, 1.23)	1
AMBN	Pulmonary embolism	0.75 (0.59, 0.95)	0.017
AMBN	Subarachnoid hemorrhage	0.94 (0.57, 1.54)	0.8
AMBN	Thoracic aneurysm	0.54 (0.24, 1.18)	0.12
AMBN	Transient ischemic attack	0.96 (0.74, 1.25)	0.75
AMBP	Abdominal aneurysm	2.19 (1.25, 3.85)	0.0061
AMBP	AF	1.33 (1.12, 1.58)	0.001
AMBP	Aortic valve stenosis	3.07 (2.16, 4.37)	3.5e-10
AMBP	CAD	2.32 (1.99, 2.69)	0
AMBP	Cardiomyopathy	1.29 (0.70, 2.37)	0.42
AMBP	Deep vein thrombosis	3.01 (1.88, 4.82)	4.3e-06
AMBP	HF	2.95 (2.32, 3.76)	0
AMBP	Intracerebral hemorrhage	1.11 (0.60, 2.07)	0.74
AMBP	Ischemic stroke	2.26 (1.65, 3.09)	3.3e-07
AMBP	Peripheral arterial disease	2.94 (2.16, 4.02)	1.2e-11
AMBP	Pulmonary embolism	1.96 (1.42, 2.69)	3.5e-05
AMBP	Subarachnoid hemorrhage	1.18 (0.42, 3.28)	0.75
AMBP	Thoracic aneurysm	1.44 (0.54, 3.84)	0.47
AMBP	Transient ischemic attack	1.46 (0.98, 2.19)	0.064
AMDHD2	Abdominal aneurysm	0.91 (0.52, 1.57)	0.72
AMDHD2	AF	0.97 (0.84, 1.11)	0.65
AMDHD2	Aortic valve stenosis	0.78 (0.58, 1.05)	0.097
AMDHD2	CAD	0.98 (0.87, 1.11)	0.78
AMDHD2	Cardiomyopathy	0.78 (0.51, 1.20)	0.26
AMDHD2	Deep vein thrombosis	1.06 (0.72, 1.55)	0.76
AMDHD2	HF	0.85 (0.70, 1.04)	0.12
AMDHD2	Intracerebral hemorrhage	1.25 (0.75, 2.08)	0.39
AMDHD2	Ischemic stroke	1.30 (0.99, 1.71)	0.059
AMDHD2	Peripheral arterial disease	0.83 (0.63, 1.08)	0.16
AMDHD2	Pulmonary embolism	0.87 (0.67, 1.13)	0.29
AMDHD2	Subarachnoid hemorrhage	1.51 (0.70, 3.28)	0.29
AMDHD2	Thoracic aneurysm	0.69 (0.36, 1.31)	0.26
AMDHD2	Transient ischemic attack	0.83 (0.59, 1.17)	0.29
AMFR	Abdominal aneurysm	1.11 (0.94, 1.33)	0.23
AMFR	AF	0.97 (0.92, 1.02)	0.21
AMFR	Aortic valve stenosis	1.09 (0.99, 1.20)	0.087
AMFR	CAD	1.04 (0.99, 1.08)	0.11
AMFR	Cardiomyopathy	1.02 (0.84, 1.24)	0.82
AMFR	Deep vein thrombosis	0.94 (0.81, 1.08)	0.36
AMFR	HF	1.11 (1.05, 1.18)	0.00061
AMFR	Intracerebral hemorrhage	1.09 (0.91, 1.31)	0.35
AMFR	Ischemic stroke	1.03 (0.94, 1.12)	0.59
AMFR	Peripheral arterial disease	0.98 (0.90, 1.06)	0.65
AMFR	Pulmonary embolism	0.97 (0.89, 1.07)	0.61
AMFR	Subarachnoid hemorrhage	0.91 (0.69, 1.20)	0.5
AMFR	Thoracic aneurysm	0.64 (0.47, 0.88)	0.0059
AMFR	Transient ischemic attack	1.00 (0.88, 1.14)	0.98
AMIGO1	Abdominal aneurysm	1.01 (0.80, 1.29)	0.92
AMIGO1	AF	0.99 (0.91, 1.07)	0.74
AMIGO1	Aortic valve stenosis	1.07 (0.91, 1.27)	0.41
AMIGO1	CAD	1.02 (0.95, 1.09)	0.59
AMIGO1	Cardiomyopathy	0.85 (0.65, 1.12)	0.25
AMIGO1	Deep vein thrombosis	1.06 (0.85, 1.31)	0.62
AMIGO1	HF	0.99 (0.90, 1.10)	0.88
AMIGO1	Intracerebral hemorrhage	1.08 (0.76, 1.52)	0.67
AMIGO1	Ischemic stroke	1.00 (0.87, 1.14)	1
AMIGO1	Peripheral arterial disease	1.04 (0.92, 1.18)	0.49
AMIGO1	Pulmonary embolism	1.00 (0.86, 1.16)	0.97
AMIGO1	Subarachnoid hemorrhage	0.91 (0.59, 1.38)	0.65
AMIGO1	Thoracic aneurysm	0.96 (0.70, 1.31)	0.79
AMIGO1	Transient ischemic attack	1.01 (0.84, 1.22)	0.91
AMIGO2	Abdominal aneurysm	0.98 (0.60, 1.60)	0.94
AMIGO2	AF	1.21 (1.05, 1.40)	0.008
AMIGO2	Aortic valve stenosis	1.06 (0.79, 1.43)	0.69
AMIGO2	CAD	1.16 (1.02, 1.32)	0.02
AMIGO2	Cardiomyopathy	0.98 (0.60, 1.57)	0.92
AMIGO2	Deep vein thrombosis	1.44 (0.97, 2.13)	0.07
AMIGO2	HF	1.36 (1.10, 1.68)	0.0052
AMIGO2	Intracerebral hemorrhage	1.15 (0.65, 2.05)	0.62
AMIGO2	Ischemic stroke	1.27 (0.97, 1.67)	0.082
AMIGO2	Peripheral arterial disease	1.35 (1.02, 1.79)	0.036
AMIGO2	Pulmonary embolism	0.88 (0.67, 1.16)	0.38
AMIGO2	Subarachnoid hemorrhage	0.80 (0.35, 1.81)	0.59
AMIGO2	Thoracic aneurysm	0.72 (0.35, 1.49)	0.38
AMIGO2	Transient ischemic attack	1.22 (0.87, 1.70)	0.24
AMN	Abdominal aneurysm	0.97 (0.75, 1.24)	0.78
AMN	AF	0.95 (0.88, 1.01)	0.12
AMN	Aortic valve stenosis	1.24 (1.07, 1.44)	0.0037
AMN	CAD	1.08 (1.02, 1.15)	0.014
AMN	Cardiomyopathy	1.10 (0.87, 1.39)	0.42
AMN	Deep vein thrombosis	0.97 (0.81, 1.16)	0.73
AMN	HF	1.10 (1.00, 1.21)	0.044
AMN	Intracerebral hemorrhage	0.81 (0.62, 1.06)	0.12
AMN	Ischemic stroke	1.09 (0.96, 1.23)	0.19
AMN	Peripheral arterial disease	1.16 (1.03, 1.31)	0.016
AMN	Pulmonary embolism	0.95 (0.83, 1.08)	0.41
AMN	Subarachnoid hemorrhage	1.52 (1.10, 2.10)	0.012
AMN	Thoracic aneurysm	0.85 (0.51, 1.41)	0.52
AMN	Transient ischemic attack	1.05 (0.89, 1.24)	0.57
AMOT	Abdominal aneurysm	0.81 (0.56, 1.16)	0.25
AMOT	AF	0.96 (0.87, 1.05)	0.37
AMOT	Aortic valve stenosis	0.96 (0.77, 1.20)	0.72
AMOT	CAD	0.98 (0.89, 1.07)	0.62
AMOT	Cardiomyopathy	1.00 (0.72, 1.37)	0.98
AMOT	Deep vein thrombosis	0.79 (0.60, 1.04)	0.087
AMOT	HF	0.96 (0.84, 1.11)	0.59
AMOT	Intracerebral hemorrhage	0.78 (0.49, 1.26)	0.31
AMOT	Ischemic stroke	0.96 (0.79, 1.18)	0.71
AMOT	Peripheral arterial disease	0.89 (0.75, 1.06)	0.18
AMOT	Pulmonary embolism	1.05 (0.88, 1.25)	0.61
AMOT	Subarachnoid hemorrhage	0.78 (0.48, 1.28)	0.33
AMOT	Thoracic aneurysm	1.10 (0.68, 1.79)	0.7
AMOT	Transient ischemic attack	1.09 (0.86, 1.39)	0.47
AMOTL2	Abdominal aneurysm	0.99 (0.71, 1.39)	0.96
AMOTL2	AF	0.91 (0.84, 0.99)	0.025
AMOTL2	Aortic valve stenosis	1.04 (0.88, 1.22)	0.63
AMOTL2	CAD	1.08 (1.01, 1.15)	0.028
AMOTL2	Cardiomyopathy	0.76 (0.54, 1.08)	0.12
AMOTL2	Deep vein thrombosis	1.02 (0.83, 1.26)	0.84
AMOTL2	HF	1.04 (0.94, 1.15)	0.48
AMOTL2	Intracerebral hemorrhage	0.83 (0.60, 1.16)	0.27
AMOTL2	Ischemic stroke	1.00 (0.87, 1.15)	0.97
AMOTL2	Peripheral arterial disease	1.14 (1.01, 1.29)	0.035
AMOTL2	Pulmonary embolism	0.97 (0.83, 1.14)	0.73
AMOTL2	Subarachnoid hemorrhage	0.97 (0.61, 1.56)	0.91
AMOTL2	Thoracic aneurysm	1.04 (0.65, 1.67)	0.86
AMOTL2	Transient ischemic attack	1.06 (0.88, 1.29)	0.54
AMPD3	Abdominal aneurysm	0.99 (0.82, 1.19)	0.92
AMPD3	AF	1.01 (0.96, 1.07)	0.65
AMPD3	Aortic valve stenosis	0.97 (0.87, 1.09)	0.6
AMPD3	CAD	1.00 (0.95, 1.05)	0.93
AMPD3	Cardiomyopathy	1.00 (0.83, 1.20)	1
AMPD3	Deep vein thrombosis	1.07 (0.94, 1.21)	0.33
AMPD3	HF	0.99 (0.92, 1.07)	0.79
AMPD3	Intracerebral hemorrhage	0.91 (0.74, 1.12)	0.39
AMPD3	Ischemic stroke	0.99 (0.89, 1.09)	0.78
AMPD3	Peripheral arterial disease	1.02 (0.92, 1.12)	0.74
AMPD3	Pulmonary embolism	1.06 (0.96, 1.17)	0.27
AMPD3	Subarachnoid hemorrhage	0.77 (0.59, 1.00)	0.054
AMPD3	Thoracic aneurysm	1.06 (0.79, 1.42)	0.71
AMPD3	Transient ischemic attack	1.00 (0.87, 1.14)	0.98
AMY1A_AMY1B_AMY1C	Abdominal aneurysm	1.34 (1.07, 1.68)	0.012
AMY1A_AMY1B_AMY1C	AF	0.89 (0.82, 0.97)	0.009
AMY1A_AMY1B_AMY1C	Aortic valve stenosis	0.96 (0.81, 1.14)	0.65
AMY1A_AMY1B_AMY1C	CAD	0.99 (0.92, 1.06)	0.72
AMY1A_AMY1B_AMY1C	Cardiomyopathy	0.80 (0.60, 1.07)	0.14
AMY1A_AMY1B_AMY1C	Deep vein thrombosis	1.16 (0.93, 1.45)	0.19
AMY1A_AMY1B_AMY1C	HF	0.90 (0.79, 1.02)	0.093
AMY1A_AMY1B_AMY1C	Intracerebral hemorrhage	1.03 (0.78, 1.37)	0.83
AMY1A_AMY1B_AMY1C	Ischemic stroke	0.89 (0.78, 1.03)	0.12
AMY1A_AMY1B_AMY1C	Peripheral arterial disease	0.95 (0.82, 1.10)	0.51
AMY1A_AMY1B_AMY1C	Pulmonary embolism	1.03 (0.90, 1.18)	0.65
AMY1A_AMY1B_AMY1C	Subarachnoid hemorrhage	0.99 (0.71, 1.39)	0.96
AMY1A_AMY1B_AMY1C	Thoracic aneurysm	1.09 (0.76, 1.55)	0.65
AMY1A_AMY1B_AMY1C	Transient ischemic attack	0.96 (0.79, 1.17)	0.7
AMY2A	Abdominal aneurysm	1.42 (1.11, 1.80)	0.0043
AMY2A	AF	0.93 (0.87, 1.00)	0.046
AMY2A	Aortic valve stenosis	0.98 (0.85, 1.15)	0.84
AMY2A	CAD	1.00 (0.94, 1.06)	0.93
AMY2A	Cardiomyopathy	0.95 (0.75, 1.22)	0.71
AMY2A	Deep vein thrombosis	1.15 (0.95, 1.40)	0.14
AMY2A	HF	0.88 (0.79, 0.97)	0.01
AMY2A	Intracerebral hemorrhage	0.86 (0.68, 1.10)	0.24
AMY2A	Ischemic stroke	0.91 (0.80, 1.03)	0.15
AMY2A	Peripheral arterial disease	0.97 (0.85, 1.10)	0.6
AMY2A	Pulmonary embolism	1.06 (0.93, 1.21)	0.4
AMY2A	Subarachnoid hemorrhage	0.93 (0.67, 1.30)	0.66
AMY2A	Thoracic aneurysm	1.52 (1.00, 2.32)	0.051
AMY2A	Transient ischemic attack	0.96 (0.81, 1.14)	0.61
AMY2B	Abdominal aneurysm	1.35 (1.07, 1.70)	0.012
AMY2B	AF	0.93 (0.86, 1.00)	0.041
AMY2B	Aortic valve stenosis	0.98 (0.84, 1.14)	0.75
AMY2B	CAD	0.98 (0.92, 1.05)	0.58
AMY2B	Cardiomyopathy	0.93 (0.72, 1.19)	0.55
AMY2B	Deep vein thrombosis	1.15 (0.95, 1.40)	0.14
AMY2B	HF	0.86 (0.77, 0.95)	0.0034
AMY2B	Intracerebral hemorrhage	0.85 (0.66, 1.10)	0.22
AMY2B	Ischemic stroke	0.90 (0.79, 1.02)	0.099
AMY2B	Peripheral arterial disease	0.94 (0.82, 1.06)	0.31
AMY2B	Pulmonary embolism	1.09 (0.95, 1.24)	0.21
AMY2B	Subarachnoid hemorrhage	0.96 (0.67, 1.37)	0.81
AMY2B	Thoracic aneurysm	1.51 (1.00, 2.28)	0.05
AMY2B	Transient ischemic attack	0.93 (0.78, 1.10)	0.39
ANG	Abdominal aneurysm	1.57 (1.17, 2.11)	0.0029
ANG	AF	1.17 (1.07, 1.29)	0.00074
ANG	Aortic valve stenosis	1.32 (1.07, 1.63)	0.01
ANG	CAD	1.36 (1.25, 1.47)	1.3e-13
ANG	Cardiomyopathy	1.33 (0.97, 1.82)	0.081
ANG	Deep vein thrombosis	1.33 (1.05, 1.68)	0.018
ANG	HF	1.42 (1.26, 1.61)	3.7e-08
ANG	Intracerebral hemorrhage	0.95 (0.65, 1.38)	0.78
ANG	Ischemic stroke	1.32 (1.11, 1.57)	0.002
ANG	Peripheral arterial disease	1.41 (1.20, 1.66)	3.8e-05
ANG	Pulmonary embolism	1.35 (1.14, 1.60)	0.00053
ANG	Subarachnoid hemorrhage	0.75 (0.46, 1.22)	0.25
ANG	Thoracic aneurysm	1.08 (0.69, 1.69)	0.73
ANG	Transient ischemic attack	1.12 (0.88, 1.41)	0.35
ANGPT1	Abdominal aneurysm	1.03 (0.90, 1.18)	0.64
ANGPT1	AF	0.99 (0.95, 1.03)	0.69
ANGPT1	Aortic valve stenosis	0.98 (0.90, 1.06)	0.63
ANGPT1	CAD	1.06 (1.02, 1.10)	0.0012
ANGPT1	Cardiomyopathy	0.95 (0.84, 1.08)	0.44
ANGPT1	Deep vein thrombosis	1.07 (0.97, 1.19)	0.16
ANGPT1	HF	1.04 (0.98, 1.10)	0.18
ANGPT1	Intracerebral hemorrhage	0.95 (0.82, 1.10)	0.48
ANGPT1	Ischemic stroke	1.12 (1.04, 1.20)	0.0032
ANGPT1	Peripheral arterial disease	1.05 (0.98, 1.13)	0.18
ANGPT1	Pulmonary embolism	1.10 (1.02, 1.18)	0.011
ANGPT1	Subarachnoid hemorrhage	0.97 (0.78, 1.20)	0.78
ANGPT1	Thoracic aneurysm	0.93 (0.77, 1.13)	0.46
ANGPT1	Transient ischemic attack	1.02 (0.93, 1.12)	0.62
ANGPT2	Abdominal aneurysm	1.19 (0.85, 1.66)	0.3
ANGPT2	AF	2.03 (1.85, 2.22)	0
ANGPT2	Aortic valve stenosis	1.69 (1.41, 2.03)	2.1e-08
ANGPT2	CAD	1.38 (1.27, 1.49)	5.8e-15
ANGPT2	Cardiomyopathy	1.93 (1.44, 2.57)	8.4e-06
ANGPT2	Deep vein thrombosis	1.29 (1.01, 1.64)	0.042
ANGPT2	HF	2.19 (1.94, 2.48)	0
ANGPT2	Intracerebral hemorrhage	1.11 (0.82, 1.52)	0.5
ANGPT2	Ischemic stroke	1.33 (1.14, 1.56)	0.00043
ANGPT2	Peripheral arterial disease	2.19 (1.90, 2.52)	0
ANGPT2	Pulmonary embolism	1.23 (1.03, 1.46)	0.022
ANGPT2	Subarachnoid hemorrhage	1.28 (0.79, 2.08)	0.31
ANGPT2	Thoracic aneurysm	0.92 (0.57, 1.48)	0.72
ANGPT2	Transient ischemic attack	1.01 (0.82, 1.24)	0.96
ANGPTL1	Abdominal aneurysm	1.35 (0.87, 2.12)	0.18
ANGPTL1	AF	1.41 (1.26, 1.57)	2.5e-09
ANGPTL1	Aortic valve stenosis	1.22 (0.94, 1.57)	0.13
ANGPTL1	CAD	1.03 (0.93, 1.15)	0.55
ANGPTL1	Cardiomyopathy	1.23 (0.83, 1.82)	0.3
ANGPTL1	Deep vein thrombosis	1.54 (1.14, 2.08)	0.0051
ANGPTL1	HF	1.55 (1.32, 1.81)	4.6e-08
ANGPTL1	Intracerebral hemorrhage	0.75 (0.49, 1.16)	0.19
ANGPTL1	Ischemic stroke	1.35 (1.09, 1.68)	0.0055
ANGPTL1	Peripheral arterial disease	1.45 (1.17, 1.78)	0.00052
ANGPTL1	Pulmonary embolism	1.29 (1.05, 1.60)	0.018
ANGPTL1	Subarachnoid hemorrhage	0.96 (0.51, 1.80)	0.89
ANGPTL1	Thoracic aneurysm	1.42 (0.79, 2.55)	0.24
ANGPTL1	Transient ischemic attack	1.07 (0.84, 1.38)	0.58
ANGPTL2	Abdominal aneurysm	1.63 (1.22, 2.17)	0.00088
ANGPTL2	AF	1.00 (0.92, 1.08)	0.93
ANGPTL2	Aortic valve stenosis	1.05 (0.89, 1.26)	0.55
ANGPTL2	CAD	1.15 (1.07, 1.24)	0.00014
ANGPTL2	Cardiomyopathy	1.01 (0.79, 1.29)	0.96
ANGPTL2	Deep vein thrombosis	1.34 (1.09, 1.64)	0.0059
ANGPTL2	HF	1.27 (1.13, 1.42)	5.3e-05
ANGPTL2	Intracerebral hemorrhage	0.91 (0.66, 1.26)	0.57
ANGPTL2	Ischemic stroke	1.12 (0.96, 1.30)	0.15
ANGPTL2	Peripheral arterial disease	1.20 (1.03, 1.41)	0.022
ANGPTL2	Pulmonary embolism	1.01 (0.87, 1.17)	0.91
ANGPTL2	Subarachnoid hemorrhage	1.18 (0.73, 1.91)	0.49
ANGPTL2	Thoracic aneurysm	1.01 (0.70, 1.47)	0.95
ANGPTL2	Transient ischemic attack	0.94 (0.78, 1.14)	0.54
ANGPTL3	Abdominal aneurysm	1.24 (0.87, 1.76)	0.24
ANGPTL3	AF	1.17 (1.07, 1.29)	0.00074
ANGPTL3	Aortic valve stenosis	1.14 (0.92, 1.40)	0.22
ANGPTL3	CAD	0.96 (0.88, 1.04)	0.34
ANGPTL3	Cardiomyopathy	1.12 (0.82, 1.53)	0.49
ANGPTL3	Deep vein thrombosis	1.39 (1.09, 1.78)	0.0082
ANGPTL3	HF	1.24 (1.08, 1.42)	0.002
ANGPTL3	Intracerebral hemorrhage	0.98 (0.70, 1.38)	0.93
ANGPTL3	Ischemic stroke	1.15 (0.97, 1.38)	0.11
ANGPTL3	Peripheral arterial disease	1.22 (1.03, 1.45)	0.021
ANGPTL3	Pulmonary embolism	1.23 (1.03, 1.47)	0.024
ANGPTL3	Subarachnoid hemorrhage	1.12 (0.69, 1.82)	0.65
ANGPTL3	Thoracic aneurysm	1.36 (0.84, 2.18)	0.21
ANGPTL3	Transient ischemic attack	0.86 (0.69, 1.07)	0.17
ANGPTL4	Abdominal aneurysm	1.18 (0.90, 1.56)	0.24
ANGPTL4	AF	1.33 (1.24, 1.43)	2.6e-14
ANGPTL4	Aortic valve stenosis	1.21 (1.02, 1.42)	0.025
ANGPTL4	CAD	1.23 (1.15, 1.32)	1.4e-09
ANGPTL4	Cardiomyopathy	1.20 (0.95, 1.52)	0.13
ANGPTL4	Deep vein thrombosis	1.54 (1.27, 1.88)	1.8e-05
ANGPTL4	HF	1.76 (1.58, 1.95)	0
ANGPTL4	Intracerebral hemorrhage	1.16 (0.88, 1.54)	0.29
ANGPTL4	Ischemic stroke	1.34 (1.16, 1.53)	4.5e-05
ANGPTL4	Peripheral arterial disease	1.44 (1.25, 1.66)	6.4e-07
ANGPTL4	Pulmonary embolism	1.44 (1.25, 1.65)	3.1e-07
ANGPTL4	Subarachnoid hemorrhage	0.74 (0.50, 1.10)	0.13
ANGPTL4	Thoracic aneurysm	1.03 (0.74, 1.42)	0.86
ANGPTL4	Transient ischemic attack	1.21 (1.01, 1.45)	0.039
ANGPTL7	Abdominal aneurysm	0.87 (0.63, 1.22)	0.42
ANGPTL7	AF	1.08 (0.99, 1.18)	0.069
ANGPTL7	Aortic valve stenosis	1.36 (1.13, 1.64)	0.001
ANGPTL7	CAD	1.12 (1.03, 1.21)	0.0069
ANGPTL7	Cardiomyopathy	1.23 (0.96, 1.58)	0.1
ANGPTL7	Deep vein thrombosis	1.22 (0.97, 1.54)	0.096
ANGPTL7	HF	1.23 (1.09, 1.40)	0.0011
ANGPTL7	Intracerebral hemorrhage	1.06 (0.75, 1.49)	0.75
ANGPTL7	Ischemic stroke	1.10 (0.94, 1.29)	0.25
ANGPTL7	Peripheral arterial disease	1.30 (1.11, 1.53)	0.0016
ANGPTL7	Pulmonary embolism	1.10 (0.93, 1.29)	0.28
ANGPTL7	Subarachnoid hemorrhage	1.27 (0.72, 2.24)	0.41
ANGPTL7	Thoracic aneurysm	0.89 (0.57, 1.39)	0.6
ANGPTL7	Transient ischemic attack	0.97 (0.79, 1.20)	0.79
ANK2	Abdominal aneurysm	0.83 (0.66, 1.04)	0.11
ANK2	AF	0.97 (0.92, 1.02)	0.23
ANK2	Aortic valve stenosis	1.01 (0.90, 1.13)	0.9
ANK2	CAD	0.99 (0.94, 1.04)	0.63
ANK2	Cardiomyopathy	1.06 (0.90, 1.24)	0.5
ANK2	Deep vein thrombosis	1.02 (0.90, 1.17)	0.75
ANK2	HF	0.93 (0.87, 1.01)	0.08
ANK2	Intracerebral hemorrhage	1.04 (0.87, 1.24)	0.66
ANK2	Ischemic stroke	1.04 (0.96, 1.14)	0.34
ANK2	Peripheral arterial disease	0.95 (0.86, 1.05)	0.3
ANK2	Pulmonary embolism	1.03 (0.93, 1.13)	0.59
ANK2	Subarachnoid hemorrhage	0.90 (0.67, 1.23)	0.52
ANK2	Thoracic aneurysm	0.99 (0.71, 1.38)	0.96
ANK2	Transient ischemic attack	1.00 (0.88, 1.13)	0.96
ANKMY2	Abdominal aneurysm	0.92 (0.78, 1.10)	0.37
ANKMY2	AF	0.96 (0.92, 1.01)	0.14
ANKMY2	Aortic valve stenosis	1.06 (0.95, 1.17)	0.3
ANKMY2	CAD	1.05 (1.00, 1.09)	0.032
ANKMY2	Cardiomyopathy	0.84 (0.72, 1.00)	0.045
ANKMY2	Deep vein thrombosis	0.86 (0.76, 0.98)	0.027
ANKMY2	HF	1.05 (0.98, 1.13)	0.14
ANKMY2	Intracerebral hemorrhage	0.91 (0.75, 1.09)	0.29
ANKMY2	Ischemic stroke	1.06 (0.97, 1.15)	0.19
ANKMY2	Peripheral arterial disease	0.95 (0.87, 1.04)	0.29
ANKMY2	Pulmonary embolism	0.99 (0.91, 1.09)	0.86
ANKMY2	Subarachnoid hemorrhage	0.90 (0.69, 1.18)	0.45
ANKMY2	Thoracic aneurysm	0.77 (0.57, 1.05)	0.1
ANKMY2	Transient ischemic attack	1.06 (0.95, 1.19)	0.31
ANKRA2	Abdominal aneurysm	0.95 (0.73, 1.24)	0.71
ANKRA2	AF	1.05 (0.99, 1.12)	0.12
ANKRA2	Aortic valve stenosis	1.09 (0.96, 1.24)	0.18
ANKRA2	CAD	0.95 (0.89, 1.01)	0.088
ANKRA2	Cardiomyopathy	1.14 (0.92, 1.43)	0.23
ANKRA2	Deep vein thrombosis	0.99 (0.84, 1.17)	0.9
ANKRA2	HF	0.99 (0.90, 1.09)	0.88
ANKRA2	Intracerebral hemorrhage	0.98 (0.76, 1.26)	0.86
ANKRA2	Ischemic stroke	0.98 (0.87, 1.10)	0.75
ANKRA2	Peripheral arterial disease	0.98 (0.86, 1.11)	0.72
ANKRA2	Pulmonary embolism	0.98 (0.87, 1.12)	0.81
ANKRA2	Subarachnoid hemorrhage	0.79 (0.56, 1.12)	0.19
ANKRA2	Thoracic aneurysm	1.01 (0.66, 1.55)	0.95
ANKRA2	Transient ischemic attack	0.88 (0.75, 1.04)	0.13
ANKRD54	Abdominal aneurysm	0.78 (0.63, 0.97)	0.025
ANKRD54	AF	0.96 (0.91, 1.02)	0.23
ANKRD54	Aortic valve stenosis	0.96 (0.84, 1.09)	0.55
ANKRD54	CAD	1.03 (0.98, 1.08)	0.28
ANKRD54	Cardiomyopathy	1.05 (0.86, 1.27)	0.65
ANKRD54	Deep vein thrombosis	0.94 (0.82, 1.08)	0.39
ANKRD54	HF	0.98 (0.90, 1.06)	0.6
ANKRD54	Intracerebral hemorrhage	1.05 (0.86, 1.29)	0.62
ANKRD54	Ischemic stroke	1.14 (1.04, 1.25)	0.007
ANKRD54	Peripheral arterial disease	0.97 (0.87, 1.09)	0.61
ANKRD54	Pulmonary embolism	1.02 (0.92, 1.12)	0.71
ANKRD54	Subarachnoid hemorrhage	0.86 (0.64, 1.17)	0.34
ANKRD54	Thoracic aneurysm	0.98 (0.71, 1.35)	0.89
ANKRD54	Transient ischemic attack	1.01 (0.89, 1.16)	0.84
ANP32C	Abdominal aneurysm	1.20 (0.93, 1.55)	0.16
ANP32C	AF	0.97 (0.89, 1.07)	0.58
ANP32C	Aortic valve stenosis	0.83 (0.63, 1.08)	0.16
ANP32C	CAD	0.99 (0.90, 1.08)	0.81
ANP32C	Cardiomyopathy	1.25 (0.99, 1.57)	0.062
ANP32C	Deep vein thrombosis	0.95 (0.71, 1.27)	0.73
ANP32C	HF	1.00 (0.89, 1.13)	0.95
ANP32C	Intracerebral hemorrhage	0.84 (0.62, 1.15)	0.28
ANP32C	Ischemic stroke	0.98 (0.81, 1.19)	0.84
ANP32C	Peripheral arterial disease	1.06 (0.90, 1.26)	0.48
ANP32C	Pulmonary embolism	1.00 (0.84, 1.20)	0.99
ANP32C	Subarachnoid hemorrhage	1.09 (0.86, 1.38)	0.49
ANP32C	Thoracic aneurysm	0.81 (0.43, 1.51)	0.51
ANP32C	Transient ischemic attack	1.13 (0.91, 1.41)	0.26
ANPEP	Abdominal aneurysm	0.83 (0.52, 1.33)	0.44
ANPEP	AF	1.02 (0.91, 1.15)	0.7
ANPEP	Aortic valve stenosis	1.09 (0.84, 1.42)	0.5
ANPEP	CAD	1.08 (0.97, 1.20)	0.17
ANPEP	Cardiomyopathy	1.25 (0.83, 1.89)	0.29
ANPEP	Deep vein thrombosis	1.59 (1.19, 2.12)	0.0016
ANPEP	HF	1.05 (0.88, 1.25)	0.62
ANPEP	Intracerebral hemorrhage	1.01 (0.64, 1.59)	0.95
ANPEP	Ischemic stroke	1.18 (0.96, 1.45)	0.11
ANPEP	Peripheral arterial disease	0.88 (0.71, 1.10)	0.27
ANPEP	Pulmonary embolism	1.14 (0.92, 1.43)	0.23
ANPEP	Subarachnoid hemorrhage	1.42 (0.66, 3.06)	0.37
ANPEP	Thoracic aneurysm	0.78 (0.37, 1.61)	0.5
ANPEP	Transient ischemic attack	1.15 (0.86, 1.53)	0.36
ANXA1	Abdominal aneurysm	1.05 (0.75, 1.48)	0.76
ANXA1	AF	1.00 (0.92, 1.09)	0.92
ANXA1	Aortic valve stenosis	0.99 (0.84, 1.16)	0.9
ANXA1	CAD	1.07 (0.99, 1.15)	0.097
ANXA1	Cardiomyopathy	0.77 (0.54, 1.09)	0.14
ANXA1	Deep vein thrombosis	1.10 (0.91, 1.32)	0.32
ANXA1	HF	1.10 (0.98, 1.23)	0.12
ANXA1	Intracerebral hemorrhage	1.07 (0.76, 1.53)	0.69
ANXA1	Ischemic stroke	0.99 (0.85, 1.16)	0.91
ANXA1	Peripheral arterial disease	1.06 (0.93, 1.22)	0.38
ANXA1	Pulmonary embolism	0.99 (0.85, 1.15)	0.91
ANXA1	Subarachnoid hemorrhage	1.13 (0.73, 1.75)	0.57
ANXA1	Thoracic aneurysm	0.85 (0.50, 1.47)	0.57
ANXA1	Transient ischemic attack	1.08 (0.88, 1.33)	0.47
ANXA10	Abdominal aneurysm	1.06 (0.92, 1.21)	0.42
ANXA10	AF	1.02 (0.98, 1.06)	0.25
ANXA10	Aortic valve stenosis	1.06 (0.97, 1.15)	0.2
ANXA10	CAD	1.12 (1.08, 1.16)	1e-10
ANXA10	Cardiomyopathy	1.04 (0.92, 1.18)	0.53
ANXA10	Deep vein thrombosis	1.06 (0.97, 1.17)	0.21
ANXA10	HF	1.13 (1.07, 1.19)	1.6e-06
ANXA10	Intracerebral hemorrhage	1.03 (0.89, 1.19)	0.7
ANXA10	Ischemic stroke	1.07 (1.00, 1.15)	0.062
ANXA10	Peripheral arterial disease	1.21 (1.13, 1.29)	3.1e-08
ANXA10	Pulmonary embolism	1.14 (1.07, 1.23)	0.0002
ANXA10	Subarachnoid hemorrhage	1.15 (0.95, 1.38)	0.14
ANXA10	Thoracic aneurysm	0.89 (0.69, 1.16)	0.4
ANXA10	Transient ischemic attack	1.09 (1.00, 1.19)	0.051
ANXA11	Abdominal aneurysm	0.87 (0.73, 1.03)	0.11
ANXA11	AF	0.95 (0.91, 1.00)	0.043
ANXA11	Aortic valve stenosis	0.98 (0.89, 1.08)	0.67
ANXA11	CAD	1.03 (0.98, 1.07)	0.27
ANXA11	Cardiomyopathy	0.80 (0.69, 0.93)	0.0032
ANXA11	Deep vein thrombosis	0.85 (0.75, 0.96)	0.007
ANXA11	HF	1.00 (0.93, 1.07)	0.96
ANXA11	Intracerebral hemorrhage	0.98 (0.81, 1.19)	0.86
ANXA11	Ischemic stroke	1.14 (1.04, 1.24)	0.0043
ANXA11	Peripheral arterial disease	1.03 (0.94, 1.12)	0.52
ANXA11	Pulmonary embolism	0.99 (0.90, 1.08)	0.77
ANXA11	Subarachnoid hemorrhage	1.00 (0.78, 1.28)	0.98
ANXA11	Thoracic aneurysm	0.82 (0.64, 1.06)	0.13
ANXA11	Transient ischemic attack	1.10 (0.97, 1.24)	0.13
ANXA2	Abdominal aneurysm	1.09 (0.90, 1.32)	0.38
ANXA2	AF	1.03 (0.98, 1.09)	0.27
ANXA2	Aortic valve stenosis	1.04 (0.93, 1.16)	0.5
ANXA2	CAD	1.09 (1.04, 1.14)	0.0002
ANXA2	Cardiomyopathy	0.87 (0.70, 1.08)	0.22
ANXA2	Deep vein thrombosis	0.87 (0.75, 1.01)	0.07
ANXA2	HF	1.07 (1.00, 1.16)	0.065
ANXA2	Intracerebral hemorrhage	1.05 (0.87, 1.28)	0.6
ANXA2	Ischemic stroke	1.09 (0.99, 1.20)	0.071
ANXA2	Peripheral arterial disease	0.99 (0.90, 1.09)	0.83
ANXA2	Pulmonary embolism	1.02 (0.93, 1.11)	0.74
ANXA2	Subarachnoid hemorrhage	1.30 (1.05, 1.62)	0.015
ANXA2	Thoracic aneurysm	1.06 (0.82, 1.35)	0.67
ANXA2	Transient ischemic attack	1.23 (1.11, 1.37)	7.8e-05
ANXA3	Abdominal aneurysm	0.89 (0.74, 1.07)	0.21
ANXA3	AF	0.96 (0.92, 1.01)	0.13
ANXA3	Aortic valve stenosis	0.96 (0.88, 1.06)	0.44
ANXA3	CAD	1.04 (1.00, 1.09)	0.035
ANXA3	Cardiomyopathy	0.86 (0.73, 1.02)	0.077
ANXA3	Deep vein thrombosis	0.92 (0.81, 1.03)	0.15
ANXA3	HF	1.08 (1.01, 1.15)	0.024
ANXA3	Intracerebral hemorrhage	0.96 (0.80, 1.15)	0.66
ANXA3	Ischemic stroke	1.10 (1.02, 1.19)	0.02
ANXA3	Peripheral arterial disease	1.00 (0.92, 1.08)	0.96
ANXA3	Pulmonary embolism	1.00 (0.92, 1.09)	0.94
ANXA3	Subarachnoid hemorrhage	0.94 (0.72, 1.21)	0.61
ANXA3	Thoracic aneurysm	0.72 (0.55, 0.94)	0.015
ANXA3	Transient ischemic attack	1.05 (0.94, 1.18)	0.4
ANXA4	Abdominal aneurysm	0.91 (0.76, 1.08)	0.27
ANXA4	AF	0.96 (0.92, 1.01)	0.084
ANXA4	Aortic valve stenosis	1.01 (0.92, 1.11)	0.79
ANXA4	CAD	1.02 (0.98, 1.07)	0.24
ANXA4	Cardiomyopathy	0.85 (0.73, 0.99)	0.042
ANXA4	Deep vein thrombosis	0.89 (0.79, 1.00)	0.043
ANXA4	HF	1.04 (0.98, 1.11)	0.23
ANXA4	Intracerebral hemorrhage	0.92 (0.76, 1.10)	0.36
ANXA4	Ischemic stroke	1.10 (1.02, 1.19)	0.016
ANXA4	Peripheral arterial disease	1.02 (0.95, 1.11)	0.55
ANXA4	Pulmonary embolism	0.97 (0.90, 1.06)	0.53
ANXA4	Subarachnoid hemorrhage	0.91 (0.71, 1.18)	0.48
ANXA4	Thoracic aneurysm	0.79 (0.61, 1.02)	0.067
ANXA4	Transient ischemic attack	1.09 (0.98, 1.22)	0.12
ANXA5	Abdominal aneurysm	1.23 (0.80, 1.89)	0.34
ANXA5	AF	1.08 (0.98, 1.20)	0.13
ANXA5	Aortic valve stenosis	1.24 (0.98, 1.56)	0.074
ANXA5	CAD	1.16 (1.06, 1.28)	0.0018
ANXA5	Cardiomyopathy	1.17 (0.82, 1.67)	0.38
ANXA5	Deep vein thrombosis	1.47 (1.15, 1.89)	0.0021
ANXA5	HF	1.41 (1.22, 1.63)	3.9e-06
ANXA5	Intracerebral hemorrhage	0.82 (0.54, 1.26)	0.37
ANXA5	Ischemic stroke	1.20 (0.99, 1.47)	0.069
ANXA5	Peripheral arterial disease	1.46 (1.21, 1.76)	6.6e-05
ANXA5	Pulmonary embolism	1.19 (0.98, 1.45)	0.076
ANXA5	Subarachnoid hemorrhage	1.35 (0.82, 2.22)	0.23
ANXA5	Thoracic aneurysm	0.78 (0.41, 1.49)	0.45
ANXA5	Transient ischemic attack	1.10 (0.85, 1.41)	0.47
AOC1	Abdominal aneurysm	1.05 (0.87, 1.28)	0.6
AOC1	AF	1.01 (0.95, 1.07)	0.83
AOC1	Aortic valve stenosis	1.02 (0.91, 1.15)	0.73
AOC1	CAD	0.97 (0.93, 1.02)	0.3
AOC1	Cardiomyopathy	0.89 (0.72, 1.09)	0.26
AOC1	Deep vein thrombosis	0.96 (0.81, 1.13)	0.63
AOC1	HF	0.94 (0.86, 1.02)	0.12
AOC1	Intracerebral hemorrhage	0.91 (0.70, 1.20)	0.51
AOC1	Ischemic stroke	0.98 (0.88, 1.10)	0.73
AOC1	Peripheral arterial disease	1.09 (1.00, 1.19)	0.062
AOC1	Pulmonary embolism	0.98 (0.89, 1.09)	0.73
AOC1	Subarachnoid hemorrhage	1.05 (0.79, 1.40)	0.72
AOC1	Thoracic aneurysm	0.88 (0.65, 1.20)	0.42
AOC1	Transient ischemic attack	0.87 (0.73, 1.03)	0.1
AOC3	Abdominal aneurysm	1.03 (0.70, 1.53)	0.87
AOC3	AF	1.32 (1.19, 1.48)	6.6e-07
AOC3	Aortic valve stenosis	1.36 (1.06, 1.75)	0.017
AOC3	CAD	1.26 (1.14, 1.39)	9.5e-06
AOC3	Cardiomyopathy	1.85 (1.21, 2.85)	0.0049
AOC3	Deep vein thrombosis	0.91 (0.68, 1.22)	0.54
AOC3	HF	1.50 (1.27, 1.78)	1.5e-06
AOC3	Intracerebral hemorrhage	0.87 (0.59, 1.30)	0.5
AOC3	Ischemic stroke	1.16 (0.95, 1.43)	0.15
AOC3	Peripheral arterial disease	1.54 (1.25, 1.91)	6.3e-05
AOC3	Pulmonary embolism	0.84 (0.68, 1.03)	0.096
AOC3	Subarachnoid hemorrhage	0.78 (0.43, 1.43)	0.42
AOC3	Thoracic aneurysm	0.68 (0.36, 1.27)	0.23
AOC3	Transient ischemic attack	1.15 (0.89, 1.48)	0.3
AP1G2	Abdominal aneurysm	0.94 (0.79, 1.12)	0.5
AP1G2	AF	0.95 (0.91, 1.00)	0.032
AP1G2	Aortic valve stenosis	1.05 (0.95, 1.16)	0.32
AP1G2	CAD	1.09 (1.04, 1.13)	7.7e-05
AP1G2	Cardiomyopathy	0.85 (0.72, 1.01)	0.061
AP1G2	Deep vein thrombosis	0.84 (0.75, 0.96)	0.0077
AP1G2	HF	1.10 (1.03, 1.17)	0.0033
AP1G2	Intracerebral hemorrhage	0.91 (0.75, 1.09)	0.3
AP1G2	Ischemic stroke	1.06 (0.98, 1.15)	0.14
AP1G2	Peripheral arterial disease	1.04 (0.95, 1.13)	0.41
AP1G2	Pulmonary embolism	0.97 (0.89, 1.05)	0.43
AP1G2	Subarachnoid hemorrhage	1.02 (0.78, 1.33)	0.88
AP1G2	Thoracic aneurysm	0.72 (0.55, 0.95)	0.019
AP1G2	Transient ischemic attack	1.07 (0.95, 1.20)	0.25
AP2B1	Abdominal aneurysm	0.92 (0.69, 1.23)	0.59
AP2B1	AF	0.93 (0.85, 1.01)	0.091
AP2B1	Aortic valve stenosis	0.97 (0.81, 1.15)	0.7
AP2B1	CAD	1.10 (1.02, 1.17)	0.0077
AP2B1	Cardiomyopathy	0.76 (0.56, 1.03)	0.073
AP2B1	Deep vein thrombosis	0.90 (0.73, 1.10)	0.29
AP2B1	HF	1.08 (0.97, 1.21)	0.15
AP2B1	Intracerebral hemorrhage	0.83 (0.61, 1.13)	0.23
AP2B1	Ischemic stroke	1.02 (0.89, 1.17)	0.81
AP2B1	Peripheral arterial disease	1.02 (0.89, 1.18)	0.76
AP2B1	Pulmonary embolism	0.91 (0.79, 1.06)	0.22
AP2B1	Subarachnoid hemorrhage	1.07 (0.71, 1.60)	0.76
AP2B1	Thoracic aneurysm	0.63 (0.39, 1.01)	0.057
AP2B1	Transient ischemic attack	1.00 (0.84, 1.20)	0.97
AP3B1	Abdominal aneurysm	0.99 (0.83, 1.18)	0.88
AP3B1	AF	0.98 (0.93, 1.03)	0.4
AP3B1	Aortic valve stenosis	1.02 (0.92, 1.13)	0.73
AP3B1	CAD	1.10 (1.05, 1.14)	3.4e-05
AP3B1	Cardiomyopathy	0.79 (0.66, 0.94)	0.0069
AP3B1	Deep vein thrombosis	0.89 (0.78, 1.02)	0.098
AP3B1	HF	1.10 (1.03, 1.18)	0.0038
AP3B1	Intracerebral hemorrhage	0.94 (0.78, 1.13)	0.51
AP3B1	Ischemic stroke	1.07 (0.99, 1.17)	0.099
AP3B1	Peripheral arterial disease	1.04 (0.96, 1.14)	0.33
AP3B1	Pulmonary embolism	0.99 (0.90, 1.08)	0.81
AP3B1	Subarachnoid hemorrhage	0.96 (0.74, 1.23)	0.73
AP3B1	Thoracic aneurysm	0.76 (0.57, 1.02)	0.07
AP3B1	Transient ischemic attack	1.13 (1.00, 1.27)	0.049
AP3S2	Abdominal aneurysm	0.97 (0.73, 1.28)	0.81
AP3S2	AF	0.92 (0.85, 1.00)	0.049
AP3S2	Aortic valve stenosis	1.05 (0.89, 1.23)	0.59
AP3S2	CAD	1.10 (1.03, 1.18)	0.0045
AP3S2	Cardiomyopathy	0.84 (0.62, 1.14)	0.27
AP3S2	Deep vein thrombosis	0.76 (0.61, 0.95)	0.018
AP3S2	HF	1.10 (0.99, 1.22)	0.069
AP3S2	Intracerebral hemorrhage	0.85 (0.62, 1.16)	0.3
AP3S2	Ischemic stroke	1.11 (0.97, 1.27)	0.14
AP3S2	Peripheral arterial disease	0.96 (0.83, 1.10)	0.56
AP3S2	Pulmonary embolism	0.98 (0.85, 1.13)	0.76
AP3S2	Subarachnoid hemorrhage	0.85 (0.57, 1.26)	0.41
AP3S2	Thoracic aneurysm	0.61 (0.38, 0.99)	0.044
AP3S2	Transient ischemic attack	1.07 (0.88, 1.29)	0.5
APBB1IP	Abdominal aneurysm	1.14 (0.90, 1.45)	0.28
APBB1IP	AF	1.07 (0.99, 1.15)	0.074
APBB1IP	Aortic valve stenosis	1.01 (0.87, 1.17)	0.93
APBB1IP	CAD	1.11 (1.05, 1.18)	0.00034
APBB1IP	Cardiomyopathy	0.89 (0.68, 1.15)	0.37
APBB1IP	Deep vein thrombosis	1.02 (0.86, 1.21)	0.79
APBB1IP	HF	1.14 (1.04, 1.25)	0.0043
APBB1IP	Intracerebral hemorrhage	0.87 (0.64, 1.18)	0.37
APBB1IP	Ischemic stroke	1.19 (1.06, 1.34)	0.0035
APBB1IP	Peripheral arterial disease	1.16 (1.03, 1.30)	0.014
[truncated: 38,882 more rows]

## Sheet: S5
S5	Supplementary Table 5 The impact of age (≥ 60) on the associations between plasma proteome and incident CVDs
Exposure	Outcome	Events	Hazard ratio (95%-CI)	P value	Annotation
A1BG	Abdominal aneurysm	43	1.87 (0.33-10.67)	0.482424	<60
A1BG	AF	753	1.48 (0.98-2.23)	0.0591904	<60
A1BG	Aortic valve stenosis	156	2.46 (1.00-6.06)	0.0506827	<60
A1BG	Coronary artery disease	1193	2.57 (1.85-3.57)	1.57e-08	<60
A1BG	Cardiomyopathy	101	3.62 (1.21-10.83)	0.0214474	<60
A1BG	Deep vein thrombosis	148	1.32 (0.53-3.27)	0.547235	<60
A1BG	HF	411	2.40 (1.38-4.18)	0.00200342	<60
A1BG	Intracerebral hemorrhage	58	6.16 (1.43-26.53)	0.0146185	<60
A1BG	Ischemic stroke	261	1.98 (0.99-3.94)	0.0535072	<60
A1BG	Peripheral arterial disease	331	2.80 (1.52-5.13)	0.000893114	<60
A1BG	Pulmonary embolism	283	1.87 (0.96-3.64)	0.0663849	<60
A1BG	Subarachnoid hemorrhage	48	1.01 (0.21-4.87)	0.990546	<60
A1BG	Thoracic aneurysm	33	2.84 (0.40-20.45)	0.298929	<60
A1BG	Transient ischemic attack	156	0.68 (0.29-1.62)	0.385722	<60
A1BG	Abdominal aneurysm	155	3.06 (1.17-8.03)	0.0230263	≥60
A1BG	AF	1886	1.19 (0.92-1.55)	0.18925	≥60
A1BG	Aortic valve stenosis	408	0.88 (0.50-1.55)	0.670203	≥60
A1BG	Coronary artery disease	2055	1.30 (1.01-1.67)	0.0435066	≥60
A1BG	Cardiomyopathy	131	0.39 (0.15-1.01)	0.0525187	≥60
A1BG	Deep vein thrombosis	228	1.41 (0.66-3.01)	0.375987	≥60
A1BG	HF	941	1.35 (0.92-1.96)	0.120774	≥60
A1BG	Intracerebral hemorrhage	111	0.54 (0.19-1.51)	0.237996	≥60
A1BG	Ischemic stroke	513	1.32 (0.79-2.19)	0.286124	≥60
A1BG	Peripheral arterial disease	458	1.44 (0.84-2.46)	0.185056	≥60
A1BG	Pulmonary embolism	444	1.00 (0.59-1.72)	0.98917	≥60
A1BG	Subarachnoid hemorrhage	47	3.48 (0.65-18.57)	0.143857	≥60
A1BG	Thoracic aneurysm	54	1.61 (0.33-7.76)	0.553605	≥60
A1BG	Transient ischemic attack	291	1.72 (0.88-3.39)	0.114351	≥60
AAMDC	Abdominal aneurysm	41	1.01 (0.57-1.77)	0.984749	<60
AAMDC	AF	723	0.97 (0.85-1.11)	0.623094	<60
AAMDC	Aortic valve stenosis	150	1.14 (0.86-1.52)	0.367246	<60
AAMDC	Coronary artery disease	1151	1.18 (1.06-1.31)	0.00188587	<60
AAMDC	Cardiomyopathy	97	0.76 (0.53-1.11)	0.156982	<60
AAMDC	Deep vein thrombosis	147	0.86 (0.64-1.16)	0.326765	<60
AAMDC	HF	392	1.16 (0.97-1.39)	0.0992036	<60
AAMDC	Intracerebral hemorrhage	58	0.93 (0.58-1.49)	0.759548	<60
AAMDC	Ischemic stroke	255	0.89 (0.71-1.12)	0.314767	<60
AAMDC	Peripheral arterial disease	321	1.16 (0.95-1.41)	0.149551	<60
AAMDC	Pulmonary embolism	275	0.97 (0.78-1.20)	0.768189	<60
AAMDC	Subarachnoid hemorrhage	47	1.00 (0.59-1.68)	0.993763	<60
AAMDC	Thoracic aneurysm	32	0.90 (0.47-1.70)	0.739533	<60
AAMDC	Transient ischemic attack	151	1.03 (0.77-1.38)	0.836426	<60
AAMDC	Abdominal aneurysm	152	0.89 (0.66-1.19)	0.420337	≥60
AAMDC	AF	1845	0.94 (0.86-1.02)	0.134189	≥60
AAMDC	Aortic valve stenosis	398	0.94 (0.78-1.13)	0.519061	≥60
AAMDC	Coronary artery disease	2020	0.99 (0.91-1.07)	0.768608	≥60
AAMDC	Cardiomyopathy	128	0.77 (0.55-1.06)	0.113099	≥60
AAMDC	Deep vein thrombosis	219	0.66 (0.52-0.85)	0.00146065	≥60
AAMDC	HF	926	0.87 (0.77-0.98)	0.0274811	≥60
AAMDC	Intracerebral hemorrhage	107	0.74 (0.52-1.06)	0.100624	≥60
AAMDC	Ischemic stroke	500	1.02 (0.87-1.20)	0.809787	≥60
AAMDC	Peripheral arterial disease	449	0.84 (0.71-1.00)	0.0538395	≥60
AAMDC	Pulmonary embolism	432	0.93 (0.78-1.11)	0.432126	≥60
AAMDC	Subarachnoid hemorrhage	43	0.78 (0.45-1.37)	0.396588	≥60
AAMDC	Thoracic aneurysm	52	0.87 (0.52-1.45)	0.590391	≥60
AAMDC	Transient ischemic attack	277	1.19 (0.96-1.48)	0.103994	≥60
AARSD1	Abdominal aneurysm	45	1.00 (0.62-1.60)	0.984637	<60
AARSD1	AF	833	0.98 (0.87-1.09)	0.668681	<60
AARSD1	Aortic valve stenosis	171	1.09 (0.86-1.39)	0.47878	<60
AARSD1	Coronary artery disease	1334	1.17 (1.07-1.27)	0.000396736	<60
AARSD1	Cardiomyopathy	116	0.96 (0.72-1.29)	0.807337	<60
AARSD1	Deep vein thrombosis	170	1.04 (0.82-1.33)	0.735503	<60
AARSD1	HF	447	1.19 (1.02-1.37)	0.0221515	<60
AARSD1	Intracerebral hemorrhage	67	0.85 (0.57-1.25)	0.406918	<60
AARSD1	Ischemic stroke	280	1.01 (0.84-1.22)	0.898662	<60
AARSD1	Peripheral arterial disease	360	1.21 (1.03-1.42)	0.0211284	<60
AARSD1	Pulmonary embolism	330	1.00 (0.84-1.20)	0.957209	<60
AARSD1	Subarachnoid hemorrhage	50	1.00 (0.64-1.57)	0.997417	<60
AARSD1	Thoracic aneurysm	35	0.74 (0.42-1.29)	0.283094	<60
AARSD1	Transient ischemic attack	179	1.08 (0.86-1.37)	0.499865	<60
AARSD1	Abdominal aneurysm	183	0.99 (0.78-1.26)	0.923376	≥60
AARSD1	AF	2224	1.03 (0.96-1.11)	0.354792	≥60
AARSD1	Aortic valve stenosis	485	0.94 (0.82-1.09)	0.443684	≥60
AARSD1	Coronary artery disease	2427	1.03 (0.97-1.10)	0.32565	≥60
AARSD1	Cardiomyopathy	152	0.95 (0.73-1.23)	0.704074	≥60
AARSD1	Deep vein thrombosis	266	1.12 (0.93-1.36)	0.240257	≥60
AARSD1	HF	1106	1.04 (0.94-1.14)	0.434158	≥60
AARSD1	Intracerebral hemorrhage	133	0.86 (0.65-1.13)	0.281495	≥60
AARSD1	Ischemic stroke	610	1.08 (0.95-1.23)	0.230258	≥60
AARSD1	Peripheral arterial disease	541	1.04 (0.91-1.19)	0.587662	≥60
AARSD1	Pulmonary embolism	531	1.03 (0.89-1.18)	0.716132	≥60
AARSD1	Subarachnoid hemorrhage	56	0.71 (0.46-1.09)	0.119988	≥60
AARSD1	Thoracic aneurysm	64	0.95 (0.63-1.42)	0.796963	≥60
AARSD1	Transient ischemic attack	349	1.05 (0.88-1.24)	0.60105	≥60
ABCA2	Abdominal aneurysm	42	1.40 (0.67-2.90)	0.369643	<60
ABCA2	AF	713	1.11 (0.91-1.35)	0.300912	<60
ABCA2	Aortic valve stenosis	151	1.27 (0.85-1.89)	0.236113	<60
ABCA2	Coronary artery disease	1143	1.20 (1.03-1.39)	0.0188487	<60
ABCA2	Cardiomyopathy	99	0.77 (0.44-1.35)	0.355632	<60
ABCA2	Deep vein thrombosis	141	1.32 (0.88-1.98)	0.18093	<60
ABCA2	HF	389	1.09 (0.84-1.42)	0.517237	<60
ABCA2	Intracerebral hemorrhage	58	1.91 (1.16-3.13)	0.0106773	<60
ABCA2	Ischemic stroke	250	1.14 (0.82-1.57)	0.440372	<60
ABCA2	Peripheral arterial disease	322	1.29 (0.98-1.68)	0.0649426	<60
ABCA2	Pulmonary embolism	267	1.34 (1.00-1.81)	0.0516653	<60
ABCA2	Subarachnoid hemorrhage	46	0.79 (0.35-1.78)	0.565985	<60
ABCA2	Thoracic aneurysm	32	0.69 (0.25-1.90)	0.472975	<60
ABCA2	Transient ischemic attack	151	1.29 (0.88-1.90)	0.198106	<60
ABCA2	Abdominal aneurysm	149	1.30 (0.85-1.99)	0.222441	≥60
ABCA2	AF	1800	1.07 (0.94-1.21)	0.299891	≥60
ABCA2	Aortic valve stenosis	391	1.24 (0.96-1.61)	0.0974363	≥60
ABCA2	Coronary artery disease	1971	1.10 (0.98-1.24)	0.106381	≥60
ABCA2	Cardiomyopathy	123	0.97 (0.60-1.58)	0.910501	≥60
ABCA2	Deep vein thrombosis	227	1.18 (0.83-1.66)	0.352813	≥60
ABCA2	HF	902	1.13 (0.95-1.34)	0.177094	≥60
ABCA2	Intracerebral hemorrhage	106	0.96 (0.57-1.63)	0.881291	≥60
ABCA2	Ischemic stroke	493	1.22 (0.96-1.54)	0.0994122	≥60
ABCA2	Peripheral arterial disease	441	1.20 (0.94-1.54)	0.136477	≥60
ABCA2	Pulmonary embolism	437	1.10 (0.86-1.42)	0.435341	≥60
ABCA2	Subarachnoid hemorrhage	46	1.71 (0.88-3.35)	0.114288	≥60
ABCA2	Thoracic aneurysm	51	0.81 (0.37-1.77)	0.599077	≥60
ABCA2	Transient ischemic attack	274	1.33 (0.98-1.80)	0.0637017	≥60
ABHD14B	Abdominal aneurysm	46	1.25 (0.80-1.95)	0.321341	<60
ABHD14B	AF	822	1.08 (0.97-1.20)	0.153012	<60
ABHD14B	Aortic valve stenosis	170	1.26 (1.00-1.58)	0.0514739	<60
ABHD14B	Coronary artery disease	1312	1.16 (1.06-1.26)	0.000639356	<60
ABHD14B	Cardiomyopathy	115	1.03 (0.77-1.36)	0.857163	<60
ABHD14B	Deep vein thrombosis	169	1.07 (0.85-1.35)	0.572964	<60
ABHD14B	HF	447	1.11 (0.97-1.29)	0.138281	<60
ABHD14B	Intracerebral hemorrhage	67	1.04 (0.72-1.52)	0.824821	<60
ABHD14B	Ischemic stroke	276	1.11 (0.93-1.33)	0.256485	<60
ABHD14B	Peripheral arterial disease	347	1.12 (0.95-1.31)	0.177233	<60
ABHD14B	Pulmonary embolism	326	1.01 (0.85-1.19)	0.948049	<60
ABHD14B	Subarachnoid hemorrhage	48	0.95 (0.61-1.48)	0.814565	<60
ABHD14B	Thoracic aneurysm	33	0.61 (0.35-1.05)	0.07358	<60
ABHD14B	Transient ischemic attack	181	1.02 (0.81-1.28)	0.859	<60
ABHD14B	Abdominal aneurysm	179	0.88 (0.70-1.12)	0.309898	≥60
ABHD14B	AF	2197	0.99 (0.92-1.05)	0.670244	≥60
ABHD14B	Aortic valve stenosis	485	0.98 (0.85-1.13)	0.743897	≥60
ABHD14B	Coronary artery disease	2432	0.99 (0.93-1.05)	0.747477	≥60
ABHD14B	Cardiomyopathy	152	0.86 (0.67-1.11)	0.258809	≥60
ABHD14B	Deep vein thrombosis	259	0.86 (0.71-1.05)	0.137911	≥60
ABHD14B	HF	1109	1.02 (0.93-1.12)	0.696577	≥60
ABHD14B	Intracerebral hemorrhage	133	0.96 (0.73-1.26)	0.768487	≥60
ABHD14B	Ischemic stroke	608	1.11 (0.98-1.25)	0.113874	≥60
ABHD14B	Peripheral arterial disease	537	0.97 (0.85-1.12)	0.710012	≥60
ABHD14B	Pulmonary embolism	538	0.99 (0.86-1.13)	0.868408	≥60
ABHD14B	Subarachnoid hemorrhage	52	0.95 (0.62-1.45)	0.796129	≥60
ABHD14B	Thoracic aneurysm	64	0.72 (0.48-1.06)	0.0980264	≥60
ABHD14B	Transient ischemic attack	348	1.17 (0.99-1.37)	0.0687064	≥60
ABL1	Abdominal aneurysm	45	1.21 (0.85-1.74)	0.291517	<60
ABL1	AF	833	1.04 (0.96-1.14)	0.331123	<60
ABL1	Aortic valve stenosis	171	1.11 (0.92-1.34)	0.283974	<60
ABL1	Coronary artery disease	1334	1.18 (1.11-1.26)	7.85e-07	<60
ABL1	Cardiomyopathy	116	0.98 (0.77-1.24)	0.876033	<60
ABL1	Deep vein thrombosis	170	1.14 (0.94-1.37)	0.182684	<60
ABL1	HF	447	1.16 (1.03-1.30)	0.0134025	<60
ABL1	Intracerebral hemorrhage	67	1.02 (0.75-1.39)	0.88756	<60
ABL1	Ischemic stroke	280	1.12 (0.97-1.29)	0.131611	<60
ABL1	Peripheral arterial disease	360	1.15 (1.01-1.30)	0.0358173	<60
ABL1	Pulmonary embolism	330	1.18 (1.03-1.35)	0.0162614	<60
ABL1	Subarachnoid hemorrhage	50	0.95 (0.66-1.37)	0.800721	<60
ABL1	Thoracic aneurysm	35	0.84 (0.54-1.32)	0.452878	<60
ABL1	Transient ischemic attack	179	0.99 (0.81-1.19)	0.887907	<60
ABL1	Abdominal aneurysm	183	0.86 (0.70-1.05)	0.13477	≥60
ABL1	AF	2224	0.96 (0.91-1.02)	0.220757	≥60
ABL1	Aortic valve stenosis	485	1.05 (0.93-1.19)	0.40612	≥60
ABL1	Coronary artery disease	2427	1.07 (1.01-1.13)	0.015123	≥60
ABL1	Cardiomyopathy	152	0.88 (0.70-1.10)	0.262111	≥60
ABL1	Deep vein thrombosis	266	0.87 (0.73-1.03)	0.10323	≥60
ABL1	HF	1106	1.12 (1.03-1.21)	0.00511486	≥60
ABL1	Intracerebral hemorrhage	133	0.95 (0.75-1.20)	0.671067	≥60
ABL1	Ischemic stroke	610	1.14 (1.02-1.26)	0.0173262	≥60
ABL1	Peripheral arterial disease	541	1.04 (0.93-1.16)	0.497647	≥60
ABL1	Pulmonary embolism	531	0.93 (0.83-1.05)	0.26219	≥60
ABL1	Subarachnoid hemorrhage	56	0.92 (0.64-1.32)	0.649278	≥60
ABL1	Thoracic aneurysm	64	0.58 (0.40-0.85)	0.0045782	≥60
ABL1	Transient ischemic attack	349	1.13 (0.99-1.30)	0.0737567	≥60
ABO	Abdominal aneurysm	43	0.92 (0.75-1.13)	0.434884	<60
ABO	AF	755	1.02 (0.97-1.07)	0.470974	<60
ABO	Aortic valve stenosis	157	1.00 (0.90-1.11)	0.938271	<60
ABO	Coronary artery disease	1194	1.03 (0.99-1.07)	0.159499	<60
ABO	Cardiomyopathy	101	0.95 (0.84-1.08)	0.463243	<60
ABO	Deep vein thrombosis	148	1.12 (1.00-1.24)	0.0441642	<60
ABO	HF	415	1.05 (0.99-1.12)	0.123055	<60
ABO	Intracerebral hemorrhage	60	1.03 (0.87-1.22)	0.721749	<60
ABO	Ischemic stroke	266	1.01 (0.93-1.10)	0.776658	<60
ABO	Peripheral arterial disease	331	0.96 (0.89-1.03)	0.228761	<60
ABO	Pulmonary embolism	284	1.10 (1.02-1.19)	0.0159024	<60
ABO	Subarachnoid hemorrhage	48	1.14 (0.94-1.38)	0.179403	<60
ABO	Thoracic aneurysm	33	1.04 (0.82-1.30)	0.767535	<60
ABO	Transient ischemic attack	158	1.01 (0.91-1.12)	0.845811	<60
ABO	Abdominal aneurysm	156	0.95 (0.86-1.06)	0.360836	≥60
ABO	AF	1879	1.01 (0.98-1.04)	0.506125	≥60
ABO	Aortic valve stenosis	407	1.02 (0.96-1.09)	0.464096	≥60
ABO	Coronary artery disease	2059	1.01 (0.98-1.04)	0.709131	≥60
ABO	Cardiomyopathy	129	0.94 (0.83-1.05)	0.276304	≥60
ABO	Deep vein thrombosis	230	1.01 (0.93-1.11)	0.744153	≥60
ABO	HF	944	1.02 (0.98-1.07)	0.267946	≥60
ABO	Intracerebral hemorrhage	112	0.91 (0.80-1.03)	0.131139	≥60
ABO	Ischemic stroke	513	0.98 (0.93-1.04)	0.514657	≥60
ABO	Peripheral arterial disease	454	0.96 (0.90-1.02)	0.158776	≥60
ABO	Pulmonary embolism	447	1.10 (1.03-1.17)	0.00292555	≥60
ABO	Subarachnoid hemorrhage	47	0.98 (0.81-1.18)	0.819289	≥60
ABO	Thoracic aneurysm	53	1.16 (0.97-1.39)	0.106476	≥60
ABO	Transient ischemic attack	290	0.94 (0.87-1.01)	0.108154	≥60
ABRAXAS2	Abdominal aneurysm	42	1.27 (0.83-1.95)	0.26328	<60
ABRAXAS2	AF	713	1.00 (0.90-1.11)	0.950744	<60
ABRAXAS2	Aortic valve stenosis	151	1.02 (0.81-1.29)	0.871929	<60
ABRAXAS2	Coronary artery disease	1143	1.15 (1.06-1.25)	0.000934658	<60
ABRAXAS2	Cardiomyopathy	99	0.90 (0.67-1.20)	0.474574	<60
ABRAXAS2	Deep vein thrombosis	141	0.94 (0.74-1.20)	0.623768	<60
ABRAXAS2	HF	389	1.09 (0.95-1.26)	0.219204	<60
ABRAXAS2	Intracerebral hemorrhage	58	0.84 (0.57-1.23)	0.364026	<60
ABRAXAS2	Ischemic stroke	250	1.14 (0.96-1.36)	0.134367	<60
ABRAXAS2	Peripheral arterial disease	322	1.11 (0.95-1.30)	0.178303	<60
ABRAXAS2	Pulmonary embolism	267	0.98 (0.82-1.17)	0.842344	<60
ABRAXAS2	Subarachnoid hemorrhage	46	0.90 (0.59-1.39)	0.645216	<60
ABRAXAS2	Thoracic aneurysm	32	1.14 (0.70-1.87)	0.599088	<60
ABRAXAS2	Transient ischemic attack	151	1.02 (0.81-1.29)	0.863084	<60
ABRAXAS2	Abdominal aneurysm	149	0.86 (0.67-1.10)	0.228201	≥60
ABRAXAS2	AF	1800	0.91 (0.85-0.97)	0.00659805	≥60
ABRAXAS2	Aortic valve stenosis	391	1.02 (0.88-1.18)	0.782446	≥60
ABRAXAS2	Coronary artery disease	1971	1.01 (0.94-1.08)	0.836532	≥60
ABRAXAS2	Cardiomyopathy	123	0.63 (0.47-0.83)	0.00111514	≥60
ABRAXAS2	Deep vein thrombosis	227	0.82 (0.68-1.01)	0.0584018	≥60
ABRAXAS2	HF	902	1.01 (0.92-1.12)	0.822748	≥60
ABRAXAS2	Intracerebral hemorrhage	106	0.77 (0.58-1.04)	0.0869193	≥60
ABRAXAS2	Ischemic stroke	493	1.03 (0.91-1.18)	0.620045	≥60
ABRAXAS2	Peripheral arterial disease	441	0.94 (0.81-1.08)	0.357533	≥60
ABRAXAS2	Pulmonary embolism	437	1.01 (0.87-1.16)	0.938363	≥60
ABRAXAS2	Subarachnoid hemorrhage	46	0.98 (0.63-1.51)	0.912084	≥60
ABRAXAS2	Thoracic aneurysm	51	0.74 (0.48-1.13)	0.161162	≥60
ABRAXAS2	Transient ischemic attack	274	1.16 (0.97-1.38)	0.104916	≥60
ACAA1	Abdominal aneurysm	43	0.88 (0.63-1.24)	0.465748	<60
ACAA1	AF	804	1.00 (0.93-1.07)	0.936256	<60
ACAA1	Aortic valve stenosis	159	1.11 (0.94-1.30)	0.216234	<60
ACAA1	Coronary artery disease	1307	1.14 (1.08-1.21)	1.98e-06	<60
ACAA1	Cardiomyopathy	116	1.04 (0.86-1.27)	0.660679	<60
ACAA1	Deep vein thrombosis	170	1.12 (0.96-1.31)	0.15877	<60
ACAA1	HF	432	1.12 (1.01-1.23)	0.0244767	<60
ACAA1	Intracerebral hemorrhage	66	1.06 (0.83-1.37)	0.639899	<60
ACAA1	Ischemic stroke	274	1.09 (0.97-1.24)	0.1493	<60
ACAA1	Peripheral arterial disease	348	1.12 (1.00-1.25)	0.0429361	<60
ACAA1	Pulmonary embolism	321	1.05 (0.93-1.18)	0.433018	<60
ACAA1	Subarachnoid hemorrhage	49	1.14 (0.85-1.52)	0.39235	<60
ACAA1	Thoracic aneurysm	34	0.89 (0.61-1.30)	0.540484	<60
ACAA1	Transient ischemic attack	175	1.00 (0.85-1.18)	0.963239	<60
ACAA1	Abdominal aneurysm	180	0.87 (0.73-1.03)	0.103098	≥60
ACAA1	AF	2176	1.00 (0.95-1.05)	0.973796	≥60
ACAA1	Aortic valve stenosis	478	1.02 (0.92-1.13)	0.670746	≥60
ACAA1	Coronary artery disease	2405	1.05 (1.00-1.09)	0.0462471	≥60
ACAA1	Cardiomyopathy	146	0.99 (0.83-1.19)	0.930969	≥60
ACAA1	Deep vein thrombosis	261	0.93 (0.81-1.07)	0.290179	≥60
ACAA1	HF	1096	1.05 (0.98-1.12)	0.148918	≥60
ACAA1	Intracerebral hemorrhage	131	0.90 (0.73-1.10)	0.284118	≥60
ACAA1	Ischemic stroke	595	1.13 (1.04-1.23)	0.00618289	≥60
ACAA1	Peripheral arterial disease	530	1.01 (0.91-1.11)	0.889252	≥60
ACAA1	Pulmonary embolism	518	0.92 (0.83-1.01)	0.093746	≥60
ACAA1	Subarachnoid hemorrhage	55	1.08 (0.80-1.44)	0.619478	≥60
ACAA1	Thoracic aneurysm	64	0.93 (0.70-1.24)	0.60317	≥60
ACAA1	Transient ischemic attack	345	1.05 (0.94-1.19)	0.374353	≥60
ACAN	Abdominal aneurysm	46	2.17 (0.85-5.54)	0.106967	<60
ACAN	AF	851	1.51 (1.22-1.88)	0.000147871	<60
ACAN	Aortic valve stenosis	175	1.70 (1.07-2.72)	0.0260234	<60
ACAN	Coronary artery disease	1333	1.31 (1.11-1.56)	0.00172202	<60
ACAN	Cardiomyopathy	119	1.08 (0.61-1.91)	0.787938	<60
ACAN	Deep vein thrombosis	171	1.63 (1.01-2.62)	0.0450472	<60
ACAN	HF	459	1.21 (0.91-1.61)	0.195899	<60
ACAN	Intracerebral hemorrhage	66	1.93 (0.90-4.14)	0.0890905	<60
ACAN	Ischemic stroke	282	1.18 (0.82-1.71)	0.374823	<60
ACAN	Peripheral arterial disease	358	1.05 (0.76-1.45)	0.77002	<60
ACAN	Pulmonary embolism	323	1.87 (1.32-2.64)	0.000374679	<60
ACAN	Subarachnoid hemorrhage	50	1.72 (0.72-4.09)	0.221733	<60
ACAN	Thoracic aneurysm	34	2.72 (0.89-8.26)	0.0777187	<60
ACAN	Transient ischemic attack	183	1.90 (1.20-3.01)	0.00629336	<60
ACAN	Abdominal aneurysm	181	0.73 (0.45-1.19)	0.208779	≥60
ACAN	AF	2197	0.94 (0.82-1.08)	0.366062	≥60
ACAN	Aortic valve stenosis	487	0.99 (0.74-1.33)	0.957988	≥60
ACAN	Coronary artery disease	2407	0.80 (0.70-0.92)	0.00107253	≥60
ACAN	Cardiomyopathy	153	0.95 (0.56-1.60)	0.836355	≥60
ACAN	Deep vein thrombosis	265	2.43 (1.63-3.62)	1.35e-05	≥60
ACAN	HF	1103	0.87 (0.72-1.06)	0.156319	≥60
ACAN	Intracerebral hemorrhage	129	1.02 (0.58-1.80)	0.950028	≥60
ACAN	Ischemic stroke	603	1.31 (1.01-1.71)	0.0453352	≥60
ACAN	Peripheral arterial disease	544	0.89 (0.67-1.17)	0.404985	≥60
ACAN	Pulmonary embolism	528	1.41 (1.07-1.88)	0.0160738	≥60
ACAN	Subarachnoid hemorrhage	54	1.77 (0.73-4.28)	0.202517	≥60
ACAN	Thoracic aneurysm	64	2.19 (0.96-5.00)	0.0632457	≥60
ACAN	Transient ischemic attack	347	0.88 (0.62-1.25)	0.471375	≥60
ACE	Abdominal aneurysm	43	2.56 (0.87-7.53)	0.0875451	<60
ACE	AF	755	1.01 (0.78-1.32)	0.924362	<60
ACE	Aortic valve stenosis	157	1.33 (0.74-2.38)	0.344673	<60
ACE	Coronary artery disease	1194	1.29 (1.04-1.59)	0.0186177	<60
ACE	Cardiomyopathy	101	0.82 (0.40-1.68)	0.582905	<60
ACE	Deep vein thrombosis	148	0.83 (0.45-1.50)	0.532029	<60
ACE	HF	415	1.03 (0.72-1.47)	0.867159	<60
ACE	Intracerebral hemorrhage	60	0.50 (0.20-1.24)	0.13414	<60
ACE	Ischemic stroke	266	1.36 (0.87-2.13)	0.180927	<60
ACE	Peripheral arterial disease	331	0.85 (0.57-1.27)	0.427199	<60
ACE	Pulmonary embolism	284	0.89 (0.58-1.37)	0.607748	<60
ACE	Subarachnoid hemorrhage	48	0.97 (0.34-2.80)	0.954834	<60
ACE	Thoracic aneurysm	33	1.25 (0.35-4.50)	0.733992	<60
ACE	Transient ischemic attack	158	0.87 (0.49-1.55)	0.638288	<60
ACE	Abdominal aneurysm	156	0.55 (0.32-0.94)	0.0290224	≥60
ACE	AF	1879	1.13 (0.96-1.33)	0.130803	≥60
ACE	Aortic valve stenosis	407	1.15 (0.81-1.64)	0.427385	≥60
ACE	Coronary artery disease	2059	1.01 (0.87-1.18)	0.858602	≥60
ACE	Cardiomyopathy	129	1.12 (0.60-2.09)	0.718831	≥60
ACE	Deep vein thrombosis	230	1.48 (0.93-2.35)	0.0991571	≥60
ACE	HF	944	1.13 (0.90-1.42)	0.308878	≥60
ACE	Intracerebral hemorrhage	112	1.53 (0.78-3.00)	0.21344	≥60
ACE	Ischemic stroke	513	1.27 (0.93-1.73)	0.138524	≥60
ACE	Peripheral arterial disease	454	1.06 (0.76-1.49)	0.713585	≥60
ACE	Pulmonary embolism	447	1.26 (0.90-1.76)	0.172523	≥60
ACE	Subarachnoid hemorrhage	47	1.31 (0.46-3.71)	0.607966	≥60
ACE	Thoracic aneurysm	53	0.53 (0.21-1.35)	0.186341	≥60
ACE	Transient ischemic attack	290	0.97 (0.64-1.47)	0.902875	≥60
ACE2	Abdominal aneurysm	45	1.43 (0.91-2.25)	0.115794	<60
ACE2	AF	826	1.19 (1.07-1.33)	0.00185823	<60
ACE2	Aortic valve stenosis	167	1.48 (1.18-1.84)	0.000565246	<60
ACE2	Coronary artery disease	1321	1.39 (1.28-1.51)	2.26e-15	<60
ACE2	Cardiomyopathy	116	1.35 (1.02-1.78)	0.0379015	<60
ACE2	Deep vein thrombosis	170	1.05 (0.81-1.36)	0.693386	<60
ACE2	HF	439	1.50 (1.32-1.72)	1.81e-09	<60
ACE2	Intracerebral hemorrhage	67	1.05 (0.71-1.56)	0.806177	<60
ACE2	Ischemic stroke	271	1.23 (1.02-1.49)	0.0296018	<60
ACE2	Peripheral arterial disease	355	1.41 (1.20-1.66)	4.46e-05	<60
ACE2	Pulmonary embolism	331	1.17 (0.98-1.40)	0.0764776	<60
ACE2	Subarachnoid hemorrhage	50	1.21 (0.75-1.94)	0.43494	<60
ACE2	Thoracic aneurysm	36	0.85 (0.47-1.55)	0.592137	<60
ACE2	Transient ischemic attack	177	1.24 (0.98-1.58)	0.0762987	<60
ACE2	Abdominal aneurysm	180	1.23 (0.97-1.55)	0.0900381	≥60
ACE2	AF	2186	1.14 (1.07-1.22)	0.000130206	≥60
ACE2	Aortic valve stenosis	475	1.28 (1.11-1.47)	0.000464132	≥60
ACE2	Coronary artery disease	2396	1.24 (1.16-1.32)	6.58e-11	≥60
ACE2	Cardiomyopathy	147	1.57 (1.25-1.99)	0.000141122	≥60
ACE2	Deep vein thrombosis	259	1.03 (0.83-1.27)	0.806684	≥60
ACE2	HF	1091	1.36 (1.24-1.48)	1.85e-11	≥60
ACE2	Intracerebral hemorrhage	129	0.91 (0.66-1.25)	0.558022	≥60
ACE2	Ischemic stroke	595	1.33 (1.18-1.51)	6.65e-06	≥60
ACE2	Peripheral arterial disease	538	1.16 (1.00-1.33)	0.0458615	≥60
ACE2	Pulmonary embolism	527	1.03 (0.89-1.19)	0.693519	≥60
ACE2	Subarachnoid hemorrhage	52	1.20 (0.75-1.91)	0.445554	≥60
ACE2	Thoracic aneurysm	64	0.92 (0.58-1.46)	0.727485	≥60
ACE2	Transient ischemic attack	337	1.21 (1.02-1.44)	0.0324037	≥60
ACHE	Abdominal aneurysm	41	1.35 (0.60-3.02)	0.471524	<60
ACHE	AF	743	1.15 (0.94-1.41)	0.178296	<60
ACHE	Aortic valve stenosis	155	0.89 (0.56-1.40)	0.60428	<60
ACHE	Coronary artery disease	1160	0.94 (0.79-1.11)	0.457806	<60
ACHE	Cardiomyopathy	102	0.63 (0.35-1.13)	0.118713	<60
ACHE	Deep vein thrombosis	147	1.48 (0.95-2.28)	0.0802123	<60
ACHE	HF	410	0.96 (0.73-1.27)	0.778397	<60
ACHE	Intracerebral hemorrhage	58	1.34 (0.67-2.69)	0.41288	<60
ACHE	Ischemic stroke	258	0.93 (0.65-1.33)	0.705059	<60
ACHE	Peripheral arterial disease	329	1.12 (0.82-1.52)	0.490614	<60
ACHE	Pulmonary embolism	276	0.99 (0.71-1.40)	0.976041	<60
ACHE	Subarachnoid hemorrhage	45	1.49 (0.69-3.21)	0.309085	<60
ACHE	Thoracic aneurysm	34	0.83 (0.30-2.30)	0.720719	<60
ACHE	Transient ischemic attack	152	1.16 (0.74-1.83)	0.510697	<60
ACHE	Abdominal aneurysm	155	0.78 (0.48-1.24)	0.291407	≥60
ACHE	AF	1841	1.13 (0.99-1.30)	0.0678842	≥60
ACHE	Aortic valve stenosis	402	0.90 (0.67-1.22)	0.502024	≥60
ACHE	Coronary artery disease	2012	0.86 (0.75-0.98)	0.0281765	≥60
ACHE	Cardiomyopathy	125	1.25 (0.75-2.07)	0.389326	≥60
ACHE	Deep vein thrombosis	226	1.21 (0.83-1.78)	0.32521	≥60
ACHE	HF	927	0.97 (0.80-1.18)	0.771003	≥60
ACHE	Intracerebral hemorrhage	109	0.87 (0.49-1.55)	0.633911	≥60
ACHE	Ischemic stroke	496	0.81 (0.62-1.05)	0.114845	≥60
ACHE	Peripheral arterial disease	452	0.88 (0.66-1.16)	0.355163	≥60
ACHE	Pulmonary embolism	433	1.03 (0.78-1.37)	0.843314	≥60
ACHE	Subarachnoid hemorrhage	45	1.15 (0.48-2.76)	0.750719	≥60
ACHE	Thoracic aneurysm	50	1.19 (0.52-2.73)	0.673856	≥60
ACHE	Transient ischemic attack	287	0.85 (0.60-1.22)	0.377142	≥60
ACoronary artery diseaseM	Abdominal aneurysm	39	1.22 (0.86-1.74)	0.264267	<60
ACoronary artery diseaseM	AF	735	1.05 (0.95-1.15)	0.367787	<60
ACoronary artery diseaseM	Aortic valve stenosis	153	1.05 (0.85-1.30)	0.641206	<60
ACoronary artery diseaseM	Coronary artery disease	1163	1.00 (0.93-1.09)	0.906767	<60
ACoronary artery diseaseM	Cardiomyopathy	101	0.63 (0.43-0.94)	0.0220927	<60
ACoronary artery diseaseM	Deep vein thrombosis	143	1.05 (0.84-1.30)	0.685491	<60
ACoronary artery diseaseM	HF	402	1.06 (0.93-1.20)	0.403742	<60
ACoronary artery diseaseM	Intracerebral hemorrhage	60	0.44 (0.24-0.80)	0.00680419	<60
ACoronary artery diseaseM	Ischemic stroke	260	0.95 (0.80-1.14)	0.60617	<60
ACoronary artery diseaseM	Peripheral arterial disease	327	0.92 (0.78-1.08)	0.299763	<60
ACoronary artery diseaseM	Pulmonary embolism	281	0.99 (0.84-1.17)	0.898192	<60
ACoronary artery diseaseM	Subarachnoid hemorrhage	47	0.86 (0.53-1.38)	0.524499	<60
ACoronary artery diseaseM	Thoracic aneurysm	33	0.80 (0.43-1.47)	0.463239	<60
ACoronary artery diseaseM	Transient ischemic attack	149	0.96 (0.76-1.22)	0.756864	<60
ACoronary artery diseaseM	Abdominal aneurysm	151	1.03 (0.84-1.27)	0.770835	≥60
ACoronary artery diseaseM	AF	1849	0.99 (0.93-1.06)	0.811134	≥60
ACoronary artery diseaseM	Aortic valve stenosis	405	0.90 (0.77-1.05)	0.176522	≥60
ACoronary artery diseaseM	Coronary artery disease	2025	1.05 (0.99-1.11)	0.127031	≥60
ACoronary artery diseaseM	Cardiomyopathy	128	1.19 (0.98-1.44)	0.0725665	≥60
ACoronary artery diseaseM	Deep vein thrombosis	229	0.72 (0.56-0.92)	0.00746133	≥60
ACoronary artery diseaseM	HF	930	1.02 (0.93-1.11)	0.703666	≥60
ACoronary artery diseaseM	Intracerebral hemorrhage	110	1.04 (0.81-1.33)	0.781982	≥60
ACoronary artery diseaseM	Ischemic stroke	510	1.06 (0.95-1.18)	0.322206	≥60
ACoronary artery diseaseM	Peripheral arterial disease	455	1.02 (0.90-1.15)	0.784285	≥60
ACoronary artery diseaseM	Pulmonary embolism	440	1.01 (0.89-1.15)	0.865311	≥60
ACoronary artery diseaseM	Subarachnoid hemorrhage	45	0.98 (0.64-1.48)	0.91304	≥60
ACoronary artery diseaseM	Thoracic aneurysm	53	0.80 (0.50-1.27)	0.346833	≥60
ACoronary artery diseaseM	Transient ischemic attack	289	0.98 (0.83-1.16)	0.825352	≥60
ACoronary artery diseaseSB	Abdominal aneurysm	42	1.12 (0.81-1.54)	0.485311	<60
ACoronary artery diseaseSB	AF	753	1.01 (0.93-1.09)	0.826279	<60
ACoronary artery diseaseSB	Aortic valve stenosis	152	0.95 (0.80-1.13)	0.581497	<60
ACoronary artery diseaseSB	Coronary artery disease	1184	1.07 (1.01-1.14)	0.0247945	<60
ACoronary artery diseaseSB	Cardiomyopathy	102	0.83 (0.66-1.03)	0.0933143	<60
ACoronary artery diseaseSB	Deep vein thrombosis	148	1.02 (0.86-1.22)	0.788004	<60
ACoronary artery diseaseSB	HF	409	1.11 (1.00-1.23)	0.0467513	<60
ACoronary artery diseaseSB	Intracerebral hemorrhage	60	1.07 (0.81-1.40)	0.633015	<60
ACoronary artery diseaseSB	Ischemic stroke	262	1.14 (1.01-1.30)	0.0405518	<60
ACoronary artery diseaseSB	Peripheral arterial disease	330	1.06 (0.95-1.19)	0.307511	<60
ACoronary artery diseaseSB	Pulmonary embolism	283	1.08 (0.95-1.22)	0.219846	<60
ACoronary artery diseaseSB	Subarachnoid hemorrhage	48	1.01 (0.74-1.38)	0.937532	<60
ACoronary artery diseaseSB	Thoracic aneurysm	32	0.94 (0.64-1.38)	0.767466	<60
ACoronary artery diseaseSB	Transient ischemic attack	157	1.06 (0.90-1.25)	0.489988	<60
ACoronary artery diseaseSB	Abdominal aneurysm	157	0.86 (0.72-1.03)	0.0955625	≥60
ACoronary artery diseaseSB	AF	1889	0.91 (0.86-0.96)	0.000197795	≥60
ACoronary artery diseaseSB	Aortic valve stenosis	407	1.05 (0.94-1.17)	0.364589	≥60
ACoronary artery diseaseSB	Coronary artery disease	2063	1.00 (0.95-1.05)	0.928809	≥60
ACoronary artery diseaseSB	Cardiomyopathy	130	0.80 (0.66-0.98)	0.0314002	≥60
ACoronary artery diseaseSB	Deep vein thrombosis	230	0.83 (0.72-0.97)	0.0164489	≥60
ACoronary artery diseaseSB	HF	947	0.98 (0.91-1.05)	0.588491	≥60
ACoronary artery diseaseSB	Intracerebral hemorrhage	110	0.86 (0.69-1.06)	0.152812	≥60
ACoronary artery diseaseSB	Ischemic stroke	511	1.08 (0.98-1.18)	0.12146	≥60
ACoronary artery diseaseSB	Peripheral arterial disease	456	0.97 (0.88-1.08)	0.606321	≥60
ACoronary artery diseaseSB	Pulmonary embolism	443	0.96 (0.87-1.07)	0.461013	≥60
ACoronary artery diseaseSB	Subarachnoid hemorrhage	46	0.86 (0.62-1.19)	0.365871	≥60
ACoronary artery diseaseSB	Thoracic aneurysm	54	0.80 (0.59-1.09)	0.151879	≥60
ACoronary artery diseaseSB	Transient ischemic attack	287	1.09 (0.97-1.24)	0.159282	≥60
ACOT13	Abdominal aneurysm	42	1.06 (0.82-1.37)	0.644727	<60
ACOT13	AF	739	1.04 (0.98-1.10)	0.248431	<60
ACOT13	Aortic valve stenosis	154	0.98 (0.86-1.12)	0.730245	<60
ACOT13	Coronary artery disease	1180	1.08 (1.03-1.13)	0.0022694	<60
ACOT13	Cardiomyopathy	102	0.96 (0.82-1.13)	0.639074	<60
ACOT13	Deep vein thrombosis	149	1.02 (0.89-1.17)	0.744017	<60
ACOT13	HF	406	1.09 (1.00-1.18)	0.0385713	<60
ACOT13	Intracerebral hemorrhage	60	0.92 (0.75-1.14)	0.458288	<60
ACOT13	Ischemic stroke	259	1.09 (0.99-1.21)	0.0852853	<60
ACOT13	Peripheral arterial disease	328	1.09 (0.99-1.20)	0.0641573	<60
ACOT13	Pulmonary embolism	284	1.04 (0.94-1.14)	0.468054	<60
ACOT13	Subarachnoid hemorrhage	48	1.03 (0.81-1.31)	0.817785	<60
ACOT13	Thoracic aneurysm	33	0.86 (0.64-1.15)	0.304714	<60
ACOT13	Transient ischemic attack	155	1.02 (0.89-1.17)	0.775332	<60
ACOT13	Abdominal aneurysm	153	0.96 (0.84-1.10)	0.549028	≥60
ACOT13	AF	1882	0.95 (0.92-0.99)	0.0188367	≥60
ACOT13	Aortic valve stenosis	408	1.04 (0.96-1.13)	0.34129	≥60
ACOT13	Coronary artery disease	2056	1.00 (0.97-1.04)	0.8842	≥60
ACOT13	Cardiomyopathy	129	0.79 (0.68-0.92)	0.00224201	≥60
ACOT13	Deep vein thrombosis	229	0.90 (0.80-1.00)	0.0600445	≥60
ACOT13	HF	940	1.03 (0.97-1.08)	0.360179	≥60
ACOT13	Intracerebral hemorrhage	111	0.92 (0.78-1.08)	0.295234	≥60
ACOT13	Ischemic stroke	510	1.08 (1.00-1.16)	0.0442492	≥60
ACOT13	Peripheral arterial disease	457	1.01 (0.94-1.10)	0.717963	≥60
ACOT13	Pulmonary embolism	446	0.98 (0.90-1.06)	0.594185	≥60
ACOT13	Subarachnoid hemorrhage	46	0.98 (0.77-1.26)	0.889383	≥60
ACOT13	Thoracic aneurysm	52	0.84 (0.67-1.06)	0.152214	≥60
ACOT13	Transient ischemic attack	293	1.08 (0.98-1.20)	0.113122	≥60
ACOX1	Abdominal aneurysm	46	1.22 (0.75-2.00)	0.424626	<60
ACOX1	AF	856	1.09 (0.97-1.23)	0.133038	<60
ACOX1	Aortic valve stenosis	175	1.42 (1.12-1.79)	0.00346562	<60
ACOX1	Coronary artery disease	1348	1.13 (1.03-1.24)	0.00934741	<60
ACOX1	Cardiomyopathy	120	0.79 (0.56-1.11)	0.17681	<60
ACOX1	Deep vein thrombosis	174	1.20 (0.93-1.54)	0.160777	<60
ACOX1	HF	461	1.12 (0.96-1.31)	0.159182	<60
ACOX1	Intracerebral hemorrhage	67	1.17 (0.77-1.77)	0.451662	<60
ACOX1	Ischemic stroke	283	1.13 (0.92-1.38)	0.245504	<60
ACOX1	Peripheral arterial disease	359	1.39 (1.18-1.64)	7.16e-05	<60
ACOX1	Pulmonary embolism	328	1.36 (1.15-1.62)	0.000408797	<60
ACOX1	Subarachnoid hemorrhage	50	0.78 (0.46-1.31)	0.344684	<60
ACOX1	Thoracic aneurysm	34	0.80 (0.42-1.52)	0.495119	<60
ACOX1	Transient ischemic attack	184	1.06 (0.82-1.37)	0.646257	<60
ACOX1	Abdominal aneurysm	181	0.78 (0.59-1.03)	0.0828461	≥60
ACOX1	AF	2223	0.92 (0.85-0.99)	0.0256073	≥60
ACOX1	Aortic valve stenosis	490	1.01 (0.86-1.18)	0.901363	≥60
ACOX1	Coronary artery disease	2439	0.98 (0.91-1.05)	0.544005	≥60
ACOX1	Cardiomyopathy	153	0.81 (0.60-1.09)	0.165085	≥60
ACOX1	Deep vein thrombosis	266	0.83 (0.66-1.04)	0.104113	≥60
ACOX1	HF	1115	1.05 (0.95-1.17)	0.314401	≥60
ACOX1	Intracerebral hemorrhage	133	0.92 (0.67-1.26)	0.608539	≥60
ACOX1	Ischemic stroke	609	1.10 (0.96-1.26)	0.18347	≥60
ACOX1	Peripheral arterial disease	546	0.93 (0.79-1.08)	0.340631	≥60
ACOX1	Pulmonary embolism	536	0.83 (0.71-0.98)	0.0267136	≥60
ACOX1	Subarachnoid hemorrhage	54	0.77 (0.46-1.29)	0.323041	≥60
ACOX1	Thoracic aneurysm	64	0.64 (0.40-1.04)	0.0705465	≥60
ACOX1	Transient ischemic attack	348	1.06 (0.88-1.28)	0.543234	≥60
ACP1	Abdominal aneurysm	42	0.67 (0.33-1.38)	0.277518	<60
ACP1	AF	720	0.99 (0.85-1.16)	0.941375	<60
ACP1	Aortic valve stenosis	152	0.99 (0.70-1.40)	0.962911	<60
ACP1	Coronary artery disease	1160	0.97 (0.86-1.10)	0.646116	<60
ACP1	Cardiomyopathy	100	0.73 (0.46-1.15)	0.172552	<60
ACP1	Deep vein thrombosis	143	0.91 (0.63-1.31)	0.610129	<60
ACP1	HF	392	1.03 (0.83-1.27)	0.818887	<60
ACP1	Intracerebral hemorrhage	58	1.11 (0.64-1.91)	0.708803	<60
ACP1	Ischemic stroke	254	0.84 (0.64-1.11)	0.230718	<60
ACP1	Peripheral arterial disease	325	1.19 (0.96-1.49)	0.118918	<60
ACP1	Pulmonary embolism	274	1.14 (0.90-1.45)	0.280151	<60
ACP1	Subarachnoid hemorrhage	46	0.58 (0.29-1.18)	0.131598	<60
ACP1	Thoracic aneurysm	31	0.67 (0.29-1.56)	0.352148	<60
ACP1	Transient ischemic attack	152	1.08 (0.77-1.51)	0.660427	<60
ACP1	Abdominal aneurysm	151	1.13 (0.81-1.59)	0.468288	≥60
ACP1	AF	1827	0.95 (0.86-1.05)	0.335332	≥60
ACP1	Aortic valve stenosis	397	0.93 (0.75-1.16)	0.508256	≥60
ACP1	Coronary artery disease	1995	0.91 (0.83-1.01)	0.0748639	≥60
ACP1	Cardiomyopathy	125	0.96 (0.65-1.41)	0.834093	≥60
ACP1	Deep vein thrombosis	227	1.04 (0.79-1.38)	0.778539	≥60
ACP1	HF	909	0.89 (0.77-1.03)	0.118159	≥60
ACP1	Intracerebral hemorrhage	108	0.59 (0.37-0.93)	0.0242189	≥60
ACP1	Ischemic stroke	491	0.90 (0.74-1.10)	0.324432	≥60
ACP1	Peripheral arterial disease	450	0.89 (0.72-1.10)	0.27766	≥60
ACP1	Pulmonary embolism	434	1.06 (0.86-1.30)	0.588981	≥60
ACP1	Subarachnoid hemorrhage	47	1.14 (0.62-2.07)	0.675738	≥60
ACP1	Thoracic aneurysm	51	0.94 (0.51-1.74)	0.839215	≥60
ACP1	Transient ischemic attack	280	0.89 (0.68-1.16)	0.388742	≥60
ACP5	Abdominal aneurysm	47	2.50 (1.29-4.82)	0.00636037	<60
ACP5	AF	865	1.11 (0.92-1.32)	0.267812	<60
ACP5	Aortic valve stenosis	177	1.87 (1.29-2.71)	0.000988575	<60
ACP5	Coronary artery disease	1350	1.75 (1.53-2.01)	1.06e-15	<60
ACP5	Cardiomyopathy	118	1.95 (1.25-3.06)	0.00344131	<60
ACP5	Deep vein thrombosis	177	1.60 (1.09-2.35)	0.016226	<60
ACP5	HF	459	2.06 (1.65-2.58)	2.18e-10	<60
ACP5	Intracerebral hemorrhage	66	1.54 (0.82-2.92)	0.181036	<60
ACP5	Ischemic stroke	282	1.41 (1.04-1.92)	0.0268947	<60
ACP5	Peripheral arterial disease	366	1.79 (1.39-2.31)	7.71e-06	<60
ACP5	Pulmonary embolism	335	1.51 (1.14-2.00)	0.00443342	<60
ACP5	Subarachnoid hemorrhage	51	0.89 (0.43-1.86)	0.758717	<60
ACP5	Thoracic aneurysm	34	1.14 (0.46-2.83)	0.784872	<60
ACP5	Transient ischemic attack	185	1.37 (0.94-2.01)	0.102566	<60
ACP5	Abdominal aneurysm	182	1.49 (1.01-2.20)	0.0463358	≥60
ACP5	AF	2226	0.85 (0.75-0.96)	0.00805043	≥60
ACP5	Aortic valve stenosis	496	1.59 (1.27-1.99)	5.39e-05	≥60
ACP5	Coronary artery disease	2451	1.24 (1.11-1.38)	0.000157829	≥60
ACP5	Cardiomyopathy	152	0.82 (0.52-1.30)	0.407631	≥60
ACP5	Deep vein thrombosis	263	1.19 (0.85-1.67)	0.299988	≥60
ACP5	HF	1117	1.29 (1.09-1.51)	0.00241069	≥60
ACP5	Intracerebral hemorrhage	133	0.70 (0.42-1.15)	0.154846	≥60
ACP5	Ischemic stroke	609	1.67 (1.38-2.03)	2.44e-07	≥60
ACP5	Peripheral arterial disease	546	1.43 (1.15-1.79)	0.00149771	≥60
ACP5	Pulmonary embolism	532	1.01 (0.79-1.29)	0.934263	≥60
ACP5	Subarachnoid hemorrhage	56	0.90 (0.41-1.95)	0.78543	≥60
ACP5	Thoracic aneurysm	65	0.84 (0.41-1.70)	0.624211	≥60
ACP5	Transient ischemic attack	350	1.15 (0.86-1.55)	0.339796	≥60
ACP6	Abdominal aneurysm	46	0.90 (0.62-1.30)	0.563524	<60
ACP6	AF	847	0.98 (0.89-1.07)	0.626125	<60
ACP6	Aortic valve stenosis	171	1.33 (1.06-1.67)	0.0136857	<60
ACP6	Coronary artery disease	1352	1.09 (1.01-1.17)	0.0290431	<60
ACP6	Cardiomyopathy	119	1.09 (0.85-1.41)	0.492314	<60
ACP6	Deep vein thrombosis	176	1.17 (0.94-1.45)	0.160777	<60
ACP6	HF	456	1.10 (0.97-1.26)	0.134821	<60
ACP6	Intracerebral hemorrhage	69	1.08 (0.77-1.50)	0.655094	<60
ACP6	Ischemic stroke	286	1.04 (0.89-1.22)	0.620384	<60
ACP6	Peripheral arterial disease	364	0.99 (0.86-1.14)	0.888293	<60
ACP6	Pulmonary embolism	336	1.09 (0.94-1.27)	0.254033	<60
ACP6	Subarachnoid hemorrhage	51	1.25 (0.83-1.88)	0.281947	<60
ACP6	Thoracic aneurysm	33	0.93 (0.60-1.45)	0.757288	<60
ACP6	Transient ischemic attack	180	1.32 (1.05-1.64)	0.0149773	<60
ACP6	Abdominal aneurysm	184	1.07 (0.88-1.30)	0.523877	≥60
ACP6	AF	2249	1.00 (0.95-1.06)	0.976014	≥60
ACP6	Aortic valve stenosis	495	0.98 (0.87-1.10)	0.674345	≥60
ACP6	Coronary artery disease	2471	1.02 (0.96-1.07)	0.570112	≥60
ACP6	Cardiomyopathy	154	1.03 (0.83-1.28)	0.778414	≥60
ACP6	Deep vein thrombosis	265	1.07 (0.91-1.27)	0.409051	≥60
ACP6	HF	1129	1.17 (1.07-1.27)	0.000235619	≥60
ACP6	Intracerebral hemorrhage	136	0.90 (0.73-1.11)	0.329783	≥60
ACP6	Ischemic stroke	616	1.10 (0.98-1.23)	0.0918469	≥60
ACP6	Peripheral arterial disease	550	1.04 (0.92-1.16)	0.549909	≥60
ACP6	Pulmonary embolism	539	1.06 (0.94-1.18)	0.35919	≥60
ACP6	Subarachnoid hemorrhage	56	0.89 (0.64-1.24)	0.501593	≥60
ACP6	Thoracic aneurysm	66	1.42 (0.99-2.03)	0.0588772	≥60
ACP6	Transient ischemic attack	350	1.09 (0.94-1.26)	0.238785	≥60
ACRBP	Abdominal aneurysm	41	1.48 (0.76-2.88)	0.250684	<60
ACRBP	AF	743	1.06 (0.89-1.27)	0.502324	<60
ACRBP	Aortic valve stenosis	154	1.03 (0.70-1.52)	0.869695	<60
ACRBP	Coronary artery disease	1181	1.21 (1.06-1.38)	0.0043381	<60
ACRBP	Cardiomyopathy	102	0.78 (0.47-1.30)	0.342978	<60
ACRBP	Deep vein thrombosis	147	1.08 (0.72-1.61)	0.708036	<60
ACRBP	HF	407	1.08 (0.85-1.36)	0.533917	<60
ACRBP	Intracerebral hemorrhage	60	0.84 (0.44-1.61)	0.605229	<60
ACRBP	Ischemic stroke	262	1.03 (0.76-1.38)	0.863335	<60
ACRBP	Peripheral arterial disease	329	1.11 (0.86-1.45)	0.417908	<60
ACRBP	Pulmonary embolism	283	0.94 (0.70-1.26)	0.66462	<60
ACRBP	Subarachnoid hemorrhage	47	1.47 (0.82-2.64)	0.197152	<60
ACRBP	Thoracic aneurysm	33	0.86 (0.36-2.04)	0.734677	<60
ACRBP	Transient ischemic attack	154	1.05 (0.71-1.55)	0.810438	<60
ACRBP	Abdominal aneurysm	153	0.71 (0.47-1.09)	0.115335	≥60
ACRBP	AF	1884	0.86 (0.76-0.96)	0.0102964	≥60
ACRBP	Aortic valve stenosis	409	1.03 (0.81-1.31)	0.779832	≥60
ACRBP	Coronary artery disease	2062	0.95 (0.85-1.06)	0.375822	≥60
ACRBP	Cardiomyopathy	130	0.60 (0.37-0.97)	0.0365859	≥60
ACRBP	Deep vein thrombosis	230	0.87 (0.62-1.21)	0.406595	≥60
ACRBP	HF	945	1.01 (0.86-1.19)	0.870528	≥60
ACRBP	Intracerebral hemorrhage	113	0.65 (0.39-1.07)	0.0904276	≥60
ACRBP	Ischemic stroke	512	1.12 (0.91-1.38)	0.280995	≥60
ACRBP	Peripheral arterial disease	457	1.03 (0.82-1.30)	0.802359	≥60
ACRBP	Pulmonary embolism	448	1.00 (0.79-1.26)	0.994436	≥60
ACRBP	Subarachnoid hemorrhage	46	0.99 (0.48-2.06)	0.982941	≥60
ACRBP	Thoracic aneurysm	54	0.43 (0.20-0.92)	0.029578	≥60
ACRBP	Transient ischemic attack	291	1.24 (0.95-1.60)	0.110582	≥60
ACRV1	Abdominal aneurysm	42	1.40 (1.07-1.83)	0.0150911	<60
ACRV1	AF	720	1.18 (1.10-1.28)	1.83e-05	<60
ACRV1	Aortic valve stenosis	152	1.22 (1.03-1.44)	0.0247047	<60
ACRV1	Coronary artery disease	1160	1.17 (1.10-1.24)	1.28e-06	<60
ACRV1	Cardiomyopathy	100	0.94 (0.74-1.21)	0.645052	<60
ACRV1	Deep vein thrombosis	143	1.05 (0.86-1.27)	0.643111	<60
ACRV1	HF	392	1.07 (0.95-1.21)	0.251429	<60
ACRV1	Intracerebral hemorrhage	58	0.97 (0.71-1.32)	0.834373	<60
ACRV1	Ischemic stroke	254	1.18 (1.03-1.36)	0.0148525	<60
ACRV1	Peripheral arterial disease	325	1.07 (0.93-1.23)	0.374208	<60
ACRV1	Pulmonary embolism	274	0.98 (0.84-1.13)	0.744705	<60
ACRV1	Subarachnoid hemorrhage	46	1.07 (0.74-1.56)	0.706564	<60
ACRV1	Thoracic aneurysm	31	1.35 (1.00-1.82)	0.053297	<60
ACRV1	Transient ischemic attack	152	1.10 (0.92-1.33)	0.295887	<60
ACRV1	Abdominal aneurysm	151	1.05 (0.90-1.23)	0.505769	≥60
ACRV1	AF	1827	0.98 (0.93-1.04)	0.51747	≥60
ACRV1	Aortic valve stenosis	397	1.07 (0.96-1.20)	0.216808	≥60
ACRV1	Coronary artery disease	1995	1.04 (0.99-1.09)	0.0960424	≥60
ACRV1	Cardiomyopathy	125	0.92 (0.74-1.13)	0.414616	≥60
ACRV1	Deep vein thrombosis	227	1.22 (1.06-1.42)	0.00750026	≥60
ACRV1	HF	909	1.07 (1.00-1.15)	0.0576274	≥60
ACRV1	Intracerebral hemorrhage	108	0.99 (0.78-1.26)	0.94225	≥60
ACRV1	Ischemic stroke	491	1.04 (0.94-1.15)	0.447374	≥60
ACRV1	Peripheral arterial disease	450	1.07 (0.96-1.20)	0.209922	≥60
ACRV1	Pulmonary embolism	434	0.95 (0.85-1.07)	0.401544	≥60
ACRV1	Subarachnoid hemorrhage	47	0.98 (0.63-1.52)	0.923916	≥60
ACRV1	Thoracic aneurysm	51	0.97 (0.71-1.32)	0.838803	≥60
ACRV1	Transient ischemic attack	280	1.02 (0.88-1.17)	0.825264	≥60
ACSL1	Abdominal aneurysm	42	1.35 (0.70-2.58)	0.367035	<60
ACSL1	AF	713	1.01 (0.83-1.23)	0.917053	<60
ACSL1	Aortic valve stenosis	151	1.27 (0.88-1.81)	0.197398	<60
ACSL1	Coronary artery disease	1143	0.92 (0.78-1.08)	0.324116	<60
ACSL1	Cardiomyopathy	99	0.42 (0.21-0.84)	0.0136898	<60
ACSL1	Deep vein thrombosis	141	1.05 (0.68-1.62)	0.820478	<60
ACSL1	HF	389	0.85 (0.63-1.14)	0.277399	<60
ACSL1	Intracerebral hemorrhage	58	0.66 (0.29-1.50)	0.322166	<60
ACSL1	Ischemic stroke	250	1.22 (0.92-1.63)	0.167408	<60
ACSL1	Peripheral arterial disease	322	0.82 (0.59-1.13)	0.225351	<60
ACSL1	Pulmonary embolism	267	0.81 (0.56-1.16)	0.247312	<60
ACSL1	Subarachnoid hemorrhage	46	0.98 (0.45-2.13)	0.952829	<60
ACSL1	Thoracic aneurysm	32	1.69 (0.96-2.95)	0.0672851	<60
ACSL1	Transient ischemic attack	151	0.83 (0.52-1.33)	0.447522	<60
ACSL1	Abdominal aneurysm	149	1.04 (0.66-1.63)	0.865151	≥60
ACSL1	AF	1800	1.04 (0.92-1.17)	0.544835	≥60
ACSL1	Aortic valve stenosis	391	0.97 (0.74-1.27)	0.818024	≥60
ACSL1	Coronary artery disease	1971	0.99 (0.88-1.12)	0.918713	≥60
ACSL1	Cardiomyopathy	123	0.92 (0.56-1.51)	0.735983	≥60
ACSL1	Deep vein thrombosis	227	0.68 (0.45-1.03)	0.0706433	≥60
ACSL1	HF	902	0.95 (0.79-1.14)	0.578175	≥60
ACSL1	Intracerebral hemorrhage	106	1.03 (0.63-1.67)	0.908501	≥60
ACSL1	Ischemic stroke	493	0.90 (0.70-1.16)	0.408515	≥60
ACSL1	Peripheral arterial disease	441	0.85 (0.65-1.12)	0.241443	≥60
ACSL1	Pulmonary embolism	437	0.98 (0.76-1.26)	0.861542	≥60
ACSL1	Subarachnoid hemorrhage	46	0.77 (0.33-1.79)	0.540186	≥60
ACSL1	Thoracic aneurysm	51	0.43 (0.16-1.15)	0.093201	≥60
ACSL1	Transient ischemic attack	274	1.16 (0.88-1.54)	0.279242	≥60
ACTA2	Abdominal aneurysm	45	1.36 (0.84-2.21)	0.20772	<60
ACTA2	AF	826	1.52 (1.37-1.68)	7.75e-16	<60
ACTA2	Aortic valve stenosis	167	1.80 (1.48-2.18)	2.69e-09	<60
ACTA2	Coronary artery disease	1321	1.39 (1.27-1.52)	6.72e-13	<60
ACTA2	Cardiomyopathy	116	1.65 (1.28-2.13)	9.8e-05	<60
ACTA2	Deep vein thrombosis	170	1.52 (1.22-1.90)	0.000200208	<60
ACTA2	HF	439	1.66 (1.46-1.89)	2.43e-14	<60
ACTA2	Intracerebral hemorrhage	67	1.41 (0.95-2.09)	0.0888799	<60
ACTA2	Ischemic stroke	271	1.48 (1.24-1.78)	2.37e-05	<60
ACTA2	Peripheral arterial disease	355	1.65 (1.43-1.90)	6.35e-12	<60
ACTA2	Pulmonary embolism	331	1.42 (1.20-1.69)	4.47e-05	<60
ACTA2	Subarachnoid hemorrhage	50	0.79 (0.43-1.48)	0.470248	<60
ACTA2	Thoracic aneurysm	36	1.76 (1.15-2.69)	0.00967057	<60
ACTA2	Transient ischemic attack	177	1.37 (1.08-1.75)	0.00979975	<60
ACTA2	Abdominal aneurysm	180	1.40 (1.10-1.77)	0.00650027	≥60
ACTA2	AF	2186	1.43 (1.33-1.54)	2.4e-23	≥60
ACTA2	Aortic valve stenosis	475	1.42 (1.22-1.65)	5.68e-06	≥60
ACTA2	Coronary artery disease	2396	1.33 (1.24-1.43)	5.8e-15	≥60
ACTA2	Cardiomyopathy	147	1.66 (1.31-2.10)	2.47e-05	≥60
ACTA2	Deep vein thrombosis	259	1.54 (1.27-1.86)	1.03e-05	≥60
ACTA2	HF	1091	1.60 (1.46-1.74)	3.04e-25	≥60
ACTA2	Intracerebral hemorrhage	129	1.40 (1.04-1.88)	0.0260858	≥60
ACTA2	Ischemic stroke	595	1.43 (1.25-1.63)	1.72e-07	≥60
ACTA2	Peripheral arterial disease	538	1.51 (1.32-1.72)	1.55e-09	≥60
ACTA2	Pulmonary embolism	527	1.44 (1.25-1.67)	4.11e-07	≥60
ACTA2	Subarachnoid hemorrhage	52	1.53 (0.99-2.36)	0.0546393	≥60
ACTA2	Thoracic aneurysm	64	1.58 (1.08-2.32)	0.0196629	≥60
ACTA2	Transient ischemic attack	337	1.33 (1.10-1.60)	0.00330516	≥60
ACTN2	Abdominal aneurysm	42	1.09 (0.69-1.72)	0.70908	<60
ACTN2	AF	713	1.23 (1.11-1.36)	0.000109424	<60
ACTN2	Aortic valve stenosis	151	1.11 (0.87-1.42)	0.394395	<60
ACTN2	Coronary artery disease	1143	1.08 (0.99-1.18)	0.0787344	<60
ACTN2	Cardiomyopathy	99	1.31 (1.01-1.71)	0.0431438	<60
ACTN2	Deep vein thrombosis	141	1.04 (0.80-1.36)	0.749443	<60
ACTN2	HF	389	1.22 (1.06-1.41)	0.00545687	<60
ACTN2	Intracerebral hemorrhage	58	1.06 (0.71-1.57)	0.788769	<60
ACTN2	Ischemic stroke	250	1.13 (0.93-1.36)	0.211306	<60
ACTN2	Peripheral arterial disease	322	1.24 (1.06-1.46)	0.00679779	<60
ACTN2	Pulmonary embolism	267	1.26 (1.07-1.48)	0.00647694	<60
ACTN2	Subarachnoid hemorrhage	46	0.84 (0.50-1.43)	0.522351	<60
ACTN2	Thoracic aneurysm	32	0.90 (0.51-1.59)	0.717903	<60
ACTN2	Transient ischemic attack	151	1.17 (0.93-1.48)	0.183006	<60
ACTN2	Abdominal aneurysm	149	1.12 (0.88-1.43)	0.370138	≥60
ACTN2	AF	1800	1.20 (1.12-1.29)	4.31e-07	≥60
ACTN2	Aortic valve stenosis	391	1.22 (1.05-1.42)	0.011171	≥60
ACTN2	Coronary artery disease	1971	1.17 (1.09-1.25)	7.85e-06	≥60
ACTN2	Cardiomyopathy	123	1.21 (0.92-1.59)	0.16385	≥60
ACTN2	Deep vein thrombosis	227	1.08 (0.87-1.34)	0.477429	≥60
ACTN2	HF	902	1.23 (1.12-1.36)	3.35e-05	≥60
ACTN2	Intracerebral hemorrhage	106	1.31 (0.98-1.74)	0.0640808	≥60
ACTN2	Ischemic stroke	493	1.18 (1.03-1.35)	0.019044	≥60
ACTN2	Peripheral arterial disease	441	1.26 (1.09-1.45)	0.0013166	≥60
ACTN2	Pulmonary embolism	437	1.26 (1.10-1.46)	0.00117075	≥60
ACTN2	Subarachnoid hemorrhage	46	0.81 (0.47-1.39)	0.447033	≥60
ACTN2	Thoracic aneurysm	51	1.13 (0.73-1.74)	0.576638	≥60
ACTN2	Transient ischemic attack	274	1.09 (0.90-1.32)	0.378157	≥60
ACTN4	Abdominal aneurysm	44	0.37 (0.12-1.14)	0.0824227	<60
ACTN4	AF	820	1.17 (0.98-1.39)	0.0889326	<60
ACTN4	Aortic valve stenosis	166	0.89 (0.56-1.42)	0.636639	<60
ACTN4	Coronary artery disease	1311	1.19 (1.04-1.36)	0.0132593	<60
ACTN4	Cardiomyopathy	115	1.06 (0.63-1.78)	0.823489	<60
ACTN4	Deep vein thrombosis	168	0.83 (0.52-1.34)	0.457556	<60
ACTN4	HF	440	1.22 (0.96-1.54)	0.102301	<60
ACTN4	Intracerebral hemorrhage	66	1.10 (0.57-2.13)	0.766986	<60
ACTN4	Ischemic stroke	277	1.06 (0.76-1.47)	0.736272	<60
ACTN4	Peripheral arterial disease	354	1.26 (0.98-1.63)	0.0702696	<60
ACTN4	Pulmonary embolism	326	0.98 (0.71-1.34)	0.885927	<60
ACTN4	Subarachnoid hemorrhage	50	0.84 (0.35-2.03)	0.701386	<60
ACTN4	Thoracic aneurysm	35	1.48 (0.77-2.85)	0.242471	<60
ACTN4	Transient ischemic attack	176	0.92 (0.59-1.43)	0.698267	<60
ACTN4	Abdominal aneurysm	180	1.29 (0.93-1.78)	0.125021	≥60
ACTN4	AF	2177	1.08 (0.97-1.21)	0.157141	≥60
ACTN4	Aortic valve stenosis	478	0.92 (0.71-1.19)	0.504633	≥60
ACTN4	Coronary artery disease	2417	1.16 (1.05-1.28)	0.00334333	≥60
ACTN4	Cardiomyopathy	151	1.12 (0.74-1.70)	0.58038	≥60
ACTN4	Deep vein thrombosis	263	1.24 (0.93-1.64)	0.139513	≥60
ACTN4	HF	1103	1.08 (0.93-1.27)	0.303786	≥60
ACTN4	Intracerebral hemorrhage	130	0.87 (0.52-1.46)	0.593071	≥60
ACTN4	Ischemic stroke	599	1.07 (0.87-1.32)	0.537547	≥60
ACTN4	Peripheral arterial disease	538	0.94 (0.73-1.20)	0.609019	≥60
ACTN4	Pulmonary embolism	529	1.37 (1.14-1.64)	0.000663038	≥60
ACTN4	Subarachnoid hemorrhage	54	1.70 (1.07-2.70)	0.025552	≥60
ACTN4	Thoracic aneurysm	64	0.88 (0.42-1.85)	0.743306	≥60
ACTN4	Transient ischemic attack	343	0.98 (0.73-1.31)	0.867855	≥60
ACVRL1	Abdominal aneurysm	46	7.26 (3.49-15.11)	1.17e-07	<60
ACVRL1	AF	824	2.80 (2.22-3.53)	4.02e-18	<60
ACVRL1	Aortic valve stenosis	170	5.14 (3.33-7.93)	1.51e-13	<60
ACVRL1	Coronary artery disease	1314	2.54 (2.10-3.06)	2.97e-22	<60
ACVRL1	Cardiomyopathy	115	2.17 (1.13-4.19)	0.0204255	<60
ACVRL1	Deep vein thrombosis	170	3.83 (2.34-6.26)	8.35e-08	<60
ACVRL1	HF	448	4.34 (3.28-5.75)	8.42e-25	<60
ACVRL1	Intracerebral hemorrhage	67	2.93 (1.32-6.48)	0.00801195	<60
ACVRL1	Ischemic stroke	275	2.14 (1.41-3.26)	0.000382091	<60
ACVRL1	Peripheral arterial disease	349	4.16 (2.99-5.80)	3.54e-17	<60
ACVRL1	Pulmonary embolism	326	2.38 (1.63-3.48)	7.9e-06	<60
ACVRL1	Subarachnoid hemorrhage	48	1.60 (0.58-4.38)	0.36096	<60
ACVRL1	Thoracic aneurysm	33	0.38 (0.09-1.55)	0.176949	<60
ACVRL1	Transient ischemic attack	180	1.76 (1.03-3.01)	0.0380738	<60
ACVRL1	Abdominal aneurysm	179	2.18 (1.38-3.46)	0.000888248	≥60
ACVRL1	AF	2199	2.04 (1.77-2.35)	3.36e-23	≥60
ACVRL1	Aortic valve stenosis	486	2.53 (1.90-3.36)	1.74e-10	≥60
ACVRL1	Coronary artery disease	2432	1.95 (1.71-2.22)	3.94e-23	≥60
ACVRL1	Cardiomyopathy	152	1.83 (1.07-3.13)	0.0283742	≥60
ACVRL1	Deep vein thrombosis	258	2.44 (1.65-3.61)	8.54e-06	≥60
ACVRL1	HF	1110	3.56 (2.99-4.24)	1.51e-45	≥60
ACVRL1	Intracerebral hemorrhage	133	1.23 (0.66-2.29)	0.524835	≥60
ACVRL1	Ischemic stroke	609	2.12 (1.63-2.76)	2.81e-08	≥60
ACVRL1	Peripheral arterial disease	540	3.01 (2.31-3.92)	2.44e-16	≥60
ACVRL1	Pulmonary embolism	537	2.39 (1.83-3.13)	1.94e-10	≥60
ACVRL1	Subarachnoid hemorrhage	53	0.78 (0.28-2.19)	0.633207	≥60
ACVRL1	Thoracic aneurysm	64	2.36 (1.03-5.37)	0.0415904	≥60
ACVRL1	Transient ischemic attack	346	1.77 (1.23-2.53)	0.00184819	≥60
ACY1	Abdominal aneurysm	46	1.40 (0.95-2.06)	0.0904135	<60
ACY1	AF	856	0.96 (0.88-1.06)	0.43975	<60
ACY1	Aortic valve stenosis	175	1.25 (1.02-1.52)	0.0287504	<60
ACY1	Coronary artery disease	1348	1.18 (1.09-1.26)	1.32e-05	<60
ACY1	Cardiomyopathy	120	0.90 (0.70-1.16)	0.423492	<60
ACY1	Deep vein thrombosis	174	0.88 (0.71-1.09)	0.228701	<60
ACY1	HF	461	1.08 (0.96-1.22)	0.209657	<60
ACY1	Intracerebral hemorrhage	67	1.08 (0.78-1.49)	0.654374	<60
ACY1	Ischemic stroke	283	1.11 (0.94-1.30)	0.215289	<60
ACY1	Peripheral arterial disease	359	1.04 (0.90-1.21)	0.610265	<60
ACY1	Pulmonary embolism	328	0.91 (0.78-1.06)	0.20855	<60
ACY1	Subarachnoid hemorrhage	50	1.23 (0.83-1.81)	0.296497	<60
ACY1	Thoracic aneurysm	34	0.94 (0.58-1.55)	0.818876	<60
ACY1	Transient ischemic attack	184	1.08 (0.88-1.32)	0.455084	<60
ACY1	Abdominal aneurysm	181	0.86 (0.69-1.07)	0.165521	≥60
ACY1	AF	2223	0.93 (0.87-0.99)	0.0213287	≥60
ACY1	Aortic valve stenosis	490	0.97 (0.85-1.11)	0.693132	≥60
ACY1	Coronary artery disease	2439	1.02 (0.96-1.08)	0.462653	≥60
ACY1	Cardiomyopathy	153	0.91 (0.71-1.15)	0.422512	≥60
ACY1	Deep vein thrombosis	266	0.90 (0.75-1.08)	0.273148	≥60
ACY1	HF	1115	0.99 (0.91-1.08)	0.785518	≥60
ACY1	Intracerebral hemorrhage	133	0.74 (0.56-0.96)	0.0261856	≥60
ACY1	Ischemic stroke	609	1.18 (1.05-1.32)	0.00593224	≥60
ACY1	Peripheral arterial disease	546	0.96 (0.85-1.09)	0.56728	≥60
ACY1	Pulmonary embolism	536	0.95 (0.83-1.07)	0.39889	≥60
ACY1	Subarachnoid hemorrhage	54	0.99 (0.66-1.50)	0.967865	≥60
ACY1	Thoracic aneurysm	64	0.82 (0.56-1.22)	0.333861	≥60
ACY1	Transient ischemic attack	348	0.93 (0.79-1.09)	0.388487	≥60
ACY3	Abdominal aneurysm	42	1.04 (0.62-1.77)	0.870814	<60
ACY3	AF	713	1.03 (0.91-1.18)	0.603014	<60
ACY3	Aortic valve stenosis	151	1.19 (0.91-1.55)	0.207509	<60
ACY3	Coronary artery disease	1143	1.19 (1.08-1.32)	0.000383203	<60
ACY3	Cardiomyopathy	99	1.05 (0.75-1.46)	0.787596	<60
ACY3	Deep vein thrombosis	141	1.17 (0.89-1.54)	0.261532	<60
ACY3	HF	389	1.05 (0.89-1.25)	0.554851	<60
ACY3	Intracerebral hemorrhage	58	1.53 (1.03-2.28)	0.033727	<60
ACY3	Ischemic stroke	250	1.24 (1.01-1.52)	0.0400765	<60
ACY3	Peripheral arterial disease	322	1.27 (1.06-1.52)	0.00815802	<60
ACY3	Pulmonary embolism	267	1.04 (0.84-1.27)	0.726199	<60
ACY3	Subarachnoid hemorrhage	46	1.25 (0.78-2.00)	0.362111	<60
ACY3	Thoracic aneurysm	32	1.00 (0.54-1.87)	0.996194	<60
ACY3	Transient ischemic attack	151	1.04 (0.79-1.37)	0.768651	<60
ACY3	Abdominal aneurysm	149	0.93 (0.69-1.25)	0.615569	≥60
ACY3	AF	1800	1.06 (0.98-1.16)	0.151841	≥60
ACY3	Aortic valve stenosis	391	1.08 (0.91-1.30)	0.370202	≥60
ACY3	Coronary artery disease	1971	1.11 (1.03-1.20)	0.0100258	≥60
ACY3	Cardiomyopathy	123	0.74 (0.53-1.04)	0.082471	≥60
ACY3	Deep vein thrombosis	227	0.97 (0.76-1.23)	0.805376	≥60
ACY3	HF	902	1.11 (0.99-1.25)	0.0671859	≥60
ACY3	Intracerebral hemorrhage	106	0.86 (0.60-1.23)	0.405459	≥60
ACY3	Ischemic stroke	493	1.13 (0.97-1.32)	0.121777	≥60
ACY3	Peripheral arterial disease	441	1.27 (1.08-1.48)	0.00321111	≥60
ACY3	Pulmonary embolism	437	0.96 (0.81-1.14)	0.673051	≥60
ACY3	Subarachnoid hemorrhage	46	1.31 (0.81-2.14)	0.270872	≥60
ACY3	Thoracic aneurysm	51	0.75 (0.45-1.28)	0.294079	≥60
ACY3	Transient ischemic attack	274	1.04 (0.84-1.28)	0.74585	≥60
ACYP1	Abdominal aneurysm	41	0.85 (0.53-1.35)	0.492132	<60
ACYP1	AF	740	1.02 (0.91-1.13)	0.754237	<60
ACYP1	Aortic valve stenosis	154	1.15 (0.92-1.45)	0.225283	<60
ACYP1	Coronary artery disease	1156	1.16 (1.06-1.26)	0.000748495	<60
ACYP1	Cardiomyopathy	102	0.93 (0.70-1.25)	0.642699	<60
ACYP1	Deep vein thrombosis	147	1.03 (0.81-1.31)	0.797356	<60
ACYP1	HF	408	1.17 (1.02-1.35)	0.0259915	<60
ACYP1	Intracerebral hemorrhage	58	0.87 (0.59-1.28)	0.476397	<60
ACYP1	Ischemic stroke	257	1.03 (0.86-1.23)	0.737731	<60
ACYP1	Peripheral arterial disease	329	1.08 (0.92-1.26)	0.342714	<60
ACYP1	Pulmonary embolism	275	0.94 (0.79-1.12)	0.490572	<60
ACYP1	Subarachnoid hemorrhage	45	0.84 (0.54-1.30)	0.431203	<60
ACYP1	Thoracic aneurysm	34	0.95 (0.57-1.57)	0.834711	<60
ACYP1	Transient ischemic attack	151	1.10 (0.87-1.39)	0.407694	<60
ACYP1	Abdominal aneurysm	153	0.97 (0.76-1.23)	0.778615	≥60
ACYP1	AF	1840	0.95 (0.89-1.02)	0.142442	≥60
ACYP1	Aortic valve stenosis	402	0.94 (0.81-1.09)	0.427968	≥60
ACYP1	Coronary artery disease	2007	1.01 (0.94-1.08)	0.850034	≥60
ACYP1	Cardiomyopathy	125	0.73 (0.56-0.96)	0.0240594	≥60
ACYP1	Deep vein thrombosis	226	0.88 (0.72-1.08)	0.215515	≥60
ACYP1	HF	923	1.00 (0.90-1.10)	0.936144	≥60
ACYP1	Intracerebral hemorrhage	109	0.89 (0.67-1.18)	0.420037	≥60
ACYP1	Ischemic stroke	494	1.10 (0.97-1.26)	0.142323	≥60
ACYP1	Peripheral arterial disease	451	1.01 (0.88-1.16)	0.873826	≥60
ACYP1	Pulmonary embolism	432	1.04 (0.91-1.20)	0.550731	≥60
ACYP1	Subarachnoid hemorrhage	45	0.76 (0.49-1.18)	0.224673	≥60
ACYP1	Thoracic aneurysm	49	0.91 (0.59-1.39)	0.660465	≥60
ACYP1	Transient ischemic attack	285	1.13 (0.95-1.35)	0.163187	≥60
ADA	Abdominal aneurysm	46	0.77 (0.36-1.63)	0.491025	<60
ADA	AF	861	1.15 (0.97-1.35)	0.0988643	<60
ADA	Aortic valve stenosis	173	1.47 (1.05-2.07)	0.0264576	<60
ADA	Coronary artery disease	1367	1.30 (1.15-1.48)	3.86e-05	<60
ADA	Cardiomyopathy	120	1.43 (0.95-2.16)	0.0880613	<60
ADA	Deep vein thrombosis	174	0.90 (0.62-1.31)	0.576151	<60
ADA	HF	460	1.31 (1.06-1.62)	0.0143904	<60
ADA	Intracerebral hemorrhage	67	1.16 (0.64-2.09)	0.622841	<60
ADA	Ischemic stroke	285	1.27 (0.96-1.67)	0.0951823	<60
ADA	Peripheral arterial disease	369	1.18 (0.92-1.50)	0.195449	<60
ADA	Pulmonary embolism	337	1.04 (0.79-1.35)	0.796384	<60
ADA	Subarachnoid hemorrhage	51	0.98 (0.50-1.94)	0.95635	<60
ADA	Thoracic aneurysm	34	1.00 (0.42-2.37)	0.999282	<60
ADA	Transient ischemic attack	186	1.31 (0.93-1.84)	0.118045	<60
ADA	Abdominal aneurysm	184	0.94 (0.65-1.35)	0.737071	≥60
ADA	AF	2250	0.96 (0.87-1.07)	0.510897	≥60
ADA	Aortic valve stenosis	491	0.99 (0.78-1.24)	0.905785	≥60
ADA	Coronary artery disease	2469	0.98 (0.88-1.08)	0.672648	≥60
ADA	Cardiomyopathy	155	0.78 (0.51-1.20)	0.259309	≥60
ADA	Deep vein thrombosis	266	1.35 (1.01-1.80)	0.0461049	≥60
ADA	HF	1133	0.96 (0.82-1.11)	0.572144	≥60
ADA	Intracerebral hemorrhage	134	0.96 (0.62-1.50)	0.860596	≥60
ADA	Ischemic stroke	618	1.31 (1.08-1.59)	0.00532342	≥60
ADA	Peripheral arterial disease	551	1.21 (0.98-1.48)	0.0705789	≥60
ADA	Pulmonary embolism	543	1.03 (0.83-1.28)	0.762593	≥60
ADA	Subarachnoid hemorrhage	56	0.79 (0.39-1.62)	0.520851	≥60
ADA	Thoracic aneurysm	66	0.86 (0.45-1.63)	0.637314	≥60
ADA	Transient ischemic attack	351	1.00 (0.77-1.32)	0.981583	≥60
ADA2	Abdominal aneurysm	47	2.05 (1.16-3.63)	0.0133935	<60
ADA2	AF	853	1.58 (1.38-1.81)	8.36e-11	<60
ADA2	Aortic valve stenosis	175	1.35 (0.99-1.84)	0.0563184	<60
ADA2	Coronary artery disease	1349	1.59 (1.42-1.77)	1.58e-16	<60
ADA2	Cardiomyopathy	117	1.38 (0.94-2.01)	0.0996353	<60
ADA2	Deep vein thrombosis	176	1.11 (0.81-1.53)	0.508419	<60
ADA2	HF	457	2.01 (1.69-2.40)	6.29e-15	<60
ADA2	Intracerebral hemorrhage	67	1.12 (0.67-1.86)	0.667467	<60
ADA2	Ischemic stroke	279	1.42 (1.11-1.82)	0.00471038	<60
ADA2	Peripheral arterial disease	365	1.74 (1.41-2.15)	2.29e-07	<60
ADA2	Pulmonary embolism	328	1.18 (0.94-1.49)	0.149883	<60
ADA2	Subarachnoid hemorrhage	51	0.95 (0.52-1.73)	0.860741	<60
ADA2	Thoracic aneurysm	35	1.04 (0.50-2.16)	0.913781	<60
ADA2	Transient ischemic attack	184	1.43 (1.05-1.93)	0.0213132	<60
ADA2	Abdominal aneurysm	176	1.78 (1.33-2.38)	9.87e-05	≥60
ADA2	AF	2196	1.43 (1.31-1.55)	9.6e-17	≥60
ADA2	Aortic valve stenosis	483	1.66 (1.39-1.97)	1.4e-08	≥60
ADA2	Coronary artery disease	2433	1.37 (1.26-1.48)	1.31e-14	≥60
ADA2	Cardiomyopathy	151	1.24 (0.89-1.72)	0.207172	≥60
ADA2	Deep vein thrombosis	262	1.41 (1.11-1.80)	0.00524	≥60
ADA2	HF	1108	1.70 (1.51-1.90)	1.52e-19	≥60
ADA2	Intracerebral hemorrhage	136	1.04 (0.73-1.49)	0.827621	≥60
ADA2	Ischemic stroke	610	1.75 (1.50-2.05)	1.38e-12	≥60
ADA2	Peripheral arterial disease	534	1.59 (1.34-1.88)	1.21e-07	≥60
ADA2	Pulmonary embolism	531	1.12 (0.94-1.33)	0.223803	≥60
ADA2	Subarachnoid hemorrhage	55	1.02 (0.58-1.80)	0.942522	≥60
ADA2	Thoracic aneurysm	62	1.29 (0.77-2.16)	0.338177	≥60
ADA2	Transient ischemic attack	343	1.22 (0.98-1.52)	0.0688954	≥60
ADAM12	Abdominal aneurysm	42	1.89 (1.17-3.07)	0.00950364	<60
ADAM12	AF	720	1.30 (1.10-1.55)	0.00255033	<60
ADAM12	Aortic valve stenosis	152	1.64 (1.24-2.16)	0.000442978	<60
ADAM12	Coronary artery disease	1160	1.25 (1.08-1.43)	0.00221956	<60
ADAM12	Cardiomyopathy	100	0.93 (0.52-1.66)	0.809928	<60
ADAM12	Deep vein thrombosis	143	1.35 (0.95-1.91)	0.0934226	<60
ADAM12	HF	392	1.56 (1.30-1.86)	1.37e-06	<60
ADAM12	Intracerebral hemorrhage	58	1.06 (0.51-2.20)	0.882948	<60
ADAM12	Ischemic stroke	254	1.25 (0.93-1.68)	0.133472	<60
ADAM12	Peripheral arterial disease	325	1.35 (1.08-1.68)	0.00744719	<60
ADAM12	Pulmonary embolism	274	1.39 (1.08-1.78)	0.00972817	<60
ADAM12	Subarachnoid hemorrhage	46	1.17 (0.55-2.51)	0.680141	<60
ADAM12	Thoracic aneurysm	31	1.69 (0.90-3.19)	0.104481	<60
ADAM12	Transient ischemic attack	152	1.14 (0.75-1.74)	0.544918	<60
ADAM12	Abdominal aneurysm	151	1.68 (1.07-2.65)	0.0245541	≥60
ADAM12	AF	1827	1.47 (1.29-1.68)	1.29e-08	≥60
ADAM12	Aortic valve stenosis	397	1.47 (1.10-1.96)	0.00864559	≥60
ADAM12	Coronary artery disease	1995	1.40 (1.23-1.59)	2.29e-07	≥60
ADAM12	Cardiomyopathy	125	1.08 (0.63-1.86)	0.782622	≥60
ADAM12	Deep vein thrombosis	227	1.90 (1.35-2.68)	0.000242731	≥60
ADAM12	HF	909	1.72 (1.43-2.06)	7.99e-09	≥60
ADAM12	Intracerebral hemorrhage	108	1.71 (1.00-2.91)	0.0484194	≥60
ADAM12	Ischemic stroke	491	1.50 (1.16-1.95)	0.002004	≥60
ADAM12	Peripheral arterial disease	450	1.69 (1.30-2.19)	9.54e-05	≥60
ADAM12	Pulmonary embolism	434	1.63 (1.25-2.12)	0.000303785	≥60
ADAM12	Subarachnoid hemorrhage	47	2.04 (0.96-4.35)	0.0648098	≥60
ADAM12	Thoracic aneurysm	51	0.84 (0.35-2.06)	0.706782	≥60
ADAM12	Transient ischemic attack	280	1.00 (0.70-1.45)	0.98706	≥60
ADAM15	Abdominal aneurysm	45	1.04 (0.44-2.42)	0.934029	<60
ADAM15	AF	826	1.39 (1.14-1.69)	0.00108138	<60
ADAM15	Aortic valve stenosis	167	0.93 (0.59-1.44)	0.732598	<60
ADAM15	Coronary artery disease	1321	1.17 (1.00-1.37)	0.050933	<60
ADAM15	Cardiomyopathy	116	1.35 (0.79-2.30)	0.269596	<60
ADAM15	Deep vein thrombosis	170	1.04 (0.67-1.61)	0.873677	<60
ADAM15	HF	439	1.12 (0.85-1.46)	0.430688	<60
ADAM15	Intracerebral hemorrhage	67	1.34 (0.67-2.66)	0.40891	<60
ADAM15	Ischemic stroke	271	1.15 (0.81-1.63)	0.42943	<60
ADAM15	Peripheral arterial disease	355	1.33 (0.98-1.80)	0.0659912	<60
ADAM15	Pulmonary embolism	331	1.20 (0.88-1.64)	0.257384	<60
ADAM15	Subarachnoid hemorrhage	50	1.06 (0.47-2.36)	0.889195	<60
ADAM15	Thoracic aneurysm	36	0.70 (0.27-1.82)	0.460695	<60
ADAM15	Transient ischemic attack	177	0.89 (0.58-1.37)	0.588869	<60
ADAM15	Abdominal aneurysm	180	0.61 (0.40-0.94)	0.0265811	≥60
ADAM15	AF	2186	1.32 (1.17-1.49)	9.63e-06	≥60
ADAM15	Aortic valve stenosis	475	1.21 (0.93-1.57)	0.16269	≥60
ADAM15	Coronary artery disease	2396	1.05 (0.93-1.18)	0.430866	≥60
ADAM15	Cardiomyopathy	147	0.96 (0.60-1.55)	0.87254	≥60
ADAM15	Deep vein thrombosis	259	1.25 (0.87-1.78)	0.225937	≥60
ADAM15	HF	1091	1.43 (1.21-1.70)	4.33e-05	≥60
ADAM15	Intracerebral hemorrhage	129	0.98 (0.59-1.64)	0.938019	≥60
ADAM15	Ischemic stroke	595	1.46 (1.15-1.84)	0.0016594	≥60
ADAM15	Peripheral arterial disease	538	0.99 (0.78-1.28)	0.968547	≥60
ADAM15	Pulmonary embolism	527	1.17 (0.91-1.50)	0.222946	≥60
ADAM15	Subarachnoid hemorrhage	52	1.55 (0.69-3.45)	0.287486	≥60
ADAM15	Thoracic aneurysm	64	1.00 (0.49-2.07)	0.995026	≥60
ADAM15	Transient ischemic attack	337	1.20 (0.87-1.64)	0.26336	≥60
ADAM22	Abdominal aneurysm	46	1.45 (0.69-3.06)	0.329229	<60
ADAM22	AF	825	0.84 (0.70-1.01)	0.0578109	<60
ADAM22	Aortic valve stenosis	170	1.19 (0.81-1.77)	0.374105	<60
ADAM22	Coronary artery disease	1316	1.19 (1.04-1.37)	0.0145132	<60
ADAM22	Cardiomyopathy	115	0.72 (0.45-1.16)	0.173635	<60
ADAM22	Deep vein thrombosis	170	1.47 (0.99-2.17)	0.0571632	<60
ADAM22	HF	448	1.02 (0.80-1.29)	0.897168	<60
ADAM22	Intracerebral hemorrhage	67	1.48 (0.80-2.72)	0.21271	<60
ADAM22	Ischemic stroke	277	0.73 (0.54-0.98)	0.0395079	<60
ADAM22	Peripheral arterial disease	349	0.80 (0.61-1.05)	0.113789	<60
ADAM22	Pulmonary embolism	326	1.29 (0.97-1.71)	0.0776144	<60
ADAM22	Subarachnoid hemorrhage	48	1.18 (0.57-2.47)	0.651431	<60
ADAM22	Thoracic aneurysm	33	0.89 (0.36-2.19)	0.798616	<60
ADAM22	Transient ischemic attack	181	0.84 (0.58-1.24)	0.382666	<60
ADAM22	Abdominal aneurysm	179	1.39 (0.96-2.01)	0.0787034	≥60
ADAM22	AF	2201	0.93 (0.84-1.04)	0.209753	≥60
ADAM22	Aortic valve stenosis	487	1.07 (0.85-1.35)	0.54789	≥60
ADAM22	Coronary artery disease	2435	1.09 (0.98-1.21)	0.100945	≥60
ADAM22	Cardiomyopathy	152	0.71 (0.47-1.06)	0.0969679	≥60
ADAM22	Deep vein thrombosis	259	1.46 (1.06-1.99)	0.0189453	≥60
ADAM22	HF	1111	1.06 (0.91-1.23)	0.467505	≥60
ADAM22	Intracerebral hemorrhage	133	0.70 (0.45-1.09)	0.113194	≥60
ADAM22	Ischemic stroke	610	1.21 (0.99-1.49)	0.0640648	≥60
ADAM22	Peripheral arterial disease	540	1.02 (0.83-1.27)	0.826342	≥60
ADAM22	Pulmonary embolism	538	1.42 (1.14-1.76)	0.00152547	≥60
ADAM22	Subarachnoid hemorrhage	53	0.89 (0.44-1.80)	0.745292	≥60
ADAM22	Thoracic aneurysm	64	1.56 (0.83-2.95)	0.168875	≥60
ADAM22	Transient ischemic attack	348	1.38 (1.05-1.81)	0.019068	≥60
ADAM23	Abdominal aneurysm	46	2.25 (0.99-5.14)	0.0540698	<60
ADAM23	AF	861	1.20 (1.00-1.43)	0.0439228	<60
ADAM23	Aortic valve stenosis	173	1.46 (0.97-2.19)	0.0697051	<60
ADAM23	Coronary artery disease	1367	1.06 (0.93-1.22)	0.384134	<60
ADAM23	Cardiomyopathy	120	1.18 (0.73-1.90)	0.496287	<60
ADAM23	Deep vein thrombosis	174	0.81 (0.57-1.15)	0.228856	<60
ADAM23	HF	460	1.21 (0.95-1.55)	0.118726	<60
ADAM23	Intracerebral hemorrhage	67	1.78 (0.91-3.46)	0.0917863	<60
ADAM23	Ischemic stroke	285	1.03 (0.76-1.39)	0.850976	<60
ADAM23	Peripheral arterial disease	369	1.37 (1.04-1.81)	0.0257463	<60
ADAM23	Pulmonary embolism	337	1.18 (0.89-1.56)	0.252627	<60
ADAM23	Subarachnoid hemorrhage	51	1.66 (0.78-3.56)	0.191178	<60
ADAM23	Thoracic aneurysm	34	0.67 (0.32-1.38)	0.275493	<60
ADAM23	Transient ischemic attack	186	0.95 (0.66-1.37)	0.799292	<60
ADAM23	Abdominal aneurysm	184	1.06 (0.73-1.56)	0.755103	≥60
ADAM23	AF	2250	1.06 (0.96-1.19)	0.259885	≥60
ADAM23	Aortic valve stenosis	491	1.00 (0.79-1.25)	0.97065	≥60
ADAM23	Coronary artery disease	2469	1.09 (0.99-1.21)	0.0886261	≥60
ADAM23	Cardiomyopathy	155	1.51 (0.98-2.34)	0.0626372	≥60
ADAM23	Deep vein thrombosis	266	1.23 (0.89-1.70)	0.203665	≥60
ADAM23	HF	1133	1.19 (1.02-1.39)	0.0312649	≥60
ADAM23	Intracerebral hemorrhage	134	0.76 (0.51-1.12)	0.162617	≥60
ADAM23	Ischemic stroke	618	1.10 (0.90-1.35)	0.355647	≥60
ADAM23	Peripheral arterial disease	551	1.18 (0.94-1.48)	0.144422	≥60
ADAM23	Pulmonary embolism	543	1.00 (0.80-1.24)	0.985464	≥60
ADAM23	Subarachnoid hemorrhage	56	1.18 (0.59-2.39)	0.640745	≥60
ADAM23	Thoracic aneurysm	66	0.97 (0.52-1.80)	0.912834	≥60
ADAM23	Transient ischemic attack	351	0.97 (0.74-1.27)	0.841841	≥60
ADAM8	Abdominal aneurysm	45	1.25 (0.50-3.11)	0.635612	<60
ADAM8	AF	855	1.21 (0.98-1.50)	0.0752447	<60
ADAM8	Aortic valve stenosis	171	1.80 (1.16-2.80)	0.00863397	<60
ADAM8	Coronary artery disease	1343	1.39 (1.18-1.64)	6.75e-05	<60
ADAM8	Cardiomyopathy	117	1.80 (1.05-3.06)	0.0318664	<60
ADAM8	Deep vein thrombosis	175	1.71 (1.09-2.68)	0.0193415	<60
ADAM8	HF	456	1.64 (1.25-2.15)	0.000388753	<60
ADAM8	Intracerebral hemorrhage	69	1.57 (0.77-3.19)	0.212119	<60
ADAM8	Ischemic stroke	282	1.11 (0.77-1.60)	0.582231	<60
ADAM8	Peripheral arterial disease	363	1.61 (1.18-2.20)	0.00263453	<60
ADAM8	Pulmonary embolism	335	1.55 (1.12-2.15)	0.00829924	<60
ADAM8	Subarachnoid hemorrhage	52	0.73 (0.32-1.65)	0.445631	<60
ADAM8	Thoracic aneurysm	35	0.53 (0.24-1.16)	0.112548	<60
ADAM8	Transient ischemic attack	183	0.64 (0.41-1.00)	0.0483485	<60
ADAM8	Abdominal aneurysm	176	2.19 (1.46-3.26)	0.00012705	≥60
ADAM8	AF	2237	1.27 (1.11-1.44)	0.00032952	≥60
ADAM8	Aortic valve stenosis	494	1.16 (0.88-1.53)	0.286937	≥60
ADAM8	Coronary artery disease	2466	1.30 (1.15-1.47)	1.96e-05	≥60
ADAM8	Cardiomyopathy	150	0.73 (0.46-1.16)	0.184911	≥60
ADAM8	Deep vein thrombosis	265	1.70 (1.19-2.43)	0.00387498	≥60
ADAM8	HF	1128	1.84 (1.55-2.18)	3.15e-12	≥60
ADAM8	Intracerebral hemorrhage	134	1.09 (0.64-1.85)	0.758391	≥60
ADAM8	Ischemic stroke	619	1.91 (1.51-2.41)	4.86e-08	≥60
ADAM8	Peripheral arterial disease	549	1.46 (1.12-1.89)	0.00458069	≥60
ADAM8	Pulmonary embolism	543	1.39 (1.07-1.81)	0.0125055	≥60
ADAM8	Subarachnoid hemorrhage	55	2.11 (0.97-4.61)	0.0604487	≥60
ADAM8	Thoracic aneurysm	65	0.88 (0.42-1.83)	0.730493	≥60
ADAM8	Transient ischemic attack	349	0.96 (0.70-1.33)	0.824765	≥60
ADAM9	Abdominal aneurysm	42	2.52 (1.14-5.55)	0.0221927	<60
ADAM9	AF	739	2.02 (1.65-2.48)	9.05e-12	<60
ADAM9	Aortic valve stenosis	154	2.50 (1.70-3.68)	3.37e-06	<60
ADAM9	Coronary artery disease	1180	1.58 (1.32-1.88)	3.27e-07	<60
ADAM9	Cardiomyopathy	102	1.10 (0.58-2.08)	0.763914	<60
ADAM9	Deep vein thrombosis	149	2.56 (1.76-3.73)	9.49e-07	<60
ADAM9	HF	406	2.09 (1.60-2.72)	5.56e-08	<60
ADAM9	Intracerebral hemorrhage	60	1.98 (0.97-4.07)	0.0619034	<60
ADAM9	Ischemic stroke	259	1.51 (1.04-2.20)	0.031683	<60
ADAM9	Peripheral arterial disease	328	2.36 (1.80-3.11)	7.94e-10	<60
ADAM9	Pulmonary embolism	284	1.54 (1.08-2.19)	0.017598	<60
ADAM9	Subarachnoid hemorrhage	48	1.85 (0.82-4.17)	0.135376	<60
ADAM9	Thoracic aneurysm	33	1.09 (0.35-3.38)	0.887842	<60
ADAM9	Transient ischemic attack	155	1.21 (0.72-2.01)	0.47168	<60
ADAM9	Abdominal aneurysm	153	1.36 (0.82-2.28)	0.237138	≥60
ADAM9	AF	1882	1.47 (1.27-1.70)	1.5e-07	≥60
ADAM9	Aortic valve stenosis	408	1.47 (1.08-2.00)	0.0141396	≥60
ADAM9	Coronary artery disease	2056	1.42 (1.23-1.63)	8.58e-07	≥60
ADAM9	Cardiomyopathy	129	1.21 (0.69-2.12)	0.516739	≥60
ADAM9	Deep vein thrombosis	229	1.85 (1.25-2.76)	0.00235443	≥60
ADAM9	HF	940	2.04 (1.68-2.47)	4.05e-13	≥60
ADAM9	Intracerebral hemorrhage	111	1.50 (0.83-2.73)	0.179594	≥60
ADAM9	Ischemic stroke	510	1.65 (1.26-2.17)	0.000311809	≥60
ADAM9	Peripheral arterial disease	457	1.77 (1.33-2.35)	8.81e-05	≥60
ADAM9	Pulmonary embolism	446	1.25 (0.93-1.69)	0.13907	≥60
ADAM9	Subarachnoid hemorrhage	46	1.29 (0.50-3.32)	0.599289	≥60
ADAM9	Thoracic aneurysm	52	1.92 (0.81-4.56)	0.140528	≥60
ADAM9	Transient ischemic attack	293	1.48 (1.03-2.12)	0.0359244	≥60
ADAMTS1	Abdominal aneurysm	42	1.95 (1.04-3.67)	0.038278	<60
ADAMTS1	AF	720	1.24 (1.00-1.52)	0.0470989	<60
ADAMTS1	Aortic valve stenosis	152	1.57 (1.06-2.31)	0.0227932	<60
ADAMTS1	Coronary artery disease	1160	1.15 (0.97-1.36)	0.104155	<60
ADAMTS1	Cardiomyopathy	100	1.11 (0.62-1.99)	0.722606	<60
ADAMTS1	Deep vein thrombosis	143	1.86 (1.33-2.61)	0.000277766	<60
ADAMTS1	HF	392	1.60 (1.26-2.02)	9.12e-05	<60
ADAMTS1	Intracerebral hemorrhage	58	0.86 (0.37-1.97)	0.715004	<60
ADAMTS1	Ischemic stroke	254	1.02 (0.70-1.48)	0.934416	<60
ADAMTS1	Peripheral arterial disease	325	1.53 (1.19-1.98)	0.00109345	<60
ADAMTS1	Pulmonary embolism	274	1.42 (1.04-1.94)	0.0290056	<60
ADAMTS1	Subarachnoid hemorrhage	46	1.23 (0.54-2.79)	0.628849	<60
ADAMTS1	Thoracic aneurysm	31	2.09 (1.15-3.80)	0.0153897	<60
ADAMTS1	Transient ischemic attack	152	1.03 (0.63-1.67)	0.908094	<60
ADAMTS1	Abdominal aneurysm	151	1.59 (1.06-2.40)	0.0258949	≥60
ADAMTS1	AF	1827	1.11 (0.96-1.28)	0.144958	≥60
ADAMTS1	Aortic valve stenosis	397	1.36 (1.02-1.80)	0.035403	≥60
ADAMTS1	Coronary artery disease	1995	1.19 (1.04-1.35)	0.0114972	≥60
ADAMTS1	Cardiomyopathy	125	0.78 (0.43-1.41)	0.409341	≥60
ADAMTS1	Deep vein thrombosis	227	1.27 (0.87-1.86)	0.22242	≥60
ADAMTS1	HF	909	1.22 (1.00-1.49)	0.0473115	≥60
ADAMTS1	Intracerebral hemorrhage	108	1.09 (0.61-1.96)	0.769395	≥60
ADAMTS1	Ischemic stroke	491	1.20 (0.92-1.57)	0.174245	≥60
ADAMTS1	Peripheral arterial disease	450	1.39 (1.07-1.80)	0.0141131	≥60
ADAMTS1	Pulmonary embolism	434	1.30 (0.99-1.71)	0.0594262	≥60
ADAMTS1	Subarachnoid hemorrhage	47	0.55 (0.20-1.49)	0.237119	≥60
ADAMTS1	Thoracic aneurysm	51	0.73 (0.29-1.86)	0.512529	≥60
ADAMTS1	Transient ischemic attack	280	1.02 (0.70-1.47)	0.935127	≥60
ADAMTS13	Abdominal aneurysm	48	0.33 (0.12-0.93)	0.0352806	<60
ADAMTS13	AF	872	0.85 (0.66-1.10)	0.212842	<60
ADAMTS13	Aortic valve stenosis	178	0.40 (0.23-0.69)	0.00106676	<60
ADAMTS13	Coronary artery disease	1365	0.65 (0.53-0.80)	4.25e-05	<60
ADAMTS13	Cardiomyopathy	119	0.72 (0.36-1.44)	0.350698	<60
ADAMTS13	Deep vein thrombosis	177	0.37 (0.21-0.64)	0.00036713	<60
ADAMTS13	HF	464	0.49 (0.35-0.68)	3.07e-05	<60
ADAMTS13	Intracerebral hemorrhage	67	0.37 (0.15-0.92)	0.031207	<60
ADAMTS13	Ischemic stroke	287	0.42 (0.27-0.65)	8.93e-05	<60
ADAMTS13	Peripheral arterial disease	369	0.46 (0.31-0.67)	7.11e-05	<60
ADAMTS13	Pulmonary embolism	336	0.50 (0.33-0.75)	0.000744042	<60
ADAMTS13	Subarachnoid hemorrhage	52	0.41 (0.15-1.14)	0.0871688	<60
ADAMTS13	Thoracic aneurysm	34	1.42 (0.37-5.48)	0.606814	<60
ADAMTS13	Transient ischemic attack	187	0.97 (0.55-1.69)	0.900951	<60
ADAMTS13	Abdominal aneurysm	184	0.58 (0.34-0.99)	0.044898	≥60
ADAMTS13	AF	2247	0.68 (0.58-0.79)	6.96e-07	≥60
ADAMTS13	Aortic valve stenosis	498	0.78 (0.56-1.08)	0.131989	≥60
ADAMTS13	Coronary artery disease	2470	0.70 (0.61-0.82)	3.23e-06	≥60
ADAMTS13	Cardiomyopathy	152	0.76 (0.42-1.38)	0.361251	≥60
ADAMTS13	Deep vein thrombosis	266	0.51 (0.33-0.79)	0.00261723	≥60
ADAMTS13	HF	1129	0.58 (0.47-0.72)	6.42e-07	≥60
ADAMTS13	Intracerebral hemorrhage	134	0.28 (0.16-0.50)	1.5e-05	≥60
ADAMTS13	Ischemic stroke	615	0.75 (0.56-1.01)	0.0611763	≥60
ADAMTS13	Peripheral arterial disease	552	0.51 (0.38-0.70)	1.82e-05	≥60
ADAMTS13	Pulmonary embolism	538	0.65 (0.47-0.88)	0.0061455	≥60
ADAMTS13	Subarachnoid hemorrhage	56	0.44 (0.17-1.13)	0.08801	≥60
ADAMTS13	Thoracic aneurysm	65	0.70 (0.28-1.74)	0.44488	≥60
ADAMTS13	Transient ischemic attack	351	0.64 (0.44-0.95)	0.0268098	≥60
ADAMTS15	Abdominal aneurysm	45	1.74 (0.90-3.36)	0.102172	<60
ADAMTS15	AF	833	1.11 (0.96-1.29)	0.151332	<60
ADAMTS15	Aortic valve stenosis	171	1.53 (1.09-2.13)	0.0128692	<60
ADAMTS15	Coronary artery disease	1334	1.26 (1.12-1.42)	9.95e-05	<60
ADAMTS15	Cardiomyopathy	116	1.26 (0.85-1.86)	0.256558	<60
ADAMTS15	Deep vein thrombosis	170	1.65 (1.18-2.31)	0.00332987	<60
ADAMTS15	HF	447	1.31 (1.07-1.60)	0.00842904	<60
ADAMTS15	Intracerebral hemorrhage	67	1.58 (0.93-2.71)	0.0922993	<60
ADAMTS15	Ischemic stroke	280	1.17 (0.91-1.49)	0.225801	<60
ADAMTS15	Peripheral arterial disease	360	1.12 (0.90-1.40)	0.294401	<60
ADAMTS15	Pulmonary embolism	330	1.14 (0.91-1.43)	0.263946	<60
ADAMTS15	Subarachnoid hemorrhage	50	1.00 (0.56-1.77)	0.986579	<60
ADAMTS15	Thoracic aneurysm	35	0.85 (0.43-1.68)	0.64415	<60
ADAMTS15	Transient ischemic attack	179	0.98 (0.73-1.32)	0.879323	<60
ADAMTS15	Abdominal aneurysm	183	1.63 (1.18-2.26)	0.00288644	≥60
ADAMTS15	AF	2224	1.09 (0.99-1.19)	0.0719068	≥60
ADAMTS15	Aortic valve stenosis	485	1.47 (1.20-1.79)	0.000142551	≥60
ADAMTS15	Coronary artery disease	2427	1.24 (1.14-1.36)	1.14e-06	≥60
ADAMTS15	Cardiomyopathy	152	1.12 (0.79-1.58)	0.516944	≥60
ADAMTS15	Deep vein thrombosis	266	1.23 (0.95-1.60)	0.121676	≥60
ADAMTS15	HF	1106	1.29 (1.14-1.47)	8.98e-05	≥60
ADAMTS15	Intracerebral hemorrhage	133	0.93 (0.65-1.32)	0.665211	≥60
ADAMTS15	Ischemic stroke	610	1.27 (1.07-1.52)	0.00703322	≥60
ADAMTS15	Peripheral arterial disease	541	1.30 (1.08-1.57)	0.00561646	≥60
ADAMTS15	Pulmonary embolism	531	1.28 (1.07-1.55)	0.00867774	≥60
ADAMTS15	Subarachnoid hemorrhage	56	1.08 (0.61-1.90)	0.788048	≥60
ADAMTS15	Thoracic aneurysm	64	1.17 (0.68-2.03)	0.5633	≥60
ADAMTS15	Transient ischemic attack	349	1.11 (0.89-1.40)	0.360448	≥60
ADAMTS16	Abdominal aneurysm	45	1.58 (1.03-2.43)	0.0346877	<60
ADAMTS16	AF	826	1.25 (1.08-1.45)	0.00270817	<60
ADAMTS16	Aortic valve stenosis	167	1.37 (1.03-1.81)	0.0286105	<60
ADAMTS16	Coronary artery disease	1321	1.32 (1.19-1.47)	1.84e-07	<60
ADAMTS16	Cardiomyopathy	116	1.15 (0.75-1.77)	0.524607	<60
ADAMTS16	Deep vein thrombosis	170	0.86 (0.55-1.34)	0.50427	<60
ADAMTS16	HF	439	1.28 (1.06-1.56)	0.0117759	<60
ADAMTS16	Intracerebral hemorrhage	67	1.01 (0.54-1.89)	0.969289	<60
ADAMTS16	Ischemic stroke	271	0.88 (0.62-1.24)	0.452456	<60
ADAMTS16	Peripheral arterial disease	355	1.27 (1.02-1.59)	0.0337956	<60
ADAMTS16	Pulmonary embolism	331	1.31 (1.04-1.65)	0.0199551	<60
ADAMTS16	Subarachnoid hemorrhage	50	0.88 (0.40-1.97)	0.759796	<60
ADAMTS16	Thoracic aneurysm	36	1.25 (0.63-2.46)	0.52413	<60
ADAMTS16	Transient ischemic attack	177	1.35 (1.02-1.79)	0.0390376	<60
ADAMTS16	Abdominal aneurysm	180	1.45 (1.01-2.08)	0.0458345	≥60
ADAMTS16	AF	2186	1.13 (1.00-1.27)	0.0480667	≥60
ADAMTS16	Aortic valve stenosis	475	1.25 (0.99-1.59)	0.057417	≥60
ADAMTS16	Coronary artery disease	2396	1.15 (1.03-1.28)	0.0163547	≥60
ADAMTS16	Cardiomyopathy	147	1.13 (0.72-1.77)	0.603963	≥60
ADAMTS16	Deep vein thrombosis	259	1.21 (0.87-1.66)	0.253201	≥60
ADAMTS16	HF	1091	1.30 (1.12-1.50)	0.000588728	≥60
ADAMTS16	Intracerebral hemorrhage	129	1.13 (0.69-1.85)	0.614552	≥60
ADAMTS16	Ischemic stroke	595	1.36 (1.12-1.65)	0.00199951	≥60
ADAMTS16	Peripheral arterial disease	538	1.28 (1.03-1.59)	0.023881	≥60
ADAMTS16	Pulmonary embolism	527	1.25 (1.01-1.56)	0.043888	≥60
ADAMTS16	Subarachnoid hemorrhage	52	0.63 (0.24-1.63)	0.342601	≥60
ADAMTS16	Thoracic aneurysm	64	0.71 (0.31-1.64)	0.425183	≥60
ADAMTS16	Transient ischemic attack	337	1.08 (0.80-1.47)	0.613788	≥60
ADAMTS4	Abdominal aneurysm	42	1.84 (1.03-3.30)	0.0393898	<60
ADAMTS4	AF	720	1.33 (1.11-1.58)	0.00162171	<60
ADAMTS4	Aortic valve stenosis	152	1.64 (1.18-2.28)	0.00343088	<60
ADAMTS4	Coronary artery disease	1160	1.35 (1.18-1.55)	1.81e-05	<60
ADAMTS4	Cardiomyopathy	100	0.98 (0.58-1.64)	0.927729	<60
ADAMTS4	Deep vein thrombosis	143	1.66 (1.17-2.35)	0.004369	<60
ADAMTS4	HF	392	1.78 (1.46-2.17)	1.24e-08	<60
ADAMTS4	Intracerebral hemorrhage	58	1.28 (0.68-2.39)	0.446419	<60
ADAMTS4	Ischemic stroke	254	1.38 (1.03-1.85)	0.0302488	<60
ADAMTS4	Peripheral arterial disease	325	1.64 (1.30-2.06)	2.55e-05	<60
ADAMTS4	Pulmonary embolism	274	1.22 (0.91-1.64)	0.184987	<60
ADAMTS4	Subarachnoid hemorrhage	46	1.13 (0.54-2.35)	0.745485	<60
ADAMTS4	Thoracic aneurysm	31	0.79 (0.30-2.08)	0.627623	<60
ADAMTS4	Transient ischemic attack	152	1.51 (1.06-2.15)	0.0225826	<60
ADAMTS4	Abdominal aneurysm	151	1.24 (0.80-1.93)	0.338398	≥60
ADAMTS4	AF	1827	1.20 (1.06-1.36)	0.00496298	≥60
ADAMTS4	Aortic valve stenosis	397	1.34 (1.03-1.74)	0.0308338	≥60
ADAMTS4	Coronary artery disease	1995	1.23 (1.09-1.39)	0.000633371	≥60
ADAMTS4	Cardiomyopathy	125	0.82 (0.49-1.35)	0.433079	≥60
ADAMTS4	Deep vein thrombosis	227	2.25 (1.67-3.04)	1.25e-07	≥60
ADAMTS4	HF	909	1.35 (1.13-1.61)	0.000860992	≥60
ADAMTS4	Intracerebral hemorrhage	108	0.64 (0.37-1.11)	0.109449	≥60
ADAMTS4	Ischemic stroke	491	1.22 (0.96-1.55)	0.105948	≥60
ADAMTS4	Peripheral arterial disease	450	1.34 (1.05-1.70)	0.0193717	≥60
ADAMTS4	Pulmonary embolism	434	1.41 (1.10-1.82)	0.00749972	≥60
ADAMTS4	Subarachnoid hemorrhage	47	1.44 (0.68-3.09)	0.34347	≥60
ADAMTS4	Thoracic aneurysm	51	0.93 (0.43-2.04)	0.86038	≥60
ADAMTS4	Transient ischemic attack	280	1.12 (0.81-1.55)	0.493737	≥60
ADAMTS8	Abdominal aneurysm	47	1.02 (0.58-1.80)	0.944654	<60
ADAMTS8	AF	850	1.05 (0.92-1.20)	0.454281	<60
ADAMTS8	Aortic valve stenosis	174	0.87 (0.65-1.15)	0.324346	<60
ADAMTS8	Coronary artery disease	1351	0.89 (0.80-0.99)	0.0279151	<60
ADAMTS8	Cardiomyopathy	119	1.11 (0.78-1.58)	0.560899	<60
ADAMTS8	Deep vein thrombosis	171	1.03 (0.77-1.38)	0.840799	<60
ADAMTS8	HF	453	0.80 (0.67-0.96)	0.0137156	<60
ADAMTS8	Intracerebral hemorrhage	69	1.22 (0.77-1.94)	0.400909	<60
ADAMTS8	Ischemic stroke	286	0.94 (0.75-1.17)	0.565973	<60
ADAMTS8	Peripheral arterial disease	367	0.81 (0.66-0.99)	0.0366257	<60
ADAMTS8	Pulmonary embolism	334	0.94 (0.76-1.16)	0.569642	<60
ADAMTS8	Subarachnoid hemorrhage	52	1.16 (0.68-2.01)	0.583797	<60
ADAMTS8	Thoracic aneurysm	35	0.73 (0.38-1.38)	0.332063	<60
ADAMTS8	Transient ischemic attack	180	1.01 (0.76-1.34)	0.971853	<60
ADAMTS8	Abdominal aneurysm	183	0.77 (0.57-1.03)	0.0781037	≥60
ADAMTS8	AF	2237	0.96 (0.88-1.04)	0.34419	≥60
ADAMTS8	Aortic valve stenosis	494	0.79 (0.66-0.94)	0.00937831	≥60
ADAMTS8	Coronary artery disease	2459	0.87 (0.81-0.95)	0.00100871	≥60
ADAMTS8	Cardiomyopathy	151	0.98 (0.71-1.35)	0.890876	≥60
ADAMTS8	Deep vein thrombosis	265	1.08 (0.85-1.38)	0.532088	≥60
ADAMTS8	HF	1127	0.81 (0.72-0.91)	0.000481377	≥60
ADAMTS8	Intracerebral hemorrhage	135	1.16 (0.82-1.63)	0.411179	≥60
ADAMTS8	Ischemic stroke	609	0.88 (0.75-1.04)	0.123707	≥60
ADAMTS8	Peripheral arterial disease	544	0.81 (0.68-0.96)	0.0141315	≥60
ADAMTS8	Pulmonary embolism	540	0.75 (0.64-0.89)	0.00103087	≥60
ADAMTS8	Subarachnoid hemorrhage	56	0.86 (0.50-1.46)	0.568705	≥60
ADAMTS8	Thoracic aneurysm	65	0.85 (0.52-1.39)	0.51444	≥60
ADAMTS8	Transient ischemic attack	348	0.93 (0.75-1.15)	0.520648	≥60
ADAMTSL2	Abdominal aneurysm	42	2.32 (1.09-4.94)	0.0284267	<60
ADAMTSL2	AF	749	1.69 (1.40-2.06)	1.01e-07	<60
ADAMTSL2	Aortic valve stenosis	153	2.07 (1.37-3.12)	0.000522874	<60
ADAMTSL2	Coronary artery disease	1184	1.72 (1.48-2.01)	3.41e-12	<60
ADAMTSL2	Cardiomyopathy	102	1.52 (0.88-2.62)	0.133922	<60
ADAMTSL2	Deep vein thrombosis	145	1.55 (0.98-2.45)	0.0634748	<60
ADAMTSL2	HF	410	2.41 (1.91-3.04)	1.85e-13	<60
ADAMTSL2	Intracerebral hemorrhage	60	1.56 (0.80-3.07)	0.194116	<60
ADAMTSL2	Ischemic stroke	261	1.52 (1.09-2.13)	0.0147548	<60
ADAMTSL2	Peripheral arterial disease	333	1.81 (1.34-2.44)	9.58e-05	<60
ADAMTSL2	Pulmonary embolism	282	1.15 (0.82-1.61)	0.421173	<60
ADAMTSL2	Subarachnoid hemorrhage	48	0.88 (0.37-2.11)	0.780421	<60
ADAMTSL2	Thoracic aneurysm	33	1.16 (0.42-3.23)	0.778965	<60
ADAMTSL2	Transient ischemic attack	156	1.03 (0.65-1.66)	0.888569	<60
ADAMTSL2	Abdominal aneurysm	155	1.29 (0.83-2.01)	0.253533	≥60
ADAMTSL2	AF	1878	1.32 (1.16-1.50)	1.7e-05	≥60
ADAMTSL2	Aortic valve stenosis	410	1.33 (1.02-1.74)	0.0360091	≥60
ADAMTSL2	Coronary artery disease	2062	1.47 (1.30-1.65)	2.07e-10	≥60
ADAMTSL2	Cardiomyopathy	131	1.41 (0.88-2.27)	0.153998	≥60
ADAMTSL2	Deep vein thrombosis	231	1.29 (0.90-1.86)	0.162339	≥60
ADAMTSL2	HF	945	1.70 (1.44-2.01)	2.83e-10	≥60
ADAMTSL2	Intracerebral hemorrhage	110	0.73 (0.41-1.31)	0.294849	≥60
ADAMTSL2	Ischemic stroke	509	1.25 (0.98-1.60)	0.0764405	≥60
ADAMTSL2	Peripheral arterial disease	456	1.91 (1.50-2.44)	2.01e-07	≥60
ADAMTSL2	Pulmonary embolism	445	1.36 (1.05-1.75)	0.0185252	≥60
ADAMTSL2	Subarachnoid hemorrhage	45	1.05 (0.42-2.60)	0.920074	≥60
ADAMTSL2	Thoracic aneurysm	54	0.84 (0.36-1.97)	0.68933	≥60
ADAMTSL2	Transient ischemic attack	288	1.22 (0.88-1.70)	0.238225	≥60
ADAMTSL4	Abdominal aneurysm	41	2.91 (1.23-6.89)	0.0148055	<60
ADAMTSL4	AF	723	1.52 (1.14-2.02)	0.00408863	<60
ADAMTSL4	Aortic valve stenosis	150	1.41 (0.75-2.65)	0.280404	<60
ADAMTSL4	Coronary artery disease	1151	1.15 (0.91-1.45)	0.239663	<60
ADAMTSL4	Cardiomyopathy	97	0.56 (0.25-1.24)	0.152582	<60
ADAMTSL4	Deep vein thrombosis	147	1.06 (0.55-2.02)	0.864642	<60
ADAMTSL4	HF	392	1.60 (1.10-2.32)	0.014335	<60
ADAMTSL4	Intracerebral hemorrhage	58	0.92 (0.32-2.60)	0.873162	<60
ADAMTSL4	Ischemic stroke	255	1.27 (0.78-2.07)	0.337544	<60
ADAMTSL4	Peripheral arterial disease	321	1.43 (0.93-2.20)	0.102853	<60
ADAMTSL4	Pulmonary embolism	275	1.58 (1.00-2.47)	0.0476241	<60
ADAMTSL4	Subarachnoid hemorrhage	47	2.86 (1.19-6.85)	0.0187676	<60
ADAMTSL4	Thoracic aneurysm	32	0.86 (0.21-3.51)	0.832464	<60
ADAMTSL4	Transient ischemic attack	151	0.74 (0.39-1.42)	0.372211	<60
ADAMTSL4	Abdominal aneurysm	152	1.17 (0.61-2.27)	0.634986	≥60
ADAMTSL4	AF	1845	1.51 (1.25-1.82)	2.31e-05	≥60
ADAMTSL4	Aortic valve stenosis	398	0.77 (0.51-1.16)	0.21116	≥60
ADAMTSL4	Coronary artery disease	2020	1.19 (0.99-1.42)	0.0667429	≥60
ADAMTSL4	Cardiomyopathy	128	1.03 (0.50-2.13)	0.93025	≥60
ADAMTSL4	Deep vein thrombosis	219	1.67 (0.96-2.89)	0.0694302	≥60
ADAMTSL4	HF	926	1.27 (0.97-1.66)	0.0832196	≥60
ADAMTSL4	Intracerebral hemorrhage	107	1.23 (0.55-2.75)	0.617464	≥60
ADAMTSL4	Ischemic stroke	500	0.98 (0.68-1.42)	0.9218	≥60
ADAMTSL4	Peripheral arterial disease	449	1.43 (0.97-2.11)	0.0726031	≥60
ADAMTSL4	Pulmonary embolism	432	1.30 (0.88-1.92)	0.19394	≥60
ADAMTSL4	Subarachnoid hemorrhage	43	1.66 (0.47-5.90)	0.4302	≥60
ADAMTSL4	Thoracic aneurysm	52	2.90 (0.98-8.61)	0.0552628	≥60
ADAMTSL4	Transient ischemic attack	277	1.55 (0.94-2.54)	0.0850797	≥60
ADAMTSL5	Abdominal aneurysm	42	0.92 (0.44-1.94)	0.830834	<60
ADAMTSL5	AF	753	0.90 (0.75-1.07)	0.221363	<60
ADAMTSL5	Aortic valve stenosis	152	0.92 (0.62-1.36)	0.667989	<60
ADAMTSL5	Coronary artery disease	1184	0.89 (0.77-1.02)	0.0904788	<60
ADAMTSL5	Cardiomyopathy	102	1.01 (0.63-1.63)	0.952475	<60
ADAMTSL5	Deep vein thrombosis	148	1.12 (0.76-1.64)	0.577935	<60
ADAMTSL5	HF	409	0.89 (0.70-1.14)	0.358539	<60
ADAMTSL5	Intracerebral hemorrhage	60	0.77 (0.41-1.45)	0.424139	<60
ADAMTSL5	Ischemic stroke	262	0.88 (0.65-1.18)	0.387696	<60
ADAMTSL5	Peripheral arterial disease	330	1.07 (0.82-1.39)	0.611635	<60
ADAMTSL5	Pulmonary embolism	283	0.97 (0.73-1.29)	0.825706	<60
ADAMTSL5	Subarachnoid hemorrhage	48	1.76 (0.93-3.33)	0.0832202	<60
ADAMTSL5	Thoracic aneurysm	32	0.63 (0.27-1.46)	0.280906	<60
ADAMTSL5	Transient ischemic attack	157	0.93 (0.63-1.37)	0.7176	<60
ADAMTSL5	Abdominal aneurysm	157	1.50 (1.04-2.15)	0.0305176	≥60
ADAMTSL5	AF	1889	1.11 (1.00-1.24)	0.0589141	≥60
ADAMTSL5	Aortic valve stenosis	407	1.27 (1.01-1.60)	0.0416567	≥60
ADAMTSL5	Coronary artery disease	2063	1.01 (0.91-1.12)	0.86893	≥60
ADAMTSL5	Cardiomyopathy	130	1.15 (0.76-1.76)	0.510155	≥60
ADAMTSL5	Deep vein thrombosis	230	1.29 (0.94-1.77)	0.111151	≥60
ADAMTSL5	HF	947	1.00 (0.86-1.18)	0.955209	≥60
ADAMTSL5	Intracerebral hemorrhage	110	0.92 (0.58-1.48)	0.744199	≥60
ADAMTSL5	Ischemic stroke	511	1.07 (0.86-1.33)	0.543347	≥60
ADAMTSL5	Peripheral arterial disease	456	1.11 (0.89-1.40)	0.358619	≥60
ADAMTSL5	Pulmonary embolism	443	1.13 (0.90-1.42)	0.30592	≥60
ADAMTSL5	Subarachnoid hemorrhage	46	1.24 (0.61-2.56)	0.5517	≥60
ADAMTSL5	Thoracic aneurysm	54	1.26 (0.66-2.44)	0.482597	≥60
ADAMTSL5	Transient ischemic attack	287	1.10 (0.83-1.47)	0.500262	≥60
ADCYAP1R1	Abdominal aneurysm	43	1.10 (0.53-2.28)	0.798171	<60
ADCYAP1R1	AF	804	0.99 (0.82-1.19)	0.887416	<60
ADCYAP1R1	Aortic valve stenosis	159	0.82 (0.51-1.33)	0.423021	<60
ADCYAP1R1	Coronary artery disease	1307	0.96 (0.83-1.12)	0.611805	<60
ADCYAP1R1	Cardiomyopathy	116	0.60 (0.32-1.14)	0.11957	<60
ADCYAP1R1	Deep vein thrombosis	170	0.56 (0.33-0.97)	0.0372809	<60
ADCYAP1R1	HF	432	1.00 (0.77-1.29)	0.984571	<60
ADCYAP1R1	Intracerebral hemorrhage	66	0.66 (0.29-1.51)	0.325397	<60
ADCYAP1R1	Ischemic stroke	274	0.92 (0.65-1.30)	0.640782	<60
ADCYAP1R1	Peripheral arterial disease	348	1.01 (0.77-1.33)	0.920824	<60
ADCYAP1R1	Pulmonary embolism	321	0.70 (0.49-1.02)	0.0623735	<60
ADCYAP1R1	Subarachnoid hemorrhage	49	1.09 (0.57-2.09)	0.78517	<60
ADCYAP1R1	Thoracic aneurysm	34	0.86 (0.30-2.40)	0.766172	<60
ADCYAP1R1	Transient ischemic attack	175	0.80 (0.50-1.27)	0.337892	<60
ADCYAP1R1	Abdominal aneurysm	180	1.19 (0.89-1.61)	0.245222	≥60
ADCYAP1R1	AF	2176	0.90 (0.79-1.01)	0.0719794	≥60
ADCYAP1R1	Aortic valve stenosis	478	0.98 (0.78-1.24)	0.869527	≥60
ADCYAP1R1	Coronary artery disease	2405	0.99 (0.89-1.10)	0.822887	≥60
ADCYAP1R1	Cardiomyopathy	146	1.25 (0.96-1.64)	0.0985369	≥60
ADCYAP1R1	Deep vein thrombosis	261	0.98 (0.72-1.34)	0.911486	≥60
ADCYAP1R1	HF	1096	0.87 (0.73-1.04)	0.122807	≥60
ADCYAP1R1	Intracerebral hemorrhage	131	0.52 (0.28-0.98)	0.0429785	≥60
ADCYAP1R1	Ischemic stroke	595	1.01 (0.82-1.23)	0.96004	≥60
ADCYAP1R1	Peripheral arterial disease	530	1.12 (0.93-1.34)	0.221749	≥60
ADCYAP1R1	Pulmonary embolism	518	1.15 (0.97-1.36)	0.104094	≥60
ADCYAP1R1	Subarachnoid hemorrhage	55	0.51 (0.20-1.35)	0.176127	≥60
ADCYAP1R1	Thoracic aneurysm	64	0.77 (0.35-1.71)	0.523492	≥60
ADCYAP1R1	Transient ischemic attack	345	1.08 (0.85-1.37)	0.522271	≥60
ADD1	Abdominal aneurysm	41	1.03 (0.67-1.59)	0.88752	<60
ADD1	AF	743	0.95 (0.86-1.05)	0.35701	<60
ADD1	Aortic valve stenosis	155	0.98 (0.78-1.22)	0.832188	<60
ADD1	Coronary artery disease	1160	1.04 (0.96-1.13)	0.338055	<60
ADD1	Cardiomyopathy	102	0.81 (0.61-1.06)	0.128349	<60
ADD1	Deep vein thrombosis	147	1.00 (0.80-1.26)	0.978019	<60
ADD1	HF	410	1.05 (0.92-1.21)	0.446328	<60
ADD1	Intracerebral hemorrhage	58	0.82 (0.57-1.18)	0.28333	<60
ADD1	Ischemic stroke	258	1.08 (0.91-1.28)	0.376826	<60
ADD1	Peripheral arterial disease	329	0.87 (0.75-1.01)	0.0746785	<60
ADD1	Pulmonary embolism	276	1.01 (0.86-1.19)	0.922469	<60
ADD1	Subarachnoid hemorrhage	45	0.89 (0.59-1.34)	0.568833	<60
ADD1	Thoracic aneurysm	34	0.92 (0.57-1.48)	0.72709	<60
ADD1	Transient ischemic attack	152	1.03 (0.82-1.28)	0.804133	<60
ADD1	Abdominal aneurysm	155	0.79 (0.64-0.99)	0.0372734	≥60
ADD1	AF	1841	0.91 (0.86-0.97)	0.00531686	≥60
ADD1	Aortic valve stenosis	402	0.88 (0.77-1.01)	0.0667795	≥60
ADD1	Coronary artery disease	2012	0.94 (0.89-1.00)	0.0542925	≥60
ADD1	Cardiomyopathy	125	0.75 (0.59-0.96)	0.0232578	≥60
ADD1	Deep vein thrombosis	226	0.82 (0.68-0.98)	0.0292754	≥60
ADD1	HF	927	0.96 (0.88-1.05)	0.403871	≥60
ADD1	Intracerebral hemorrhage	109	0.80 (0.62-1.04)	0.0932993	≥60
ADD1	Ischemic stroke	496	1.04 (0.92-1.18)	0.506143	≥60
ADD1	Peripheral arterial disease	452	0.90 (0.79-1.02)	0.101644	≥60
ADD1	Pulmonary embolism	433	0.94 (0.82-1.07)	0.331918	≥60
ADD1	Subarachnoid hemorrhage	45	0.78 (0.52-1.16)	0.219691	≥60
ADD1	Thoracic aneurysm	50	0.68 (0.46-1.00)	0.0489502	≥60
ADD1	Transient ischemic attack	287	1.09 (0.93-1.28)	0.305726	≥60
ADGRB3	Abdominal aneurysm	46	1.63 (0.75-3.52)	0.213543	<60
ADGRB3	AF	824	1.12 (0.93-1.35)	0.233922	<60
ADGRB3	Aortic valve stenosis	170	1.11 (0.74-1.67)	0.614649	<60
ADGRB3	Coronary artery disease	1314	1.22 (1.06-1.42)	0.00721563	<60
ADGRB3	Cardiomyopathy	115	0.65 (0.39-1.08)	0.096966	<60
ADGRB3	Deep vein thrombosis	170	1.57 (1.05-2.35)	0.0270575	<60
ADGRB3	HF	448	1.52 (1.19-1.95)	0.000866194	<60
ADGRB3	Intracerebral hemorrhage	67	1.41 (0.74-2.69)	0.296363	<60
ADGRB3	Ischemic stroke	275	0.67 (0.48-0.93)	0.0164031	<60
ADGRB3	Peripheral arterial disease	349	1.26 (0.95-1.67)	0.112762	<60
ADGRB3	Pulmonary embolism	326	1.09 (0.81-1.46)	0.578713	<60
ADGRB3	Subarachnoid hemorrhage	48	0.84 (0.39-1.81)	0.653546	<60
ADGRB3	Thoracic aneurysm	33	1.21 (0.47-3.06)	0.694581	<60
ADGRB3	Transient ischemic attack	180	1.50 (1.02-2.22)	0.0410055	<60
ADGRB3	Abdominal aneurysm	179	1.03 (0.69-1.54)	0.868021	≥60
ADGRB3	AF	2199	1.03 (0.92-1.15)	0.605222	≥60
ADGRB3	Aortic valve stenosis	486	1.00 (0.78-1.27)	0.98253	≥60
ADGRB3	Coronary artery disease	2432	1.05 (0.94-1.17)	0.355732	≥60
ADGRB3	Cardiomyopathy	152	0.89 (0.58-1.37)	0.590319	≥60
ADGRB3	Deep vein thrombosis	258	1.64 (1.19-2.26)	0.00265606	≥60
ADGRB3	HF	1110	1.29 (1.11-1.52)	0.0013352	≥60
ADGRB3	Intracerebral hemorrhage	133	1.00 (0.63-1.60)	0.986262	≥60
ADGRB3	Ischemic stroke	609	1.00 (0.81-1.24)	0.999012	≥60
ADGRB3	Peripheral arterial disease	540	1.19 (0.95-1.50)	0.13402	≥60
ADGRB3	Pulmonary embolism	537	1.41 (1.12-1.76)	0.00285912	≥60
ADGRB3	Subarachnoid hemorrhage	53	0.68 (0.32-1.44)	0.316765	≥60
ADGRB3	Thoracic aneurysm	64	1.69 (0.88-3.24)	0.1159	≥60
ADGRB3	Transient ischemic attack	346	1.09 (0.82-1.45)	0.566768	≥60
ADGRD1	Abdominal aneurysm	41	2.34 (1.25-4.40)	0.00804939	<60
ADGRD1	AF	743	1.44 (1.22-1.71)	2.08e-05	<60
ADGRD1	Aortic valve stenosis	155	1.91 (1.34-2.73)	0.000322433	<60
ADGRD1	Coronary artery disease	1160	1.57 (1.37-1.79)	3.58e-11	<60
ADGRD1	Cardiomyopathy	102	0.91 (0.56-1.47)	0.69938	<60
ADGRD1	Deep vein thrombosis	147	1.16 (0.78-1.71)	0.461414	<60
ADGRD1	HF	410	1.82 (1.47-2.27)	6.4e-08	<60
ADGRD1	Intracerebral hemorrhage	58	1.04 (0.57-1.90)	0.905552	<60
ADGRD1	Ischemic stroke	258	1.23 (0.92-1.64)	0.164135	<60
ADGRD1	Peripheral arterial disease	329	1.41 (1.09-1.82)	0.00863716	<60
ADGRD1	Pulmonary embolism	276	1.09 (0.82-1.45)	0.56875	<60
ADGRD1	Subarachnoid hemorrhage	45	0.54 (0.26-1.14)	0.105085	<60
ADGRD1	Thoracic aneurysm	34	1.57 (0.72-3.41)	0.257963	<60
ADGRD1	Transient ischemic attack	152	1.13 (0.77-1.67)	0.534421	<60
ADGRD1	Abdominal aneurysm	155	1.01 (0.67-1.50)	0.97912	≥60
ADGRD1	AF	1841	1.17 (1.04-1.31)	0.0104643	≥60
ADGRD1	Aortic valve stenosis	402	1.08 (0.84-1.39)	0.569006	≥60
ADGRD1	Coronary artery disease	2012	1.10 (0.98-1.23)	0.11076	≥60
ADGRD1	Cardiomyopathy	125	0.85 (0.53-1.34)	0.477366	≥60
ADGRD1	Deep vein thrombosis	226	1.00 (0.71-1.41)	0.999547	≥60
ADGRD1	HF	927	1.37 (1.17-1.61)	0.000130468	≥60
ADGRD1	Intracerebral hemorrhage	109	0.67 (0.40-1.12)	0.128563	≥60
ADGRD1	Ischemic stroke	496	1.16 (0.93-1.46)	0.193305	≥60
ADGRD1	Peripheral arterial disease	452	1.40 (1.11-1.77)	0.00418466	≥60
ADGRD1	Pulmonary embolism	433	1.09 (0.86-1.40)	0.472056	≥60
ADGRD1	Subarachnoid hemorrhage	45	1.19 (0.55-2.57)	0.661237	≥60
ADGRD1	Thoracic aneurysm	50	0.87 (0.42-1.83)	0.714488	≥60
ADGRD1	Transient ischemic attack	287	1.07 (0.79-1.45)	0.652626	≥60
ADGRE1	Abdominal aneurysm	42	1.39 (0.83-2.35)	0.211597	<60
ADGRE1	AF	739	1.20 (1.06-1.36)	0.00531265	<60
ADGRE1	Aortic valve stenosis	154	1.42 (1.09-1.86)	0.0103347	<60
ADGRE1	Coronary artery disease	1180	1.19 (1.07-1.31)	0.000755716	<60
ADGRE1	Cardiomyopathy	102	1.02 (0.72-1.44)	0.914518	<60
ADGRE1	Deep vein thrombosis	149	1.39 (1.06-1.83)	0.0162205	<60
ADGRE1	HF	406	1.34 (1.14-1.58)	0.000462135	<60
ADGRE1	Intracerebral hemorrhage	60	1.25 (0.81-1.93)	0.322082	<60
ADGRE1	Ischemic stroke	259	0.92 (0.74-1.14)	0.43101	<60
ADGRE1	Peripheral arterial disease	328	1.29 (1.07-1.55)	0.0074377	<60
ADGRE1	Pulmonary embolism	284	0.94 (0.76-1.15)	0.545295	<60
ADGRE1	Subarachnoid hemorrhage	48	0.90 (0.54-1.51)	0.689935	<60
ADGRE1	Thoracic aneurysm	33	1.18 (0.64-2.20)	0.590239	<60
ADGRE1	Transient ischemic attack	155	0.93 (0.70-1.24)	0.616189	<60
ADGRE1	Abdominal aneurysm	153	1.37 (1.04-1.81)	0.0252934	≥60
ADGRE1	AF	1882	1.12 (1.04-1.21)	0.00482968	≥60
ADGRE1	Aortic valve stenosis	408	0.91 (0.77-1.09)	0.309263	≥60
ADGRE1	Coronary artery disease	2056	1.03 (0.95-1.11)	0.438562	≥60
ADGRE1	Cardiomyopathy	129	1.24 (0.92-1.68)	0.151099	≥60
ADGRE1	Deep vein thrombosis	229	1.31 (1.05-1.63)	0.0158884	≥60
ADGRE1	HF	940	1.14 (1.02-1.27)	0.0213366	≥60
ADGRE1	Intracerebral hemorrhage	111	1.03 (0.74-1.43)	0.866695	≥60
ADGRE1	Ischemic stroke	510	1.29 (1.11-1.49)	0.000839386	≥60
ADGRE1	Peripheral arterial disease	457	1.16 (0.99-1.36)	0.0730076	≥60
ADGRE1	Pulmonary embolism	446	1.02 (0.87-1.21)	0.769351	≥60
ADGRE1	Subarachnoid hemorrhage	46	0.93 (0.55-1.57)	0.784909	≥60
ADGRE1	Thoracic aneurysm	52	1.49 (0.94-2.35)	0.089775	≥60
ADGRE1	Transient ischemic attack	293	1.08 (0.88-1.32)	0.452327	≥60
ADGRE2	Abdominal aneurysm	47	1.94 (0.81-4.67)	0.13934	<60
ADGRE2	AF	868	1.49 (1.21-1.83)	0.000172736	<60
ADGRE2	Aortic valve stenosis	173	1.56 (0.99-2.48)	0.0562202	<60
ADGRE2	Coronary artery disease	1356	1.32 (1.12-1.56)	0.0010489	<60
ADGRE2	Cardiomyopathy	117	1.00 (0.56-1.78)	0.999946	<60
ADGRE2	Deep vein thrombosis	175	1.30 (0.82-2.06)	0.270677	<60
ADGRE2	HF	456	1.68 (1.27-2.23)	0.000271875	<60
ADGRE2	Intracerebral hemorrhage	68	1.53 (0.73-3.18)	0.256928	<60
ADGRE2	Ischemic stroke	284	1.22 (0.85-1.76)	0.281583	<60
ADGRE2	Peripheral arterial disease	365	1.40 (1.02-1.93)	0.038999	<60
ADGRE2	Pulmonary embolism	333	0.95 (0.68-1.33)	0.766128	<60
ADGRE2	Subarachnoid hemorrhage	52	0.74 (0.31-1.77)	0.498332	<60
ADGRE2	Thoracic aneurysm	36	0.47 (0.16-1.39)	0.172773	<60
ADGRE2	Transient ischemic attack	184	0.99 (0.62-1.57)	0.96414	<60
ADGRE2	Abdominal aneurysm	181	0.87 (0.55-1.39)	0.567113	≥60
ADGRE2	AF	2232	1.21 (1.06-1.38)	0.00552319	≥60
ADGRE2	Aortic valve stenosis	489	1.27 (0.96-1.69)	0.0911812	≥60
ADGRE2	Coronary artery disease	2456	0.98 (0.86-1.11)	0.73335	≥60
ADGRE2	Cardiomyopathy	155	0.82 (0.50-1.37)	0.459736	≥60
ADGRE2	Deep vein thrombosis	267	1.55 (1.06-2.27)	0.0224048	≥60
ADGRE2	HF	1126	1.29 (1.07-1.55)	0.00701517	≥60
ADGRE2	Intracerebral hemorrhage	133	0.57 (0.33-1.01)	0.0545496	≥60
ADGRE2	Ischemic stroke	614	1.59 (1.24-2.04)	0.000258755	≥60
ADGRE2	Peripheral arterial disease	545	1.08 (0.83-1.42)	0.568226	≥60
ADGRE2	Pulmonary embolism	534	1.16 (0.88-1.52)	0.287589	≥60
ADGRE2	Subarachnoid hemorrhage	54	1.36 (0.58-3.22)	0.480883	≥60
ADGRE2	Thoracic aneurysm	65	1.58 (0.73-3.39)	0.244749	≥60
ADGRE2	Transient ischemic attack	348	0.84 (0.60-1.18)	0.310512	≥60
ADGRE5	Abdominal aneurysm	47	2.24 (1.03-4.85)	0.0415132	<60
ADGRE5	AF	866	1.51 (1.24-1.82)	2.73e-05	<60
ADGRE5	Aortic valve stenosis	177	1.60 (1.06-2.43)	0.0255179	<60
ADGRE5	Coronary artery disease	1357	1.25 (1.07-1.47)	0.00435626	<60
ADGRE5	Cardiomyopathy	117	0.90 (0.52-1.56)	0.711832	<60
ADGRE5	Deep vein thrombosis	177	1.34 (0.87-2.05)	0.179266	<60
ADGRE5	HF	462	1.63 (1.26-2.10)	0.000161672	<60
ADGRE5	Intracerebral hemorrhage	66	1.46 (0.74-2.90)	0.274547	<60
ADGRE5	Ischemic stroke	283	1.20 (0.85-1.69)	0.294835	<60
ADGRE5	Peripheral arterial disease	366	1.37 (1.02-1.84)	0.0370649	<60
ADGRE5	Pulmonary embolism	336	1.16 (0.85-1.58)	0.360347	<60
ADGRE5	Subarachnoid hemorrhage	51	0.75 (0.33-1.73)	0.498203	<60
ADGRE5	Thoracic aneurysm	34	0.69 (0.24-1.97)	0.485423	<60
ADGRE5	Transient ischemic attack	187	1.33 (0.88-2.03)	0.175927	<60
ADGRE5	Abdominal aneurysm	183	0.98 (0.64-1.50)	0.919933	≥60
ADGRE5	AF	2238	1.23 (1.09-1.39)	0.000662608	≥60
ADGRE5	Aortic valve stenosis	498	1.31 (1.03-1.68)	0.0309713	≥60
ADGRE5	Coronary artery disease	2463	1.07 (0.95-1.20)	0.272103	≥60
ADGRE5	Cardiomyopathy	152	0.94 (0.58-1.51)	0.789668	≥60
ADGRE5	Deep vein thrombosis	264	1.62 (1.17-2.23)	0.00367869	≥60
ADGRE5	HF	1125	1.33 (1.13-1.57)	0.000670248	≥60
ADGRE5	Intracerebral hemorrhage	134	0.55 (0.32-0.94)	0.0279144	≥60
ADGRE5	Ischemic stroke	614	1.47 (1.18-1.83)	0.000532415	≥60
ADGRE5	Peripheral arterial disease	549	1.04 (0.81-1.33)	0.772673	≥60
ADGRE5	Pulmonary embolism	536	1.17 (0.92-1.50)	0.195387	≥60
ADGRE5	Subarachnoid hemorrhage	56	1.57 (0.76-3.21)	0.221471	≥60
ADGRE5	Thoracic aneurysm	65	1.66 (0.86-3.21)	0.131617	≥60
ADGRE5	Transient ischemic attack	350	0.94 (0.69-1.28)	0.683139	≥60
ADGRF5	Abdominal aneurysm	42	3.27 (1.26-8.48)	0.0148504	<60
ADGRF5	AF	753	1.46 (1.14-1.85)	0.00237278	<60
ADGRF5	Aortic valve stenosis	152	1.40 (0.81-2.40)	0.22744	<60
ADGRF5	Coronary artery disease	1184	1.91 (1.58-2.32)	2.28e-11	<60
ADGRF5	Cardiomyopathy	102	1.27 (0.65-2.46)	0.482951	<60
ADGRF5	Deep vein thrombosis	148	1.74 (1.02-2.99)	0.0435641	<60
ADGRF5	HF	409	1.92 (1.39-2.65)	7.78e-05	<60
ADGRF5	Intracerebral hemorrhage	60	1.85 (0.81-4.22)	0.143586	<60
ADGRF5	Ischemic stroke	262	1.91 (1.28-2.85)	0.00162917	<60
ADGRF5	Peripheral arterial disease	330	2.30 (1.62-3.27)	3.06e-06	<60
ADGRF5	Pulmonary embolism	283	1.53 (1.03-2.28)	0.0342428	<60
ADGRF5	Subarachnoid hemorrhage	48	1.16 (0.46-2.94)	0.747109	<60
ADGRF5	Thoracic aneurysm	32	2.65 (0.87-8.09)	0.0866547	<60
ADGRF5	Transient ischemic attack	157	0.84 (0.49-1.43)	0.523058	<60
ADGRF5	Abdominal aneurysm	157	0.89 (0.50-1.58)	0.702004	≥60
ADGRF5	AF	1889	1.03 (0.88-1.21)	0.733467	≥60
ADGRF5	Aortic valve stenosis	407	1.27 (0.90-1.80)	0.169073	≥60
ADGRF5	Coronary artery disease	2063	1.15 (0.99-1.34)	0.0713676	≥60
ADGRF5	Cardiomyopathy	130	0.66 (0.36-1.21)	0.182672	≥60
ADGRF5	Deep vein thrombosis	230	1.66 (1.07-2.60)	0.0252045	≥60
ADGRF5	HF	947	1.18 (0.94-1.48)	0.149498	≥60
ADGRF5	Intracerebral hemorrhage	110	0.66 (0.35-1.26)	0.205822	≥60
ADGRF5	Ischemic stroke	511	1.69 (1.25-2.29)	0.000703707	≥60
ADGRF5	Peripheral arterial disease	456	1.30 (0.95-1.79)	0.103522	≥60
ADGRF5	Pulmonary embolism	443	1.24 (0.90-1.72)	0.192906	≥60
ADGRF5	Subarachnoid hemorrhage	46	1.00 (0.38-2.65)	0.997849	≥60
ADGRF5	Thoracic aneurysm	54	0.59 (0.23-1.50)	0.265687	≥60
ADGRF5	Transient ischemic attack	287	1.06 (0.71-1.59)	0.784766	≥60
ADGRG1	Abdominal aneurysm	45	1.53 (1.14-2.06)	0.00470056	<60
ADGRG1	AF	833	1.30 (1.20-1.40)	6.23e-11	<60
ADGRG1	Aortic valve stenosis	171	1.35 (1.15-1.58)	0.00019605	<60
ADGRG1	Coronary artery disease	1334	1.31 (1.23-1.39)	1.31e-18	<60
ADGRG1	Cardiomyopathy	116	1.36 (1.10-1.68)	0.00411032	<60
ADGRG1	Deep vein thrombosis	170	1.03 (0.83-1.27)	0.803012	<60
ADGRG1	HF	447	1.44 (1.32-1.58)	3.77e-15	<60
ADGRG1	Intracerebral hemorrhage	67	1.09 (0.79-1.50)	0.598531	<60
ADGRG1	Ischemic stroke	280	1.21 (1.04-1.40)	0.0130097	<60
ADGRG1	Peripheral arterial disease	360	1.40 (1.24-1.59)	1.27e-07	<60
ADGRG1	Pulmonary embolism	330	1.16 (1.02-1.33)	0.0291027	<60
ADGRG1	Subarachnoid hemorrhage	50	1.03 (0.66-1.61)	0.902901	<60
ADGRG1	Thoracic aneurysm	35	0.57 (0.28-1.16)	0.118479	<60
ADGRG1	Transient ischemic attack	179	1.20 (1.00-1.45)	0.0536237	<60
ADGRG1	Abdominal aneurysm	183	1.31 (1.15-1.48)	2.5e-05	≥60
ADGRG1	AF	2224	1.10 (1.06-1.15)	2.5e-06	≥60
ADGRG1	Aortic valve stenosis	485	1.25 (1.15-1.35)	4.85e-08	≥60
ADGRG1	Coronary artery disease	2427	1.13 (1.09-1.18)	7.63e-11	≥60
ADGRG1	Cardiomyopathy	152	1.12 (0.95-1.31)	0.170337	≥60
ADGRG1	Deep vein thrombosis	266	1.07 (0.95-1.21)	0.275826	≥60
ADGRG1	HF	1106	1.20 (1.14-1.27)	8.39e-12	≥60
ADGRG1	Intracerebral hemorrhage	133	0.98 (0.81-1.20)	0.879376	≥60
ADGRG1	Ischemic stroke	610	1.20 (1.12-1.30)	1.23e-06	≥60
ADGRG1	Peripheral arterial disease	541	1.18 (1.09-1.29)	0.000104205	≥60
ADGRG1	Pulmonary embolism	531	1.06 (0.97-1.16)	0.169875	≥60
ADGRG1	Subarachnoid hemorrhage	56	0.99 (0.70-1.38)	0.938801	≥60
ADGRG1	Thoracic aneurysm	64	1.10 (0.84-1.45)	0.476248	≥60
ADGRG1	Transient ischemic attack	349	1.15 (1.03-1.28)	0.00940746	≥60
ADGRG2	Abdominal aneurysm	46	0.84 (0.31-2.26)	0.728981	<60
ADGRG2	AF	856	0.83 (0.66-1.04)	0.107401	<60
ADGRG2	Aortic valve stenosis	175	0.85 (0.52-1.40)	0.534953	<60
ADGRG2	Coronary artery disease	1348	0.71 (0.61-0.83)	2.08e-05	<60
ADGRG2	Cardiomyopathy	120	0.70 (0.39-1.24)	0.221854	<60
ADGRG2	Deep vein thrombosis	174	0.59 (0.36-0.96)	0.0350575	<60
ADGRG2	HF	461	0.60 (0.47-0.77)	8.73e-05	<60
ADGRG2	Intracerebral hemorrhage	67	0.91 (0.42-1.98)	0.809037	<60
ADGRG2	Ischemic stroke	283	0.57 (0.41-0.80)	0.000938716	<60
ADGRG2	Peripheral arterial disease	359	0.72 (0.52-1.00)	0.0476658	<60
ADGRG2	Pulmonary embolism	328	0.74 (0.52-1.06)	0.0966679	<60
ADGRG2	Subarachnoid hemorrhage	50	1.31 (0.52-3.33)	0.570394	<60
ADGRG2	Thoracic aneurysm	34	0.84 (0.26-2.70)	0.772914	<60
ADGRG2	Transient ischemic attack	184	1.10 (0.67-1.79)	0.713844	<60
ADGRG2	Abdominal aneurysm	181	0.55 (0.33-0.90)	0.0173908	≥60
ADGRG2	AF	2223	0.79 (0.69-0.92)	0.00150664	≥60
ADGRG2	Aortic valve stenosis	490	0.60 (0.44-0.81)	0.000837273	≥60
ADGRG2	Coronary artery disease	2439	0.60 (0.52-0.69)	1.2e-13	≥60
ADGRG2	Cardiomyopathy	153	0.84 (0.49-1.44)	0.522326	≥60
ADGRG2	Deep vein thrombosis	266	1.01 (0.67-1.52)	0.965826	≥60
ADGRG2	HF	1115	0.61 (0.50-0.75)	1.43e-06	≥60
ADGRG2	Intracerebral hemorrhage	133	0.70 (0.39-1.26)	0.238451	≥60
ADGRG2	Ischemic stroke	609	0.73 (0.56-0.96)	0.0248129	≥60
ADGRG2	Peripheral arterial disease	546	0.55 (0.41-0.73)	3.59e-05	≥60
ADGRG2	Pulmonary embolism	536	0.83 (0.62-1.10)	0.191392	≥60
ADGRG2	Subarachnoid hemorrhage	54	1.39 (0.56-3.45)	0.482574	≥60
ADGRG2	Thoracic aneurysm	64	0.99 (0.43-2.30)	0.984559	≥60
ADGRG2	Transient ischemic attack	348	0.68 (0.47-0.97)	0.0320105	≥60
ADGRV1	Abdominal aneurysm	41	1.03 (0.68-1.57)	0.889917	<60
ADGRV1	AF	711	0.92 (0.82-1.03)	0.138785	<60
ADGRV1	Aortic valve stenosis	150	0.99 (0.79-1.24)	0.906572	<60
ADGRV1	Coronary artery disease	1144	0.94 (0.86-1.02)	0.126533	<60
ADGRV1	Cardiomyopathy	96	0.88 (0.65-1.20)	0.420616	<60
ADGRV1	Deep vein thrombosis	143	1.06 (0.86-1.32)	0.590085	<60
ADGRV1	HF	386	0.87 (0.75-1.02)	0.0784256	<60
ADGRV1	Intracerebral hemorrhage	56	0.77 (0.50-1.19)	0.235421	<60
ADGRV1	Ischemic stroke	255	1.05 (0.89-1.24)	0.571001	<60
ADGRV1	Peripheral arterial disease	317	1.03 (0.88-1.19)	0.745047	<60
ADGRV1	Pulmonary embolism	272	0.91 (0.76-1.09)	0.313041	<60
ADGRV1	Subarachnoid hemorrhage	44	0.88 (0.55-1.39)	0.57452	<60
ADGRV1	Thoracic aneurysm	32	0.69 (0.37-1.29)	0.248283	<60
ADGRV1	Transient ischemic attack	152	0.84 (0.65-1.08)	0.173498	<60
ADGRV1	Abdominal aneurysm	152	0.95 (0.74-1.20)	0.654251	≥60
ADGRV1	AF	1831	1.01 (0.95-1.08)	0.708543	≥60
ADGRV1	Aortic valve stenosis	385	1.13 (0.99-1.28)	0.0626004	≥60
ADGRV1	Coronary artery disease	1993	0.99 (0.93-1.06)	0.816507	≥60
ADGRV1	Cardiomyopathy	127	1.00 (0.78-1.28)	0.985486	≥60
ADGRV1	Deep vein thrombosis	230	1.04 (0.87-1.24)	0.662544	≥60
ADGRV1	HF	904	1.09 (1.00-1.19)	0.045755	≥60
ADGRV1	Intracerebral hemorrhage	109	1.36 (1.13-1.64)	0.000986568	≥60
ADGRV1	Ischemic stroke	497	1.02 (0.90-1.15)	0.786157	≥60
ADGRV1	Peripheral arterial disease	442	1.04 (0.91-1.18)	0.568327	≥60
ADGRV1	Pulmonary embolism	431	0.98 (0.86-1.13)	0.809474	≥60
ADGRV1	Subarachnoid hemorrhage	45	0.80 (0.50-1.29)	0.358002	≥60
[truncated: 80,140 more rows]

## Sheet: S6
S6	Supplementary Table 6 The impact of sex on the associations between plasma proteome and incident CVDs
[truncated: 81,763 more rows]

[truncated: 20 more sheets: S7, S8, S9, S10, S11, S12, S13, S14, S15, S16, S17, S18, S19, S20, S21, S22, S23, S24, S25, S26]
